# Supplementary material for: A convolutional neural network-based model that predicts acute graft-versus-host disease after allogeneic hematopoietic stem cell transplantation
Source: Commun Med (Lond). 2023 May 16;3:67. doi: 10.1038/s43856-023-00299-5 (PMC10188562; doi:10.1038/s43856-023-00299-5)
Supplement: Supplementary file 3 — Supplementary Data 1 [file 43856_2023_299_MOESM3_ESM.xlsx]

## Sheet: Sheet1
Supplemental Data 1 Variable lists considered in the predictive models
PATIENTS' CHARACTERISTICS
	Age / Sex
	Diagnosis / Disease status
	ECOG PS / KS / HCT-CI
	BMI
	HLA A, B, C, DR serotype /genotype
	Previous transfusion #
	Major organ complications
DONORS' CHARACTERISTICS
	Graft source /NCC/CD34+ #/viability
	Graft manipulation (erythrocyte / plasma depletion / others)
	Donor age / sex / weight / CMV sero status
	ABO dispality
	HLA A, B, C, DR serotype /genotype
HSCT PROCEDURES
	Conditioning regimens (intensity / irradiation)
	GVHD prophylaxisis (CyA vs. Tac / MMF use / MTX use / ATG use)
	Year of HSCT
	Duration from the diagnosis to HSCT
	Active infection at HSCT
Abbreviations: ATG, anti-thymocyte globulin; CMV, cytomegalovirus; CyA, cyclosporine A; ECOG PS, Eastern Cooperative Oncology Group Performance Status Scale; GVHD, graft-versus-host disease; HCT-CI, hematopoietic cell transplant-specific comorbidity index; HLA, human leukocyte antigen; HSCT, hematopoietic stem cell transplantation; MMF, mycophenolate mofetil; MTX, methotrexate; NCC, nucleated cel…
