# Supplementary material for: A convolutional neural network-based model that predicts acute graft-versus-host disease after allogeneic hematopoietic stem cell transplantation
Source: Commun Med (Lond). 2023 May 16;3:67. doi: 10.1038/s43856-023-00299-5 (PMC10188562; doi:10.1038/s43856-023-00299-5)
Supplement: Supplementary file 4 — Supplementary Data 2 [file 43856_2023_299_MOESM4_ESM.xlsx]

## Sheet: Sheet1
Supplemental Data 2 Patient characteristics in the training, validation and test cohorts
Variables	Entire cohort	Training cohort	Validation cohort	Test cohort
	N = 18,763	N = 12,008	N = 3,002	N = 3,753
Age, y
Median	50	50	50	49
Range	16-80	16-80	16-77	16-78
Sex
Female	7,771 (41.4)	4,926 (41.0)	1,277 (42.5)	1,568 (41.8)
Male	10,988 (58.6)	7,078 (59.0)	1,725 (57.5)	2,185 (58.2)
missing	4 (0.0)	4 (0.0)	0 (0.0)	0 (0.0)
ECOG PS
0-1	17,536 (93.5)	11,207 (93.4)	2,818 (94.0)	3,501 (93.3)
≥2	1,223 (6.5)	792 (6.6)	181 (6.0)	250 (6.7)
missing	14 (0.1)	9 (0.1)	3 (0.1)	2 (0.1)
HCT-CI
≤2	15,930 (85.6)	10,222 (85.8)	2,560 (85.9)	3,148 (84.6)
≥3	2,684 (14.4)	1,691 (14.2)	420 (14.1)	573 (15.4)
missing	149 (0.8)	95 (0.8)	22 (0.7)	32 (0.9)
Disease
AML/MDS	10,780 (57.5)	6,986 (58.2)	1,687 (56.2)	2,107 (56.1)
ALL	3,609 (19.2)	2,260 (18.8)	591 (19.7)	758 (20.2)
ATL	967 (5.2)	628 (5.2)	155 (5.2)	184 (4.9)
CML	472 (2.5)	281 (2.3)	74 (2.5)	117 (3.1)
NHL	1,431 (7.6)	910 (7.6)	231 (7.7)	290 (7.7)
AA	459 (2.5)	278 (2.3)	73 (2.4)	108 (2.9)
Other	1,045 (5.6)	665 (5.5)	191 (6.4)	189 (5.0)
Disease risk
Standard	10,255 (54.7)	6,584 (54.8)	1,650 (55.0)	2,021 (53.9)
Advanced	8,508 (45.3)	5,424 (45.2)	1,352 (45.0)	1,732 (46.2)
Pretransplant therapy period, mo
Median	6.7	6.7	6.8	6.7
Range	0.0-68.2	0.0-68.2	0.0-67.4	0.0-68.2
missing	1 (0.0)	0 (0.0)	0 (0.0)	1 (0.0)
Donor source
Rel-BM	1,803 (9.6)	1,167 (9.7)	261 (8.7)	375 (10.0)
Rel-PBSC	3,993 (21.3)	2,570 (21.4)	600 (20.0)	823 (21.9)
UR-BM	7,232 (38.5)	4,628 (38.5)	1,204 (40.1)	1,400 (37.3)
UR-PBSC	403 (2.2)	258 (2.2)	64 (2.1)	81 (2.2)
UR-CB	5,332 (28.4)	3,385 (28.2)	873 (29.1)	1,074 (28.6)
HLA mismatch
No	8,632 (46.0)	5,500 (45.8)	1,369 (45.6)	1,763 (47.0)
Yes	10,131 (54.0)	6,508 (54.2)	1,633 (54.4)	1,990 (53.0)
Sex mismatch
No	9,541 (52.9)	6,179 (53.5)	1,513 (52.4)	1,849 (51.4)
Male to Female	4,376 (24.3)	2,761 (23.9)	718 (24.9)	897 (24.9)
Female to Male	4,111 (22.8)	2,601 (22.5)	658 (22.8)	852 (23.7)
missing	735 (3.9)	467 (3.9)	113 (3.8)	155 (4.1)
ABO mismatch
No	9,104 (48.6)	5,864 (48.9)	1,416 (47.3)	1,824 (48.7)
Minor	4,000 (21.4)	2,530 (21.1)	638 (21.3)	832 (22.2)
Major	3,693 (19.7)	2,337 (19.5)	628 (21.0)	728 (19.4)
Both	1,934 (10.3)	1,257 (10.5)	314 (10.5)	363 (9.7)
missing	32 (0.2)	20 (0.2)	6 (0.2)	6 (0.2)
Conditioning regimens
MAC	12,138 (64.7)	7,783 (64.8)	1,911 (63.7)	2,444 (65.1)
RIC	6,625 (35.3)	4,225 (35.2)	1,091 (36.3)	1,309 (34.9)
TBI	12,984 (69.2)	8,300 (69.1)	2,106 (70.2)	2,578 (68.7)
GVHD prophylaxis
CyA based	5,720 (30.5)	3,673 (30.6)	885 (29.5)	1,162 (31.0)
Tac based	13,043 (69.5)	8,335 (69.4)	2,117 (70.5)	2,591 (69.0)
MMF use	2,767 (14.8)	1,752 (14.6)	452 (15.6)	563 (15.0)
MTX use	14,848 (79.1)	9,505 (79.2)	2,389 (79.6)	2,954 (78.7)
ATG use	1,884 (10.0)	1,233 (10.3)	285 (9.5)	366 (9.8)
Follow-up period, mo
Median	45.4	44.8	45.6	48.2
Range	0.0-139.8	0.6-138.9	0.6-139.8	0.0-138.0
Transplant year
2012 or before	7,569 (40.3)	4,805 (40.0)	1,199 (39.9)	1,565 (41.7)
2013 or later	11,194 (59.7)	7,203 (60.0)	1,803 (60.1)	2,188 (58.3)
Abbreviations: AA, aplastic anemia; ALL, acute lymphoblastic leukemia; AML, acute myeloid leukemia; ATL, adult T-cell leukemia/lymphoma; BM, bone marrow; CB, cord blood; CML, chronic myeloid leukemia; MAC, myeloablative conditioning; MDS, myelodysplastic syndrome; NHL, non-Hodgkin lymphoma; PBSC, peripheral-blood stem cell; Rel, related; RIC, reduced intensity conditioning; TBI, total body irradi…
