# Supplementary material for: A convolutional neural network-based model that predicts acute graft-versus-host disease after allogeneic hematopoietic stem cell transplantation
Source: Commun Med (Lond). 2023 May 16;3:67. doi: 10.1038/s43856-023-00299-5 (PMC10188562; doi:10.1038/s43856-023-00299-5)
Supplement: Supplementary file 5 — Supplementary Data 3 [file 43856_2023_299_MOESM5_ESM.xlsx]

## Sheet: Sheet1
Supplemental Data 3 Validation analysis of predictive scores
		aGVHD				Overall mortality				TRM
Risk group	HR	95% CI	P		HR	95% CI	P		HR	95% CI	P
Grade II–IV
Score increase (per 0.1)	1.11	1.09-1.14	<0.001*		1.1	1.08-1.13	<0.001*		1.1	1.07-1.14	<0.001*
Grade III–IV
Score increase (per 0.1)	1.15	1.11-1.18	<0.001*		1.1	1.08-1.13	<0.001*		1.08	1.05-1.11	<0.001*
Abbreviations: aGVHD, acute graft-versus-host disease; TRM, transplant-related mortality.
