# Supplementary material for: A convolutional neural network-based model that predicts acute graft-versus-host disease after allogeneic hematopoietic stem cell transplantation
Source: Commun Med (Lond). 2023 May 16;3:67. doi: 10.1038/s43856-023-00299-5 (PMC10188562; doi:10.1038/s43856-023-00299-5)
Supplement: Supplementary file 6 — Supplementary Data 4 [file 43856_2023_299_MOESM6_ESM.xlsx]

## Sheet: Sheet1
Supplemental Data 4 Number of patients in each risk group among subgroups in the test cohort
			Risk group for grade II–IV aGVHD			Risk group for grade III–IV aGVHD
		Total	Low	Int	High	Low	Int	High
Total		3,753 (100.0%)	375 (10.0%)	3,003 (80.0%)	375 (10.0%)	375 (10.0%)	3,003 (80.0%)	375 (10.0%)
Age, year	<50	1,877 (100.0%)	224 (11.9%)	1,484 (79.1%)	169(9.0%)	242 (12.9%)	1,482 (79.0%)	153 (8.2%)
	≥50	1,876 (100.0%)	151 (8.1%)	1,519(81.0%)	206 (11.0%)	133 (7.1%)	1,521 (81.1%)	222 (11.8%)
Sex	Female	1,568 (100.0%)	181 (11.5%)	1,259 (80.3%)	128 (8.2%)	224 (14.3%)	1,231 (78.5%)	113 (7.2%)
	Male	2,185 (100.0%)	194 (8.9%)	1,744 (79.8%)	247 (11.3%)	151 (6.9%)	1,772 (81.1%)	262 (12.0%)
ECOG PS	0–1	3,501 (100.0%)	360 (10.3%)	2,833 (80.9%)	308 (8.8%)	365 (10.4%)	2,845 (81.3%)	291 (8.3%)
	2–4	250 (100.0%)	15 (6.0%)	168 (67.2%)	67 (26.8%)	10 (4.0%)	156 (62.4%)	84 (33.6%)
HCT-CI	≤2	3,148 (100.0%)	328 (10.4%)	2,546 (80.9%)	274 (8.7%)	330 (10.5%)	2,541 (80.7%)	277 (8.8%)
	≥3	573 (100.0%)	44 (7.7%)	437 (76.3%)	92 (16.1%)	45 (7.9%)	437 (76.3%)	91 (15.9%)
Disease	AML/MDS	2,107 (100.0%)	238 (11.3%)	1,676 (79.5%)	193 (9.2%)	216 (10.3%)	1,701 (80.7%)	190 (9.0%)
	ALL	758 (100.0%)	54 (7.1%)	649 (85.6%)	55 (7.3%)	75 (9.9%)	633 (83.5%)	50 (6.6%)
	ATL	184 (100.0%)	6 (3.3%)	142 (77.2%)	36 (19.6%)	4 (2.2%)	154 (83.7%)	26 (14.1%)
	CML	117 (100.0%)	6 (5.1%)	101 (86.3%)	10 (8.6%)	14 (12.0%)	95 (81.2%)	8 (6.8%)
	NHL	290 (100.0%)	18 (6.2%)	214 (73.8%)	58 (20.0%)	23 (7.9%)	202 (69.7%)	65 (22.4%)
	AA	108 (100.0%)	38 (35.2%)	65 (60.2%)	5 (4.6%)	35 (32.4%)	64 (59.3%)	9 (8.3%)
	Other	189 (100.0%)	15 (7.9%)	156 (82.5%)	18 (9.5%)	8 (4.2%)	154 (81.5%)	27 (14.3%)
Disease risk	Standard	2,021 (100.0%)	227 (11.2%)	1,672 (82.7%)	122 (6.0%)	206 (10.2%)	1,685 (83.4%)	130 (6.4%)
	Advanced	1,732 (100.0%)	148 (8.6%)	1,331 (76.9%)	253 (14.6%)	169 (9.8%)	1,318 (76.1%)	245 (14.2%)
Graft source	Rel-BM	375 (100.0%)	74 (19.7%)	279 (74.4%)	265 (5.9%)	69 (18.4%)	286 (76.3%)	20 (5.3%)
	Rel-PBSC	823 (100.0%)	109 (13.2%)	633 (76.9%)	81 (9.8%)	63 (7.7%)	630 (76.6%)	130 (15.8%)
	UR-BM	1,400 (100.0%)	112 (8.0%)	1,169 (83.5%)	119 (8.5%)	144 (10.3%)	1,165 (83.2%)	91 (6.5%)
	UR-PBSC	81 (100.0%)	23 (28.4%)	58 (71.6%)	0 (0.0%)	20 (24.7%)	60 (74.1%)	1 (1.2%)
	UR-CB	1,074 (100.0%)	57 (5.3%)	864 (80.5%)	153 (14.3%)	79 (7.4%)	862 (80.3%)	133 (12.4%)
HLA mismatch	no	1,768 (100.0%)	257 (14.6%)	1,419 (80.5%)	87 (4.9%)	250 (14.2%)	1,423 (80.7%)	90 (5.1%)
	yes	1,990 (100.0%)	118 (5.9%)	1,584 (79.6%)	288 (14.5%)	125 (6.3%)	1,580 (79.4%)	285 (14.3%)
Sex mismatch	no	1,849 (100.0%)	178 (9.6%)	1,478 (79.9%)	193 (10.4%)	171 (9.3%)	1,490 (80.6%)	188 (10.2%)
	Male to Female	897 (100.0%)	83 (9.3%)	732 (81.6%)	82 (9.1%)	103 (11.5%)	719 (80.2%)	75 (8.4%)
	Female to Male	852 (100.0%)	102 (12.0%)	666 (78.2%)	84 (9.6%)	86 (10.1%)	676 (79.3%)	90 (10.6%)
ABO mismatch	no	1,824 (100.0%)	224 (12.3%)	1,443 (79.1%)	157 (8.6%)	198 (10.8%)	1,453 (79.7%)	174 (9.5%)
	minor	832 (100.0%)	71 (8.5%)	666 (80.1%)	95 (11.4%)	87 (10.5%)	657 (79.0%)	88 (10.6%)
	major	728 (100.0%)	62 (8.5%)	586 (80.5%)	80 (11.0%)	62 (8.5%)	591 (81.2%)	75 (10.3%)
	both	363 (100.0%)	17 (4.7%)	304 (83.8%)	42 (11.6%)	27 (7.4%)	299 (82.4%)	37 (10.2%)
Conditioning	MAC	2,444 (100.0%)	221 (9.0%)	1,977 (80.9%)	246 (10.1%)	244 (10.0%)	2,000 (81.8%)	200 (8.2%)
	RIC	1,309 (100.0%)	154 (11.8%)	1,026 (78.4%)	129 (9.8%)	131 (10.0%)	1,003 (76.6%)	175 (13.4%)
	TBI yes	2,578 (100.0%)	204 (7.9%)	2,149 (83.4%)	225 (8.7%)	242 (9.4%)	2,110 (81.9%)	226 (8.8%)
	TBI no	1,175 (100.0)	171 (14.6%)	854 (72.7%)	150 (12.8%)	133 (11.3%)	893 (76.0%)	149 (12.7%)
GVHD prophylaxis	CyA-based	1,162 (100.0%)	123 (10.6%)	941 (81.0%)	98 (8.4%)	113 (9.7%)	942 (81.1%)	107 (9.2%)
	Tac-based	2,591 (100.0%)	252 (9.7%)	2,062 (79.6%)	277 (10.7%)	262 (10.1%)	2,061 (79.5%)	268 (10.3%)
	MMF yes	563 (100.0%)	30 (5.3%)	439 (78.0%)	94 (16.7%)	29 (5.2%)	455 (80.8%)	79 (14.0%)
	MMF no	3,190 (100.0%)	345 (10.8%)	2,564 (80.4%)	281 (8.8%)	346 (10.9%)	2,548 (89.9%)	296 (9.3%)
	MTX yes	2,954 (100.0%)	328 (11.1%)	2,428 (82.2%)	198 (6.7%)	333 (11.3%)	2,426 (82.1%)	195 (6.6%)
	MTX no	799 (100.0%)	47 (5.9%)	575 (72.0%)	177 (22.2%)	42 (5.3%)	577 (72.2%)	180 (22.5%)
	ATG yes	366 (100.0%)	73 (20.0%)	244 (66.7%)	49 (13.4%)	60 (16.4%)	237 (64.8%)	69 (18.9%)
	ATG no	3,387 (100.0%)	302 (8.9%)	2,759 (81.5%)	326 (9.6%)	315 (9.3%)	2,766 (81.7%)	306 (9.0%)
Year of transplant	2012 or before	1,565 (100.0%)	159 (10.2%)	1,233 (78.8%)	173 (11.1%)	176 (11.3%)	1,230 (78.6%)	159 (10.2%)
	2013 or later	2,188 (100.0%)	216 (9.9%)	1,770 (80.9%)	202 (9.2%)	199 (9.1%)	1,773 (81.0%)	216 (9.9%)
Abbreviations are shown in Supplemental Data 1 and 2.
