# Supplementary material for: A convolutional neural network-based model that predicts acute graft-versus-host disease after allogeneic hematopoietic stem cell transplantation
Source: Commun Med (Lond). 2023 May 16;3:67. doi: 10.1038/s43856-023-00299-5 (PMC10188562; doi:10.1038/s43856-023-00299-5)
Supplement: Supplementary file 7 — Supplementary Data 5 [file 43856_2023_299_MOESM7_ESM.xlsx]

## Sheet: Sheet1
Supplemental Data 5 Validation analysis of predictive score as per subgroup
	aGVHD II-IV				aGVHD III-IV
Risk group	HR	95% CI	P		HR	95% CI	P
Total
Int vs. low	1.44	1.19-1.73	<0.001*		1.93	1.34-2.78	<0.001*
High vs. low	2.04	1.64-2.55	<0.001*		4.02	2.70-5.97	<0.001*
Age <50
Int vs. low	1.58	1.22-2.03	<0.001*		1.74	1.12-2.71	0.015*
High vs. low	2.1	1.54-2.86	<0.001*		3.88	2.32-6.50	<0.001*
Age ≥50
Int vs. low	1.22	0.92-1.61	0.163		2.22	1.17-4.19	0.014*
High vs. low	1.83	1.33-2.51	0.001*		4.34	2.22-8.47	<0.001*
Female
Int vs. low	1.42	1.08-1.86	0.012*		1.9	1.14-3.16	0.014*
High vs. low	1.94	1.38-2.71	<0.001*		4.55	2.53-8.17	<0.001*
Male
Int vs. low	1.45	1.12-1.87	0.005*		1.82	1.09-3.06	0.023*
High vs. low	2.09	1.55-2.81	<0.001*		3.47	1.99-6.03	<0.001*
PS 0-1
Int vs. low	1.43	1.18-1.73	<0.001*		2.01	1.38-2.92	<0.001*
High vs. low	2.05	1.63-2.59	<0.001*		3.98	2.61-6.06	<0.001*
PS 2-4
Int vs. low	1.57	0.66-3.70	0.305		0.72	0.19-2.67	0.625
High vs. low	1.9	0.79-4.61	0.154		1.66	0.45-6.13	0.446
HCT-CI ≤2
Int vs. low	1.39	1.14-1.70	0.001*		2	1.33-3.00	0.001*
High vs. low	1.95	1.52-2.49	<0.001*		4.3	2.75-6.73	<0.001*
HCT-CI ≥3
Int vs. low	1.57	0.92-2.67	0.096		1.58	0.69-3.59	0.276
High vs. low	2.33	1.32-4.13	0.004*		2.87	1.20-6.88	0.018*
Disease AML/MDS
Int vs. low	1.42	1.12-1.81	0.004*		2.09	1.27-3.45	0.004*
High vs. low	1.95	1.46-2.60	<0.001*		3.43	1.94-6.06	<0.001*
Disease ALL
Int vs. low	0.97	0.62-1.53	0.905		1.51	0.73-3.10	0.267
High vs. low	1.45	0.83-2.55	0.195		2.39	0.93-6.11	0.069
Disease ATL
Int vs. low	0.58	0.21-1.59	0.287		0.27	0.03-2.34	0.237
High vs. low	0.67	0.23-1.93	0.46		0.56	0.06-4.82	0.595
Disease CML
Int vs. low	3.64	0.51-25.97	0.198		-	-	-
High vs. low	2.48	0.25-24.30	0.437		-	-	-
Disease NHL
Int vs. low	0.86	0.43-1.71	0.665		0.56	0.23-1.37	0.206
High vs. low	1.37	0.66-2.83	0.394		1.61	0.65-4.00	0.305
Disease AA
Int vs. low	2.71	0.99-7.44	0.053		-	-	-
High vs. low	-	-	-		-	-	-
Disease other
Int vs. low	1.08	0.50-2.35	0.846		-	-	-
High vs. low	1.92	0.75-4.86	0.171		-	-	-
Standard risk
Int vs. low	1.26	0.99-1.61	0.062		1.84	1.14-2.97	0.013*
High vs. low	1.81	1.31-2.51	<0.001*		2.98	1.60-5.54	0.001*
High risk
Int vs. low	1.68	1.26-2.25	<0.001*		1.89	1.08-3.29	0.025*
High vs. low	2.25	1.64-3.10	<0.001*		3.71	2.08-6.64	<0.001*
Donor source Rel-BM
Int vs. low	1.52	0.94-2.46	0.091		1.72	0.60-4.97	0.314
High vs. low	3.05	1.43-6.52	0.004*		1.59	0.30-8.41	0.584
Donor source Rel-PB
Int vs. low	1.13	0.80-1.59	0.496		0.83	0.44-1.58	0.577
High vs. low	1.74	1.13-2.67	0.012*		2.01	1.02-3.95	0.043*
Donor source UR-BM
Int vs. low	1.47	1.05-2.05	0.024*		3.93	1.74-8.87	0.001*
High vs. low	1.76	1.19-2.62	0.005*		9.51	3.99-22.69	<0.001*
Donor source UR-PB
Int vs. low	1.06	0.49-2.31	0.886		1.81	0.39-8.42	0.447
High vs. low	-	-	-		-	-	-
Donor source UR-CB
Int vs. low	1.44	0.90-2.29	0.126		1.58	0.81-3.09	0.181
High vs. low	2.12	1.29-3.48	0.003*		2.66	1.28-5.52	0.009*
HLA mismatch no
Int vs. low	1.49	1.17-1.90	0.001*		2.03	1.24-3.34	0.005*
High vs. low	1.78	1.23-2.57	0.002*		4.49	2.45-8.21	<0.001*
HLA mismatch yes
Int vs. low	1.21	0.89-1.64	0.225		1.66	0.97-2.84	0.063
High vs. low	1.72	1.24-2.39	0.001*		3.2	1.82-5.61	<0.001*
Sex mismatch no
Int vs. low	1.28	0.98-1.67	0.069		2.09	1.22-3.59	0.007*
High vs. low	1.83	1.34-2.51	<0.001*		4.02	2.24-7.22	<0.001*
Sex mismatch M to F
Int vs. low	1.83	1.21-2.78	0.004*		1.78	0.87-3.65	0.117
High vs. low	2.44	1.51-3.93	<0.001*		4.58	2.08-10.06	<0.001*
Sex mismatch F to M
Int vs. low	1.56	1.08-2.26	0.017*		2.34	1.04-5.29	0.040*
High vs. low	2.26	1.45-3.51	<0.001*		4.91	2.02-11.91	<0.001*
ABO mismatch no
Int vs. low	1.46	1.14-1.88	0.003*		1.95	1.15-3.29	0.012*
High vs. low	1.78	1.29-2.44	<0.001*		3.9	2.18-6.98	<0.001*
ABO mismatch minor
Int vs. low	1.69	1.09-2.62	0.019*		1.68	0.88-3.20	0.115
High vs. low	2.31	1.41-3.78	0.001*		3.43	1.68-7.00	0.001*
ABO mismatch major
Int vs. low	1.23	0.81-1.87	0.329		2.1	0.85-5.16	0.106
High vs. low	2.16	1.34-3.48	0.002*		4.69	1.80-12.23	0.002*
ABO mismatch both
Int vs. low	1.12	0.54-2.33	0.766		3.36	0.48-23.61	0.224
High vs. low	1.95	0.88-4.32	0.1		7.38	0.99-55.15	0.052
Conditioning MAC
Int vs. low	1.53	1.20-1.96	0.001*		2.04	1.29-3.24	0.002*
High vs. low	2	1.50-2.67	<0.001*		3.19	1.89-5.40	<0.001*
Conditioning RIC
Int vs. low	1.28	0.96-1.70	0.095		1.74	0.96-3.15	0.066
High vs. low	2.16	1.52-3.06	<0.001*		4.96	2.66-9.25	<0.001*
Conditioning with TBI
Int vs. low	1.48	1.11-1.98	0.008*		2.04	1.28-3.24	0.003*
High vs. low	2.49	2.79-3.48	<0.001*		3.89	2.33-6.51	<0.001*
Conditioning without TBI
Int vs. low	1.38	1.08-1.77	0.01*		1.75	0.97-3.15	0.062
High vs. low	1.78	1.32-2.39	<0.001*		4.15	2.22-7.78	<0.001*
GVHD prophylaxis CyA based
Int vs. low	1.77	1.28-2.45	0.001*		1.29	0.73-2.26	0.38
High vs. low	2.39	1.60-3.56	<0.001*		3.14	1.67-5.92	<0.001*
GVHD prophylaxis Tac based
Int vs. low	1.29	1.03-1.63	0.028*		2.4	1.49-3.86	<0.001*
High vs. low	1.88	1.44-2.46	<0.001*		4.66	2.79-7.79	<0.001*
GVHD prophylaxis with MMF
Int vs. low	1.57	0.77-3.17	0.211		-	-	-
High vs. low	2.54	1.22-5.31	0.013*		-	-	-
GVHD prophylaxis without MMF
Int vs. low	1.44	1.18-1.74	<0.001*		1.74	1.21-2.51	0.003*
High vs. low	1.99	1.57-2.52	<0.001*		4.03	2.69-6.04	<0.001*
GVHD prophylaxis with MTX
Int vs. low	1.54	1.26-1.89	<0.001*		2.04	1.36-3.07	0.001*
High vs. low	1.86	1.42-2.43	<0.001*		4.21	2.63-6.77	<0.001*
GVHD prophylaxis without MTX
Int vs. low	0.95	0.59-1.53	0.83		1.29	0.58-2.88	0.533
High vs. low	1.71	1.04-2.80	0.033*		2.4	1.06-5.42	0.036*
GVHD prophylaxis with ATG
Int vs. low	2.06	1.17-3.62	0.012*		2.7	0.82-8.88	0.103
High vs. low	4.4	2.33-8.31	<0.001*		8.73	2.62-29.07	<0.001*
GVHD prophylaxis without ATG
Int vs. low	1.31	1.08-1.60	0.007*		1.82	1.24-2.67	0.002*
High vs. low	1.79	1.41-2.26	<0.001*		3.47	2.27-5.31	<0.001*
Transplant year -2012
Int vs. low	1.32	1.01-1.73	0.041*		1.53	0.94-2.47	0.086
High vs. low	1.75	1.27-2.41	0.001*		3.13	1.80-5.42	<0.001*
Transplant year 2013-
Int vs. low	1.54	1.19-2.00	0.001*		2.48	1.42-4.33	0.001*
High vs. low	2.33	1.72-3.16	<0.001*		5.21	2.88-9.41	<0.001*
Abbreviations are shown in Supplemental Data 1 and 2.
