# Supplementary material for: A convolutional neural network-based model that predicts acute graft-versus-host disease after allogeneic hematopoietic stem cell transplantation
Source: Commun Med (Lond). 2023 May 16;3:67. doi: 10.1038/s43856-023-00299-5 (PMC10188562; doi:10.1038/s43856-023-00299-5)
Supplement: Supplementary file 8 — Supplementary Data 6 [file 43856_2023_299_MOESM8_ESM.xlsx]

## Sheet: Sheet1
Supplemental Data 6 Patient characteristics among patients who have HLA matched and the highest prediction scores and those who have HLA mismatched and the lowest prediction scores.
	HLA matched &	HLA mismatched &
	Highest prediction scores for aGVHD II-IV	Lowest prediction scores for aGVHD II-IV
	n = 20	n = 20
Age, y
Median	56.5	34
Range	29-67	16-63
Sex
Female	5 (25.0%)	12 (60.0%)
Male	15 (75.0%)	8 (40.0%)
ECOG PS
0-1	17 (85.0%)	19 (95.0%)
≥2	3 (15.0%)	1 (5.0%)
HCT-CI
≤2	13 (65.0%)	19 (95.0%)
≥3	6 (30.0%)	1 (5.0%)
Disease
AML/MDS	11 (55.0%)	9 (45.0%)
ALL	1 (5.0%)	3 (15.0%)
ATL	0 (0.0%)	0 (0.0%)
CML	0 (0.0%)	1 (5.0%)
NHL	6 (30.0%)	2 (10.0%)
AA	0 (0.0%)	3 (15.0%)
Other	2 (10.0%)	2 (10.0%)
Disease risk
Standard	10 (50.0%)	6 (30.0%)
Advanced	10 (50.0%)	14 (70.0%)
Pretransplant therapy period, mo
Median	6.1	9.7
Range	3.6-60.7	0.9-39.8
Donor source
Rel-BM	3 (15.0%)	7 (35.0%)
Rel-PBSC	4 (20.0%)	3 (15.0%)
UR-BM	11 (55.0%)	3 (15.0%)
UR-PBSC	2 (10.0%)	1 (5.0%)
UR-CB	0 (0.0%)	6 (30.0%)
Sex mismatch
No	10 (50.0%)	7 (35.0%)
Male to Female	3 (15.0%)	6 (30.0%)
Female to Male	7 (35.0%)	6 (30.0%)
ABO mismatch
No	14 (70.0%)	10 (50.0%)
Minor	0 (0.0%)	5 (25.0%)
Major	3 (15.0%)	4 (20.0%)
Both	3 (15.0%)	1 (5.0%)
Conditioning regimens
MAC	5 (25.0%)	12 (60.0%)
RIC	15 (75.0%)	8 (40.0%)
TBI	3 (15.0%)	11 (55.0%)
GVHD prophylaxis
CyA based	6 (30.0%)	2 (10.0%)
Tac based	14 (70.0%)	18 (90.0%)
MMF use	1 (5.0%)	3 (15.0%)
MTX use	7 (35.0%)	17 (85.0%)
ATG use	1 (5.0%)	7 (35.0%)
Transplant year
2012 or before	10 (50.0%)	9 (45.0%)
2013 or later	10 (50.0%)	11 (55.0%)
Abbreviations are shown in Supplemental Data 1 and 2.
