# Supplementary material for: A convolutional neural network-based model that predicts acute graft-versus-host disease after allogeneic hematopoietic stem cell transplantation
Source: Commun Med (Lond). 2023 May 16;3:67. doi: 10.1038/s43856-023-00299-5 (PMC10188562; doi:10.1038/s43856-023-00299-5)
Supplement: Supplementary file 9 — Supplementary Data 7 [file 43856_2023_299_MOESM9_ESM.xlsx]

## Sheet: Sheet1
Unidentified Patient ID in test cohort	predictive score for aGVHD grade 2-4	predictive score for aGVHD grade 3-4
T0001	0.290654	0.110127
T0002	0.372262	0.118848
T0003	0.180572	0.115847
T0004	0.276366	0.126049
T0005	0.153869	0.0826417
T0006	0.13697	0.0596468
T0007	0.197676	0.124275
T0008	0.138707	0.118754
T0009	0.433643	0.0778776
T0010	0.505405	0.131672
T0011	0.163126	0.0959358
T0012	0.140982	0.112237
T0013	0.2899	0.107816
T0014	0.334754	0.129041
T0015	0.183355	0.103095
T0016	0.151007	0.084791
T0017	0.250554	0.110713
T0018	0.174013	0.0830479
T0019	0.147057	0.0815892
T0020	0.176178	0.0732505
T0021	0.387982	0.121263
T0022	0.19471	0.127229
T0023	0.18784	0.0822242
T0024	0.15108	0.0975052
T0025	0.404433	0.107655
T0026	0.163999	0.0924016
T0027	0.145764	0.0871043
T0028	0.173494	0.0923297
T0029	0.18451	0.108064
T0030	0.162233	0.118572
T0031	0.500427	0.0867137
T0032	0.230787	0.136496
T0033	0.240335	0.110376
T0034	0.263805	0.097934
T0035	0.179208	0.0921817
T0036	0.290787	0.124501
T0037	0.236116	0.128449
T0038	0.221155	0.106596
T0039	0.143724	0.0633813
T0040	0.356369	0.124201
T0041	0.264803	0.105216
T0042	0.175769	0.0673998
T0043	0.163989	0.0871394
T0044	0.208016	0.103837
T0045	0.284468	0.126228
T0046	0.530448	0.126751
T0047	0.148144	0.124155
T0048	0.18227	0.0939525
T0049	0.16112	0.0844051
T0050	0.206537	0.122483
T0051	0.297438	0.0885966
T0052	0.224094	0.12876
T0053	0.155583	0.093658
T0054	0.178598	0.0936622
T0055	0.22881	0.137534
T0056	0.162233	0.118572
T0057	0.186394	0.11232
T0058	0.263805	0.097934
T0059	0.208127	0.117746
T0060	0.200056	0.11653
T0061	0.194376	0.112348
T0062	0.200348	0.134038
T0063	0.263937	0.138302
T0064	0.146369	0.113812
T0065	0.140982	0.112237
T0066	0.138689	0.085096
T0067	0.151207	0.112138
T0068	0.284468	0.126228
T0069	0.289753	0.125483
T0070	0.142093	0.0930984
T0071	0.149941	0.0736349
T0072	0.141507	0.0800855
T0073	0.180019	0.129288
T0074	0.239596	0.0878344
T0075	0.250554	0.110713
T0076	0.389427	0.134086
T0077	0.222128	0.113901
T0078	0.175169	0.0802275
T0079	0.244842	0.118025
T0080	0.200351	0.123328
T0081	0.190238	0.110779
T0082	0.177594	0.123511
T0083	0.275265	0.117776
T0084	0.168926	0.099262
T0085	0.257908	0.138338
T0086	0.179472	0.11212
T0087	0.142024	0.102365
T0088	0.367138	0.13348
T0089	0.14389	0.0867754
T0090	0.391679	0.129714
T0091	0.145511	0.0788974
T0092	0.172754	0.104335
T0093	0.234973	0.132989
T0094	0.187073	0.122684
T0095	0.264326	0.119483
T0096	0.238765	0.106602
T0097	0.195118	0.1201
T0098	0.273727	0.134379
T0099	0.500427	0.0867137
T0100	0.522495	0.132061
T0101	0.221283	0.112107
T0102	0.211785	0.0931831
T0103	0.249451	0.133538
T0104	0.137382	0.08152
T0105	0.19978	0.122968
T0106	0.139142	0.0671982
T0107	0.138082	0.0711856
T0108	0.243687	0.123496
T0109	0.163885	0.0931865
T0110	0.51766	0.116443
T0111	0.200729	0.0852439
T0112	0.336058	0.114092
T0113	0.351268	0.127878
T0114	0.148135	0.0720885
T0115	0.457569	0.0953578
T0116	0.460531	0.121355
T0117	0.26219	0.0984211
T0118	0.179658	0.0939175
T0119	0.231859	0.133455
T0120	0.168926	0.099262
T0121	0.182229	0.0937183
T0122	0.22231	0.10423
T0123	0.694701	0.0890805
T0124	0.276493	0.124109
T0125	0.196179	0.099544
T0126	0.423016	0.128259
T0127	0.200877	0.112673
T0128	0.242339	0.0822658
T0129	0.137382	0.08152
T0130	0.219029	0.106571
T0131	0.366866	0.123649
T0132	0.828398	0.13517
T0133	0.210742	0.123053
T0134	0.482725	0.114295
T0135	0.241542	0.10174
T0136	0.233691	0.124248
T0137	0.207304	0.125447
T0138	0.178504	0.0993751
T0139	0.150894	0.0903831
T0140	0.15007	0.0767568
T0141	0.246147	0.138147
T0142	0.330215	0.10515
T0143	0.20655	0.0853407
T0144	0.165244	0.0791421
T0145	0.182083	0.0983968
T0146	0.197676	0.124275
T0147	0.175268	0.110879
T0148	0.138622	0.0658263
T0149	0.178639	0.128657
T0150	0.182083	0.0983968
T0151	0.432415	0.123782
T0152	0.304849	0.108614
T0153	0.13817	0.111175
T0154	0.163492	0.121415
T0155	0.158571	0.0869395
T0156	0.265764	0.114129
T0157	0.241621	0.0898017
T0158	0.275651	0.135218
T0159	0.147811	0.0942619
T0160	0.237087	0.116349
T0161	0.284471	0.114902
T0162	0.313482	0.136118
T0163	0.200399	0.114628
T0164	0.146122	0.0946325
T0165	0.209976	0.136398
T0166	0.209976	0.136398
T0167	0.138082	0.0711856
T0168	0.14256	0.0703583
T0169	0.168712	0.0858897
T0170	0.16361	0.111032
T0171	0.174649	0.134579
T0172	0.201458	0.101481
T0173	0.160668	0.11669
T0174	0.213818	0.129801
T0175	0.167684	0.0771509
T0176	0.145764	0.0871043
T0177	0.220061	0.116058
T0178	0.149794	0.113101
T0179	0.173322	0.0915803
T0180	0.351226	0.0946941
T0181	0.192754	0.0848864
T0182	0.218161	0.0881694
T0183	0.168372	0.135823
T0184	0.150001	0.0924097
T0185	0.255381	0.111195
T0186	0.244943	0.116456
T0187	0.180629	0.0879659
T0188	0.136725	0.070874
T0189	0.222561	0.105344
T0190	0.139883	0.10103
T0191	0.156179	0.118954
T0192	0.152216	0.0993256
T0193	0.232345	0.120667
T0194	0.146369	0.113812
T0195	0.186867	0.117569
T0196	0.176088	0.0793741
T0197	0.204384	0.126937
T0198	0.138061	0.115522
T0199	0.170918	0.11975
T0200	0.176088	0.0793741
T0201	0.205002	0.121897
T0202	0.259513	0.134442
T0203	0.177046	0.0976221
T0204	0.186988	0.11482
T0205	0.298554	0.127344
T0206	0.14183	0.0673577
T0207	0.241279	0.114844
T0208	0.295909	0.10852
T0209	0.176919	0.0798863
T0210	0.152158	0.0681406
T0211	0.237087	0.116349
T0212	0.299046	0.121937
T0213	0.290488	0.133584
T0214	0.154376	0.107698
T0215	0.212824	0.123304
T0216	0.205002	0.121897
T0217	0.210423	0.090223
T0218	0.330215	0.10515
T0219	0.460531	0.121355
T0220	0.168712	0.0858897
T0221	0.170476	0.116633
T0222	0.274853	0.137789
T0223	0.223891	0.130652
T0224	0.23011	0.0965473
T0225	0.329151	0.134769
T0226	0.269823	0.118971
T0227	0.262743	0.0892931
T0228	0.186394	0.11232
T0229	0.159549	0.0822396
T0230	0.161402	0.123511
T0231	0.529413	0.128593
T0232	0.330269	0.105886
T0233	0.138827	0.0717492
T0234	0.142625	0.0676533
T0235	0.433643	0.0778776
T0236	0.257908	0.138338
T0237	0.313482	0.136118
T0238	0.165873	0.121902
T0239	0.238536	0.112233
T0240	0.26219	0.0984211
T0241	0.327931	0.074335
T0242	0.20222	0.132087
T0243	0.153352	0.103857
T0244	0.211785	0.0931831
T0245	0.275265	0.117776
T0246	0.144325	0.0841293
T0247	0.290532	0.135581
T0248	0.389427	0.134086
T0249	0.159549	0.0822396
T0250	0.213818	0.129801
T0251	0.168501	0.0945009
T0252	0.246147	0.138147
T0253	0.198803	0.126396
T0254	0.137701	0.0776525
T0255	0.163855	0.0809097
T0256	0.219477	0.102411
T0257	0.184886	0.102741
T0258	0.224094	0.12876
T0259	0.696565	0.0992586
T0260	0.160995	0.114851
T0261	0.207363	0.137419
T0262	0.225375	0.105921
T0263	0.13797	0.0825753
T0264	0.247895	0.11403
T0265	0.219029	0.106571
T0266	0.223504	0.121876
T0267	0.224282	0.0912147
T0268	0.152216	0.0993256
T0269	0.22881	0.137534
T0270	0.205164	0.135114
T0271	0.220528	0.116592
T0272	0.429432	0.108247
T0273	0.226786	0.115985
T0274	0.236811	0.068751
T0275	0.181862	0.116382
T0276	0.1909	0.101136
T0277	0.267493	0.136056
T0278	0.21957	0.12567
T0279	0.529413	0.128593
T0280	0.177013	0.107651
T0281	0.217776	0.104888
T0282	0.148144	0.124155
T0283	0.136245	0.0599415
T0284	0.137927	0.0953373
T0285	0.219368	0.114818
T0286	0.169383	0.120096
T0287	0.290488	0.133584
T0288	0.170918	0.11975
T0289	0.165836	0.132335
T0290	0.187175	0.10874
T0291	0.165873	0.121902
T0292	0.136456	0.0799096
T0293	0.247543	0.133462
T0294	0.262743	0.0892931
T0295	0.153869	0.0826417
T0296	0.169348	0.105393
T0297	0.260218	0.111377
T0298	0.233329	0.113565
T0299	0.167091	0.0803428
T0300	0.148135	0.0720885
T0301	0.21102	0.120389
T0302	0.151917	0.0943716
T0303	0.213222	0.123076
T0304	0.215713	0.0945365
T0305	0.168029	0.122519
T0306	0.246339	0.119241
T0307	0.216568	0.0968548
T0308	0.297438	0.0885966
T0309	0.242339	0.0822658
T0310	0.166457	0.114614
T0311	0.460376	0.119877
T0312	0.163999	0.0924016
T0313	0.295909	0.10852
T0314	0.165369	0.0626489
T0315	0.189423	0.119908
T0316	0.19966	0.0935147
T0317	0.27905	0.101606
T0318	0.147057	0.0815892
T0319	0.201458	0.101481
T0320	0.218982	0.132212
T0321	0.137701	0.0776525
T0322	0.164306	0.123133
T0323	0.228824	0.112928
T0324	0.509658	0.0881342
T0325	0.234973	0.132989
T0326	0.217814	0.104388
T0327	0.149239	0.120837
T0328	0.22231	0.10423
T0329	0.169383	0.120096
T0330	0.253237	0.12
T0331	0.172754	0.104335
T0332	0.18451	0.108064
T0333	0.150894	0.0903831
T0334	0.245089	0.0859197
T0335	0.204384	0.126937
T0336	0.190238	0.110779
T0337	0.165369	0.0626489
T0338	0.305233	0.126496
T0339	0.287431	0.0953984
T0340	0.266441	0.133694
T0341	0.276366	0.126049
T0342	0.178695	0.0865447
T0343	0.160668	0.11669
T0344	0.178695	0.0865447
T0345	0.143845	0.0920263
T0346	0.217904	0.124359
T0347	0.19907	0.118114
T0348	0.371086	0.119517
T0349	0.184405	0.134857
T0350	0.274853	0.137789
T0351	0.223348	0.129365
T0352	0.17188	0.0841033
T0353	0.223504	0.121876
T0354	0.216813	0.101545
T0355	0.260162	0.133425
T0356	0.238536	0.112233
T0357	0.156567	0.10175
T0358	0.260162	0.133425
T0359	0.238005	0.0945401
T0360	0.163126	0.0959358
T0361	0.145381	0.0737395
T0362	0.191418	0.11383
T0363	0.181679	0.0835999
T0364	0.21657	0.116795
T0365	0.212785	0.0891978
T0366	0.167516	0.0802209
T0367	0.138622	0.0658263
T0368	0.142723	0.120822
T0369	0.180572	0.115847
T0370	0.149941	0.0736349
T0371	0.2526	0.0979884
T0372	0.280184	0.112252
T0373	0.176528	0.119305
T0374	0.23055	0.108843
T0375	0.201871	0.130868
T0376	0.308361	0.358055
T0377	0.630537	0.801439
T0378	0.345304	0.335414
T0379	0.661254	0.81566
T0380	0.647294	0.457327
T0381	0.662659	0.808452
T0382	0.332263	0.387246
T0383	0.341532	0.305815
T0384	0.710692	0.498734
T0385	0.683243	0.768424
T0386	0.460452	0.357204
T0387	0.370088	0.17363
T0388	0.360144	0.158865
T0389	0.802471	0.747774
T0390	0.74986	0.49034
T0391	0.433989	0.674387
T0392	0.463188	0.273834
T0393	0.563544	0.412629
T0394	0.217223	0.331931
T0395	0.48549	0.579593
T0396	0.709751	0.770348
T0397	0.576882	0.54829
T0398	0.262781	0.430929
T0399	0.784473	0.557843
T0400	0.365856	0.161287
T0401	0.727214	0.754771
T0402	0.522754	0.564062
T0403	0.602162	0.547841
T0404	0.195075	0.171243
T0405	0.282779	0.265781
T0406	0.549043	0.562337
T0407	0.394588	0.7504
T0408	0.740793	0.531523
T0409	0.214871	0.141992
T0410	0.574475	0.691674
T0411	0.570739	0.726799
T0412	0.666996	0.659738
T0413	0.524053	0.599759
T0414	0.395961	0.499348
T0415	0.362708	0.161475
T0416	0.285921	0.344823
T0417	0.693086	0.412294
T0418	0.499685	0.632362
T0419	0.565554	0.54114
T0420	0.672566	0.29808
T0421	0.355717	0.477272
T0422	0.438828	0.656428
T0423	0.639527	0.608115
T0424	0.272825	0.614575
T0425	0.508232	0.519768
T0426	0.516135	0.638817
T0427	0.759574	0.6623
T0428	0.412639	0.393287
T0429	0.698638	0.403798
T0430	0.569578	0.607577
T0431	0.335753	0.309919
T0432	0.453804	0.526857
T0433	0.448608	0.441223
T0434	0.703625	0.817939
T0435	0.271915	0.407392
T0436	0.452877	0.196018
T0437	0.420575	0.196618
T0438	0.403343	0.716506
T0439	0.706289	0.585575
T0440	0.603122	0.251978
T0441	0.688271	0.475272
T0442	0.334812	0.46677
T0443	0.893941	0.80258
T0444	0.32989	0.171782
T0445	0.588928	0.6751
T0446	0.165984	0.286887
T0447	0.380704	0.487644
T0448	0.586628	0.484562
T0449	0.468796	0.650368
T0450	0.559001	0.676422
T0451	0.815481	0.812528
T0452	0.715702	0.504297
T0453	0.321424	0.162528
T0454	0.662956	0.814988
T0455	0.212247	0.216328
T0456	0.36784	0.307853
T0457	0.498249	0.552135
T0458	0.722897	0.75697
T0459	0.431551	0.182099
T0460	0.558593	0.485767
T0461	0.183942	0.166634
T0462	0.341667	0.670139
T0463	0.59742	0.423878
T0464	0.398873	0.533159
T0465	0.371402	0.27731
T0466	0.480423	0.755787
T0467	0.538802	0.665913
T0468	0.15806	0.304822
T0469	0.454118	0.378501
T0470	0.244251	0.191384
T0471	0.360231	0.693763
T0472	0.64593	0.664054
T0473	0.6844	0.704087
T0474	0.568229	0.41161
T0475	0.45288	0.56623
T0476	0.48667	0.593366
T0477	0.28977	0.272163
T0478	0.566224	0.75489
T0479	0.57853	0.551845
T0480	0.259243	0.67871
T0481	0.660858	0.485858
T0482	0.57975	0.765794
T0483	0.638303	0.525545
T0484	0.653525	0.303829
T0485	0.284665	0.210729
T0486	0.490261	0.584899
T0487	0.372314	0.741297
T0488	0.332554	0.303993
T0489	0.199726	0.193469
T0490	0.398532	0.213824
T0491	0.577749	0.487693
T0492	0.814705	0.814108
T0493	0.384322	0.338608
T0494	0.403936	0.207376
T0495	0.688269	0.78208
T0496	0.557394	0.401186
T0497	0.717067	0.579377
T0498	0.733941	0.544624
T0499	0.663803	0.389998
T0500	0.631577	0.766091
T0501	0.580656	0.415339
T0502	0.367334	0.422197
T0503	0.381887	0.45897
T0504	0.631329	0.689847
T0505	0.552232	0.374375
T0506	0.521723	0.637427
T0507	0.222145	0.16081
T0508	0.434712	0.804164
T0509	0.507334	0.594154
T0510	0.447581	0.646499
T0511	0.578495	0.228842
T0512	0.416789	0.536779
T0513	0.808581	0.375742
T0514	0.562066	0.370291
T0515	0.481363	0.805785
T0516	0.641575	0.310352
T0517	0.44465	0.52895
T0518	0.488564	0.719671
T0519	0.278404	0.298316
T0520	0.326566	0.432037
T0521	0.864724	0.652149
T0522	0.441074	0.442735
T0523	0.570995	0.644177
T0524	0.839685	0.333267
T0525	0.715702	0.504297
T0526	0.862076	0.75823
T0527	0.284562	0.357584
T0528	0.757241	0.608812
T0529	0.827967	0.550978
T0530	0.328575	0.334435
T0531	0.392494	0.719935
T0532	0.359033	0.769277
T0533	0.333848	0.153084
T0534	0.561372	0.667462
T0535	0.456412	0.395953
T0536	0.42899	0.219226
T0537	0.831398	0.73362
T0538	0.416596	0.740921
T0539	0.651331	0.754927
T0540	0.673658	0.682429
T0541	0.519823	0.464866
T0542	0.335416	0.241522
T0543	0.254393	0.268527
T0544	0.369121	0.336157
T0545	0.460452	0.357204
T0546	0.343108	0.257558
T0547	0.315556	0.210532
T0548	0.618072	0.49989
T0549	0.185366	0.247754
T0550	0.421894	0.247371
T0551	0.346015	0.354681
T0552	0.279315	0.314683
T0553	0.729162	0.832008
T0554	0.827254	0.700498
T0555	0.488928	0.269784
T0556	0.197803	0.192806
T0557	0.398873	0.533159
T0558	0.379162	0.497896
T0559	0.517917	0.461154
T0560	0.609856	0.50881
T0561	0.557038	0.70279
T0562	0.613659	0.275656
T0563	0.476367	0.672546
T0564	0.62563	0.443202
T0565	0.393478	0.390324
T0566	0.646274	0.418632
T0567	0.351432	0.587414
T0568	0.82556	0.806912
T0569	0.381177	0.590077
T0570	0.59742	0.423878
T0571	0.605485	0.747066
T0572	0.497229	0.718806
T0573	0.766091	0.721966
T0574	0.557672	0.548297
T0575	0.261739	0.169993
T0576	0.340451	0.140414
T0577	0.248571	0.348783
T0578	0.378037	0.486548
T0579	0.555725	0.554134
T0580	0.381887	0.45897
T0581	0.194285	0.151921
T0582	0.623711	0.636813
T0583	0.535183	0.720285
T0584	0.699942	0.641279
T0585	0.477635	0.438904
T0586	0.46828	0.340711
T0587	0.720605	0.787448
T0588	0.209727	0.167597
T0589	0.615139	0.660937
T0590	0.599658	0.732652
T0591	0.32376	0.3451
T0592	0.55948	0.600127
T0593	0.284084	0.258792
T0594	0.715324	0.186289
T0595	0.728959	0.813743
T0596	0.714987	0.82762
T0597	0.361291	0.22893
T0598	0.591276	0.591666
T0599	0.286332	0.442652
T0600	0.651359	0.54347
T0601	0.293868	0.446966
T0602	0.399007	0.486279
T0603	0.79558	0.730388
T0604	0.732031	0.495309
T0605	0.33707	0.478908
T0606	0.385565	0.369884
T0607	0.631745	0.583216
T0608	0.375579	0.476905
T0609	0.53597	0.543064
T0610	0.398525	0.228401
T0611	0.657246	0.827701
T0612	0.580026	0.312276
T0613	0.664221	0.37761
T0614	0.59669	0.616669
T0615	0.81154	0.713113
T0616	0.466121	0.601385
T0617	0.442464	0.347326
T0618	0.611735	0.741164
T0619	0.684151	0.745003
T0620	0.56967	0.497251
T0621	0.75925	0.785855
T0622	0.460026	0.776641
T0623	0.658438	0.386061
T0624	0.585637	0.295422
T0625	0.519896	0.313889
T0626	0.573926	0.453665
T0627	0.265854	0.247254
T0628	0.584385	0.727473
T0629	0.68715	0.60391
T0630	0.535599	0.424579
T0631	0.450587	0.816434
T0632	0.700747	0.698879
T0633	0.285003	0.349213
T0634	0.306968	0.344894
T0635	0.675333	0.752545
T0636	0.23366	0.482744
T0637	0.616812	0.622034
T0638	0.260352	0.166662
T0639	0.45343	0.561845
T0640	0.438949	0.471873
T0641	0.563964	0.50402
T0642	0.750734	0.726511
T0643	0.455093	0.299124
T0644	0.298261	0.363046
T0645	0.714254	0.715921
T0646	0.590635	0.365713
T0647	0.584275	0.457558
T0648	0.208654	0.209813
T0649	0.729302	0.814324
T0650	0.198681	0.19108
T0651	0.494088	0.660835
T0652	0.709974	0.273693
T0653	0.293081	0.382309
T0654	0.575868	0.543732
T0655	0.565717	0.835694
T0656	0.143378	0.211981
T0657	0.485863	0.584839
T0658	0.480842	0.329396
T0659	0.688082	0.819021
T0660	0.314547	0.238221
T0661	0.420562	0.140883
T0662	0.547434	0.713999
T0663	0.476091	0.400299
T0664	0.547768	0.402924
T0665	0.87233	0.754494
T0666	0.262866	0.402495
T0667	0.229456	0.278512
T0668	0.456344	0.463049
T0669	0.275587	0.562206
T0670	0.30938	0.745845
T0671	0.545745	0.742842
T0672	0.710383	0.799542
T0673	0.47133	0.277555
T0674	0.438828	0.656428
T0675	0.642495	0.474125
T0676	0.546122	0.545773
T0677	0.592126	0.431507
T0678	0.800765	0.823184
T0679	0.574391	0.566965
T0680	0.313802	0.166822
T0681	0.271678	0.20353
T0682	0.820717	0.722186
T0683	0.610928	0.201342
T0684	0.70042	0.534162
T0685	0.214651	0.154029
T0686	0.188338	0.270652
T0687	0.647846	0.776902
T0688	0.560195	0.23935
T0689	0.613071	0.630743
T0690	0.460957	0.585727
T0691	0.608262	0.745894
T0692	0.241481	0.265612
T0693	0.205733	0.360025
T0694	0.575868	0.543732
T0695	0.530974	0.730151
T0696	0.460528	0.491604
T0697	0.314036	0.19914
T0698	0.464019	0.563153
T0699	0.339379	0.271415
T0700	0.672378	0.404341
T0701	0.570979	0.414613
T0702	0.392976	0.479476
T0703	0.7484	0.783167
T0704	0.605557	0.767616
T0705	0.224748	0.167015
T0706	0.500897	0.552973
T0707	0.337872	0.416195
T0708	0.322867	0.329495
T0709	0.647446	0.779677
T0710	0.853338	0.814502
T0711	0.403651	0.38592
T0712	0.789124	0.788434
T0713	0.51494	0.834257
T0714	0.387775	0.255089
T0715	0.796215	0.770675
T0716	0.462009	0.61805
T0717	0.616321	0.427542
T0718	0.441615	0.201656
T0719	0.623132	0.83038
T0720	0.265004	0.31701
T0721	0.342266	0.291653
T0722	0.150618	0.505828
T0723	0.564022	0.430959
T0724	0.564224	0.69304
T0725	0.223231	0.182926
T0726	0.383063	0.311665
T0727	0.586702	0.820776
T0728	0.642495	0.474125
T0729	0.425233	0.628402
T0730	0.459925	0.341189
T0731	0.452381	0.191778
T0732	0.196809	0.197502
T0733	0.532208	0.257545
T0734	0.514114	0.240488
T0735	0.339379	0.271415
T0736	0.852076	0.647075
T0737	0.8026	0.829187
T0738	0.23366	0.482744
T0739	0.55351	0.760683
T0740	0.692002	0.549094
T0741	0.353793	0.336551
T0742	0.219959	0.216821
T0743	0.685389	0.251014
T0744	0.629824	0.729645
T0745	0.600377	0.519079
T0746	0.6844	0.704087
T0747	0.431551	0.182099
T0748	0.706034	0.680352
T0749	0.756352	0.723351
T0750	0.554402	0.419304
T0751	0.511731	0.525556
T0752	0.861323	0.78857
T0753	0.465787	0.406807
T0754	0.282036	0.390843
T0755	0.65199	0.770231
T0756	0.362746	0.260221
T0757	0.878848	0.823279
T0758	0.531083	0.625573
T0759	0.296706	0.543192
T0760	0.260314	0.178143
T0761	0.41052	0.42503
T0762	0.743059	0.563817
T0763	0.558068	0.791379
T0764	0.281986	0.365771
T0765	0.460334	0.473412
T0766	0.474233	0.455663
T0767	0.42591	0.370225
T0768	0.473802	0.323224
T0769	0.520879	0.648028
T0770	0.648012	0.6379
T0771	0.370423	0.250183
T0772	0.161544	0.18044
T0773	0.663766	0.649306
T0774	0.421262	0.512364
T0775	0.387327	0.313034
T0776	0.723514	0.553511
T0777	0.511883	0.238654
T0778	0.610477	0.367488
T0779	0.153266	0.209764
T0780	0.67229	0.77127
T0781	0.681852	0.779087
T0782	0.449793	0.287092
T0783	0.370517	0.826541
T0784	0.561079	0.81378
T0785	0.495969	0.282704
T0786	0.24353	0.453704
T0787	0.591563	0.445659
T0788	0.824708	0.711558
T0789	0.589191	0.258535
T0790	0.639312	0.703229
T0791	0.388028	0.353507
T0792	0.497403	0.650535
T0793	0.38587	0.415376
T0794	0.784051	0.529378
T0795	0.350414	0.615849
T0796	0.605838	0.77558
T0797	0.440966	0.204978
T0798	0.346188	0.309766
T0799	0.597912	0.810339
T0800	0.458043	0.509224
T0801	0.548039	0.420237
T0802	0.284627	0.405944
T0803	0.539989	0.677498
T0804	0.666957	0.820184
T0805	0.327128	0.591643
T0806	0.567359	0.493921
T0807	0.216889	0.153197
T0808	0.477635	0.438904
T0809	0.507482	0.676815
T0810	0.730896	0.276739
T0811	0.465841	0.240386
T0812	0.231703	0.331817
T0813	0.471011	0.211572
T0814	0.635902	0.717584
T0815	0.264653	0.229244
T0816	0.185119	0.225491
T0817	0.280993	0.266405
T0818	0.47239	0.564481
T0819	0.507442	0.285847
T0820	0.294321	0.362714
T0821	0.214923	0.158633
T0822	0.153266	0.209764
T0823	0.608759	0.327817
T0824	0.478118	0.648141
T0825	0.194386	0.225792
T0826	0.522845	0.466553
T0827	0.452863	0.763473
T0828	0.423028	0.796331
T0829	0.266799	0.224485
T0830	0.353461	0.173002
T0831	0.702229	0.624762
T0832	0.410352	0.340405
T0833	0.318695	0.1921
T0834	0.566439	0.461972
T0835	0.589575	0.570324
T0836	0.519008	0.647098
T0837	0.658588	0.697425
T0838	0.304029	0.185537
T0839	0.698638	0.403798
T0840	0.769362	0.630454
T0841	0.721152	0.749956
T0842	0.831398	0.73362
T0843	0.267623	0.225943
T0844	0.564425	0.686257
T0845	0.20814	0.426834
T0846	0.563544	0.412629
T0847	0.380797	0.422158
T0848	0.285984	0.163108
T0849	0.30112	0.184785
T0850	0.697491	0.826731
T0851	0.371247	0.356325
T0852	0.426506	0.616387
T0853	0.553698	0.668439
T0854	0.787483	0.466469
T0855	0.301693	0.349721
T0856	0.587381	0.5418
T0857	0.163636	0.175193
T0858	0.75925	0.785855
T0859	0.685389	0.251014
T0860	0.339642	0.409235
T0861	0.293699	0.614193
T0862	0.768829	0.811622
T0863	0.350772	0.480232
T0864	0.390708	0.160717
T0865	0.280773	0.255114
T0866	0.283767	0.214093
T0867	0.640684	0.503383
T0868	0.729561	0.570674
T0869	0.808581	0.375742
T0870	0.172723	0.454347
T0871	0.324312	0.155042
T0872	0.476262	0.374217
T0873	0.659608	0.759376
T0874	0.798585	0.640312
T0875	0.317242	0.605634
T0876	0.746457	0.770417
T0877	0.683564	0.465137
T0878	0.401871	0.603491
T0879	0.484092	0.695204
T0880	0.367757	0.351511
T0881	0.609702	0.577463
T0882	0.540035	0.593546
T0883	0.672075	0.700215
T0884	0.236616	0.166089
T0885	0.44092	0.342839
T0886	0.675162	0.732351
T0887	0.362553	0.713043
T0888	0.287696	0.184195
T0889	0.693963	0.220357
T0890	0.461758	0.670918
T0891	0.279159	0.140102
T0892	0.54536	0.498647
T0893	0.289624	0.242625
T0894	0.374313	0.208742
T0895	0.746113	0.809402
T0896	0.17632	0.241785
T0897	0.795864	0.792914
T0898	0.719658	0.528211
T0899	0.735518	0.713594
T0900	0.491705	0.331626
T0901	0.487327	0.806508
T0902	0.415659	0.263345
T0903	0.281372	0.172402
T0904	0.545304	0.498144
T0905	0.568757	0.626814
T0906	0.767051	0.800304
T0907	0.577207	0.23798
T0908	0.356062	0.458768
T0909	0.37841	0.572952
T0910	0.570207	0.403387
T0911	0.196809	0.197502
T0912	0.77717	0.810338
T0913	0.558349	0.663756
T0914	0.265397	0.218245
T0915	0.275587	0.562206
T0916	0.849998	0.642643
T0917	0.507482	0.676815
T0918	0.55275	0.397803
T0919	0.340043	0.219613
T0920	0.705325	0.742285
T0921	0.550586	0.810017
T0922	0.819154	0.421026
T0923	0.210511	0.340764
T0924	0.540853	0.828579
T0925	0.264544	0.333366
T0926	0.587886	0.419366
T0927	0.425928	0.267548
T0928	0.536995	0.400321
T0929	0.466607	0.594415
T0930	0.705473	0.627134
T0931	0.388684	0.284425
T0932	0.760278	0.729167
T0933	0.798938	0.68257
T0934	0.246802	0.280904
T0935	0.893941	0.80258
T0936	0.597912	0.810339
T0937	0.679184	0.809101
T0938	0.41052	0.42503
T0939	0.570739	0.726799
T0940	0.672562	0.577515
T0941	0.229651	0.175346
T0942	0.521619	0.494438
T0943	0.43338	0.164799
T0944	0.231006	0.215454
T0945	0.634861	0.595425
T0946	0.246584	0.19773
T0947	0.620097	0.563027
T0948	0.232309	0.221274
T0949	0.296706	0.543192
T0950	0.512876	0.571098
T0951	0.157975	0.260237
T0952	0.382591	0.324128
T0953	0.695602	0.740874
T0954	0.218293	0.170044
T0955	0.763158	0.813101
T0956	0.606159	0.761065
T0957	0.344477	0.240575
T0958	0.717271	0.823744
T0959	0.507197	0.44796
T0960	0.399471	0.575184
T0961	0.438435	0.370992
T0962	0.239347	0.155998
T0963	0.444573	0.326554
T0964	0.361177	0.613263
T0965	0.366145	0.527907
T0966	0.454743	0.367663
T0967	0.20021	0.375408
T0968	0.281986	0.365771
T0969	0.55067	0.837018
T0970	0.42917	0.333747
T0971	0.569136	0.715701
T0972	0.281807	0.793339
T0973	0.196215	0.155398
T0974	0.847057	0.77907
T0975	0.486643	0.647238
T0976	0.265854	0.247254
T0977	0.248676	0.637645
T0978	0.65257	0.239288
T0979	0.37505	0.528974
T0980	0.327221	0.795338
T0981	0.343228	0.190535
T0982	0.461363	0.6975
T0983	0.655717	0.679504
T0984	0.440256	0.690269
T0985	0.566422	0.499013
T0986	0.354442	0.173876
T0987	0.674937	0.632314
T0988	0.893822	0.82126
T0989	0.532851	0.774373
T0990	0.640927	0.417608
T0991	0.531186	0.509718
T0992	0.727961	0.67466
T0993	0.470464	0.35067
T0994	0.272929	0.174205
T0995	0.31396	0.380021
T0996	0.620584	0.671719
T0997	0.405354	0.239872
T0998	0.796736	0.785547
T0999	0.4034	0.662583
T1000	0.423028	0.796331
T1001	0.597528	0.680969
T1002	0.22259	0.223135
T1003	0.290357	0.696116
T1004	0.644123	0.630991
T1005	0.171733	0.203461
T1006	0.505377	0.228117
T1007	0.608934	0.735852
T1008	0.557482	0.50771
T1009	0.477953	0.24526
T1010	0.192805	0.279865
T1011	0.356018	0.244681
T1012	0.667182	0.691904
T1013	0.291288	0.197318
T1014	0.289924	0.448167
T1015	0.50053	0.595234
T1016	0.373483	0.325736
T1017	0.285184	0.362206
T1018	0.463148	0.568121
T1019	0.421832	0.228881
T1020	0.173406	0.165104
T1021	0.257757	0.175725
T1022	0.200665	0.170215
T1023	0.708644	0.554282
T1024	0.6561	0.748608
T1025	0.560258	0.620421
T1026	0.387718	0.228898
T1027	0.268398	0.576085
T1028	0.749693	0.665654
T1029	0.220096	0.145784
T1030	0.413482	0.358735
T1031	0.767625	0.694879
T1032	0.543328	0.802676
T1033	0.287953	0.549558
T1034	0.362233	0.464188
T1035	0.522482	0.451615
T1036	0.343267	0.236081
T1037	0.281847	0.239354
T1038	0.320932	0.353079
T1039	0.267958	0.177385
T1040	0.695008	0.810351
T1041	0.347162	0.380292
T1042	0.314297	0.435826
T1043	0.58148	0.825194
T1044	0.713542	0.692726
T1045	0.210232	0.253275
T1046	0.803568	0.68291
T1047	0.259987	0.333151
T1048	0.504297	0.563061
T1049	0.435385	0.743165
T1050	0.367374	0.252761
T1051	0.369372	0.506164
T1052	0.519335	0.835618
T1053	0.391266	0.732022
T1054	0.645869	0.518214
T1055	0.268967	0.224588
T1056	0.534577	0.407032
T1057	0.421894	0.247371
T1058	0.290592	0.275957
T1059	0.251047	0.3258
T1060	0.318819	0.42155
T1061	0.465364	0.407606
T1062	0.414339	0.675275
T1063	0.466944	0.488953
T1064	0.32161	0.444215
T1065	0.592794	0.674044
T1066	0.376703	0.511161
T1067	0.512413	0.565282
T1068	0.204497	0.254192
T1069	0.825869	0.836419
T1070	0.757224	0.711152
T1071	0.198681	0.19108
T1072	0.224613	0.198886
T1073	0.481363	0.805785
T1074	0.28227	0.450614
T1075	0.675428	0.713908
T1076	0.660984	0.587182
T1077	0.520546	0.501834
T1078	0.733949	0.735008
T1079	0.757013	0.776095
T1080	0.558068	0.791379
T1081	0.261299	0.227901
T1082	0.462038	0.4007
T1083	0.664607	0.309652
T1084	0.210593	0.29223
T1085	0.246423	0.226684
T1086	0.376214	0.315553
T1087	0.351671	0.492002
T1088	0.729162	0.832008
T1089	0.753127	0.248542
T1090	0.376629	0.33805
T1091	0.593884	0.388514
T1092	0.658588	0.697425
T1093	0.804224	0.80918
T1094	0.823747	0.776525
T1095	0.375462	0.343684
T1096	0.684278	0.698661
T1097	0.643473	0.707544
T1098	0.588187	0.779626
T1099	0.441568	0.46383
T1100	0.440994	0.72753
T1101	0.266372	0.304948
T1102	0.57548	0.310893
T1103	0.880535	0.313111
T1104	0.397551	0.712606
T1105	0.583865	0.673092
T1106	0.551791	0.636262
T1107	0.838714	0.518221
T1108	0.542412	0.58537
T1109	0.462984	0.621472
T1110	0.714128	0.612779
T1111	0.499656	0.507786
T1112	0.236766	0.257006
T1113	0.730896	0.276739
T1114	0.361689	0.26249
T1115	0.701354	0.607164
T1116	0.310987	0.451382
T1117	0.448707	0.368498
T1118	0.838236	0.79379
T1119	0.20926	0.349306
T1120	0.486003	0.67457
T1121	0.52119	0.696906
T1122	0.765863	0.774816
T1123	0.252155	0.395373
T1124	0.428063	0.239702
T1125	0.354596	0.311435
T1126	0.395294	0.177831
T1127	0.443069	0.65696
T1128	0.203131	0.405333
T1129	0.612167	0.376736
T1130	0.469453	0.20637
T1131	0.359258	0.14123
T1132	0.54741	0.405489
T1133	0.754042	0.832177
T1134	0.759326	0.819425
T1135	0.44092	0.342839
T1136	0.400546	0.592206
T1137	0.463658	0.296778
T1138	0.352228	0.264801
T1139	0.758884	0.521857
T1140	0.570979	0.414613
T1141	0.651295	0.80396
T1142	0.618754	0.581607
T1143	0.642801	0.710608
T1144	0.505672	0.527684
T1145	0.693221	0.795127
T1146	0.531186	0.509718
T1147	0.442246	0.777932
T1148	0.242543	0.154895
T1149	0.443209	0.329145
T1150	0.411428	0.294577
T1151	0.389659	0.201937
T1152	0.207327	0.207826
T1153	0.277965	0.578282
T1154	0.762074	0.611149
T1155	0.514114	0.240488
T1156	0.500499	0.485281
T1157	0.343267	0.236081
T1158	0.445702	0.816678
T1159	0.391822	0.368263
T1160	0.398525	0.228401
T1161	0.349043	0.64024
T1162	0.200665	0.170215
T1163	0.340435	0.477203
T1164	0.637228	0.557388
T1165	0.703383	0.665615
T1166	0.742978	0.597838
T1167	0.294702	0.468056
T1168	0.460268	0.181161
T1169	0.577989	0.497928
T1170	0.64591	0.789935
T1171	0.56967	0.497251
T1172	0.213207	0.13959
T1173	0.763766	0.824061
T1174	0.609448	0.535135
T1175	0.597639	0.514342
T1176	0.207426	0.350701
T1177	0.223084	0.254626
T1178	0.245418	0.239876
T1179	0.559994	0.657781
T1180	0.425521	0.39226
T1181	0.532547	0.324415
T1182	0.160131	0.222978
T1183	0.407069	0.56461
T1184	0.716905	0.803872
T1185	0.366145	0.527907
T1186	0.344967	0.422666
T1187	0.500001	0.349915
T1188	0.344887	0.13986
T1189	0.509406	0.233837
T1190	0.194266	0.151455
T1191	0.385648	0.442245
T1192	0.152161	0.254151
T1193	0.495969	0.282704
T1194	0.630592	0.710651
T1195	0.179859	0.152444
T1196	0.357649	0.488352
T1197	0.212582	0.159717
T1198	0.280538	0.18355
T1199	0.420037	0.322565
T1200	0.320839	0.415443
T1201	0.416378	0.456194
T1202	0.157975	0.260237
T1203	0.428519	0.46025
T1204	0.177735	0.146504
T1205	0.467197	0.654236
T1206	0.764753	0.83191
T1207	0.839336	0.769259
T1208	0.344384	0.269231
T1209	0.284048	0.246919
T1210	0.636645	0.299105
T1211	0.26889	0.38134
T1212	0.390369	0.38769
T1213	0.4076	0.307035
T1214	0.384639	0.246356
T1215	0.383856	0.188268
T1216	0.393477	0.776052
T1217	0.323516	0.327199
T1218	0.705473	0.627134
T1219	0.307088	0.147491
T1220	0.455271	0.176911
T1221	0.42917	0.333747
T1222	0.459549	0.490253
T1223	0.406422	0.582633
T1224	0.750668	0.213086
T1225	0.428624	0.502633
T1226	0.708385	0.535615
T1227	0.700484	0.278249
T1228	0.203945	0.558728
T1229	0.218906	0.159861
T1230	0.574475	0.691674
T1231	0.474059	0.498821
T1232	0.229245	0.162691
T1233	0.390692	0.304974
T1234	0.342232	0.31098
T1235	0.196978	0.283823
T1236	0.252988	0.138832
T1237	0.367026	0.609457
T1238	0.694658	0.74682
T1239	0.306321	0.472124
T1240	0.703777	0.475804
T1241	0.531854	0.498141
T1242	0.216692	0.36111
T1243	0.453372	0.31779
T1244	0.192826	0.242244
T1245	0.381134	0.148709
T1246	0.38484	0.271296
T1247	0.783901	0.397559
T1248	0.627104	0.451426
T1249	0.397333	0.364088
T1250	0.386294	0.442357
T1251	0.27037	0.227228
T1252	0.357599	0.232592
T1253	0.676845	0.770373
T1254	0.775007	0.440927
T1255	0.475302	0.666411
T1256	0.376223	0.487154
T1257	0.494257	0.203842
T1258	0.300326	0.472265
T1259	0.533957	0.520593
T1260	0.43036	0.33762
T1261	0.808079	0.412746
T1262	0.269926	0.213694
T1263	0.416004	0.498937
T1264	0.376703	0.511161
T1265	0.380978	0.378678
T1266	0.499685	0.632362
T1267	0.659686	0.471685
T1268	0.268965	0.155457
T1269	0.317782	0.202037
T1270	0.577908	0.679309
T1271	0.461162	0.646595
T1272	0.396709	0.180702
T1273	0.306416	0.288768
T1274	0.414856	0.37935
T1275	0.297792	0.203114
T1276	0.756215	0.510097
T1277	0.532348	0.508939
T1278	0.701184	0.829469
T1279	0.143917	0.272998
T1280	0.438836	0.226976
T1281	0.608445	0.155927
T1282	0.79416	0.298823
T1283	0.301374	0.647128
T1284	0.322824	0.404638
T1285	0.290074	0.226224
T1286	0.631329	0.689847
T1287	0.227988	0.171533
T1288	0.279293	0.184763
T1289	0.440994	0.72753
T1290	0.459549	0.490253
T1291	0.272405	0.25101
T1292	0.570887	0.461246
T1293	0.200885	0.206723
T1294	0.549455	0.425815
T1295	0.619803	0.493115
T1296	0.341532	0.305815
T1297	0.388028	0.353507
T1298	0.449304	0.523512
T1299	0.397551	0.712606
T1300	0.299229	0.304547
T1301	0.4952	0.585416
T1302	0.655225	0.231655
T1303	0.569136	0.715701
T1304	0.309126	0.241454
T1305	0.453588	0.378811
T1306	0.840017	0.819835
T1307	0.532835	0.330354
T1308	0.693422	0.64241
T1309	0.726817	0.755397
T1310	0.67132	0.832084
T1311	0.322238	0.149606
T1312	0.547434	0.713999
T1313	0.72288	0.651037
T1314	0.742943	0.727291
T1315	0.187183	0.188053
T1316	0.424321	0.444283
T1317	0.306602	0.521158
T1318	0.696856	0.389727
T1319	0.848746	0.575725
T1320	0.220856	0.292552
T1321	0.225469	0.183497
T1322	0.300651	0.356043
T1323	0.223928	0.229452
T1324	0.449495	0.195806
T1325	0.343108	0.257558
T1326	0.281546	0.371612
T1327	0.798585	0.659296
T1328	0.304696	0.143752
T1329	0.469088	0.545744
T1330	0.590221	0.484402
T1331	0.616727	0.412245
T1332	0.560208	0.751113
T1333	0.374482	0.592044
T1334	0.207426	0.350701
T1335	0.312631	0.248642
T1336	0.672648	0.477569
T1337	0.5947	0.378874
T1338	0.360359	0.592855
T1339	0.831734	0.6963
T1340	0.358753	0.260935
T1341	0.271915	0.407392
T1342	0.436193	0.393566
T1343	0.478994	0.38687
T1344	0.367305	0.24995
T1345	0.435045	0.240771
T1346	0.507674	0.396917
T1347	0.379787	0.64457
T1348	0.377563	0.336204
T1349	0.22756	0.219835
T1350	0.187461	0.145894
T1351	0.343583	0.677658
T1352	0.145222	0.153742
T1353	0.416849	0.260503
T1354	0.569514	0.6359
T1355	0.19039	0.248731
T1356	0.307378	0.172976
T1357	0.166445	0.185074
T1358	0.768791	0.561276
T1359	0.467479	0.518033
T1360	0.419714	0.57242
T1361	0.672648	0.477569
T1362	0.58629	0.656299
T1363	0.606209	0.291469
T1364	0.542982	0.628241
T1365	0.559353	0.576344
T1366	0.758884	0.521857
T1367	0.585899	0.313919
T1368	0.579172	0.543332
T1369	0.482216	0.540178
T1370	0.747876	0.768382
T1371	0.359291	0.752094
T1372	0.259338	0.176138
T1373	0.797082	0.725201
T1374	0.480756	0.716919
T1375	0.494837	0.342214
T1376	0.503171	0.496742
T1377	0.223339	0.166632
T1378	0.233447	0.326094
T1379	0.574349	0.343373
T1380	0.147917	0.164077
T1381	0.477583	0.466279
T1382	0.356062	0.458768
T1383	0.474875	0.243212
T1384	0.251032	0.44614
T1385	0.562502	0.198337
T1386	0.535779	0.451168
T1387	0.548807	0.259539
T1388	0.46547	0.736851
T1389	0.657998	0.813232
T1390	0.286861	0.165471
T1391	0.495567	0.315473
T1392	0.334187	0.286472
T1393	0.140702	0.22445
T1394	0.673001	0.420358
T1395	0.46547	0.736851
T1396	0.277172	0.185749
T1397	0.60298	0.635673
T1398	0.367757	0.351511
T1399	0.352572	0.282883
T1400	0.195262	0.242942
T1401	0.508207	0.683767
T1402	0.350772	0.480232
T1403	0.491849	0.461526
T1404	0.384038	0.629602
T1405	0.670106	0.407656
T1406	0.531902	0.307815
T1407	0.602162	0.547841
T1408	0.509749	0.463974
T1409	0.28025	0.261837
T1410	0.453724	0.213616
T1411	0.387881	0.177924
T1412	0.553715	0.327927
T1413	0.381682	0.342079
T1414	0.557201	0.500837
T1415	0.636129	0.212821
T1416	0.685926	0.421802
T1417	0.463148	0.568121
T1418	0.341136	0.222049
T1419	0.540474	0.783227
T1420	0.244775	0.198458
T1421	0.276397	0.195181
T1422	0.368217	0.355334
T1423	0.331617	0.194772
T1424	0.271704	0.19778
T1425	0.203964	0.337413
T1426	0.310577	0.226821
T1427	0.194214	0.142818
T1428	0.500395	0.447824
T1429	0.655439	0.723692
T1430	0.233811	0.154336
T1431	0.169339	0.158102
T1432	0.551836	0.395342
T1433	0.413518	0.352171
T1434	0.194052	0.165016
T1435	0.691791	0.523289
T1436	0.267958	0.177385
T1437	0.779716	0.603849
T1438	0.445596	0.641981
T1439	0.425939	0.221388
T1440	0.286086	0.330537
T1441	0.768166	0.833684
T1442	0.56587	0.277131
T1443	0.377591	0.199432
T1444	0.651295	0.80396
T1445	0.590221	0.484402
T1446	0.723514	0.553511
T1447	0.366913	0.449555
T1448	0.497032	0.453963
T1449	0.279159	0.140102
T1450	0.231962	0.506139
T1451	0.36872	0.480385
T1452	0.564699	0.676371
T1453	0.381911	0.363852
T1454	0.585252	0.462021
T1455	0.408507	0.149857
T1456	0.727782	0.817767
T1457	0.253718	0.187709
T1458	0.716905	0.803872
T1459	0.505188	0.497682
T1460	0.504782	0.63491
T1461	0.282219	0.289011
T1462	0.159722	0.170549
T1463	0.322703	0.455237
T1464	0.501479	0.531905
T1465	0.395879	0.62646
T1466	0.509012	0.29774
T1467	0.267682	0.201935
T1468	0.426071	0.499643
T1469	0.230189	0.229173
T1470	0.310987	0.451382
T1471	0.540474	0.783227
T1472	0.513094	0.593288
T1473	0.740947	0.833735
T1474	0.852076	0.647075
T1475	0.229196	0.374695
T1476	0.265045	0.743011
T1477	0.281671	0.258356
T1478	0.530609	0.733643
T1479	0.583179	0.707513
T1480	0.290357	0.696116
T1481	0.351943	0.6193
T1482	0.190599	0.548995
T1483	0.647495	0.681087
T1484	0.379812	0.357983
T1485	0.673789	0.772903
T1486	0.371421	0.157051
T1487	0.220275	0.147271
T1488	0.859132	0.709445
T1489	0.522023	0.226685
T1490	0.505922	0.625763
T1491	0.55948	0.600127
T1492	0.590683	0.593793
T1493	0.360717	0.426024
T1494	0.382	0.30848
T1495	0.723025	0.823052
T1496	0.779698	0.793159
T1497	0.258577	0.157741
T1498	0.426506	0.616387
T1499	0.402616	0.174362
T1500	0.373107	0.426002
T1501	0.173535	0.152153
T1502	0.733457	0.502631
T1503	0.190056	0.35009
T1504	0.675162	0.732351
T1505	0.657246	0.827701
T1506	0.636129	0.212821
T1507	0.697693	0.448121
T1508	0.299659	0.201678
T1509	0.388194	0.624693
T1510	0.695304	0.192868
T1511	0.26339	0.208005
T1512	0.736959	0.764005
T1513	0.459809	0.632599
T1514	0.406571	0.315706
T1515	0.340563	0.236174
T1516	0.428273	0.150695
T1517	0.324091	0.223907
T1518	0.681532	0.736193
T1519	0.503095	0.277159
T1520	0.370582	0.154198
T1521	0.243219	0.188525
T1522	0.649792	0.487196
T1523	0.586702	0.820776
T1524	0.441652	0.309898
T1525	0.800815	0.68816
T1526	0.869093	0.686114
T1527	0.332568	0.362639
T1528	0.472104	0.278981
T1529	0.23508	0.312109
T1530	0.559179	0.597507
T1531	0.612167	0.376736
T1532	0.500986	0.673181
T1533	0.540853	0.828579
T1534	0.189695	0.153794
T1535	0.212337	0.158638
T1536	0.417741	0.541988
T1537	0.277487	0.24449
T1538	0.139846	0.138409
T1539	0.239523	0.175086
T1540	0.787483	0.466469
T1541	0.803568	0.68291
T1542	0.380026	0.641338
T1543	0.529162	0.225965
T1544	0.374888	0.498844
T1545	0.445297	0.436364
T1546	0.280773	0.255114
T1547	0.204294	0.143479
T1548	0.264406	0.315449
T1549	0.765431	0.619482
T1550	0.819028	0.372102
T1551	0.670739	0.81108
T1552	0.465841	0.240386
T1553	0.45959	0.379521
T1554	0.278	0.207727
T1555	0.570316	0.552515
T1556	0.516135	0.638817
T1557	0.207978	0.560484
T1558	0.419657	0.295177
T1559	0.45959	0.379521
T1560	0.838727	0.746994
T1561	0.256955	0.324669
T1562	0.640035	0.296815
T1563	0.266897	0.165371
T1564	0.597639	0.514342
T1565	0.849518	0.59819
T1566	0.365447	0.152177
T1567	0.797082	0.725201
T1568	0.39698	0.282244
T1569	0.309801	0.298627
T1570	0.20422	0.274744
T1571	0.825605	0.721636
T1572	0.244067	0.233381
T1573	0.470815	0.395396
T1574	0.227663	0.299293
T1575	0.259791	0.175728
T1576	0.233337	0.155383
T1577	0.333027	0.327404
T1578	0.278549	0.218386
T1579	0.549768	0.420744
T1580	0.369534	0.731289
T1581	0.300651	0.356043
T1582	0.79286	0.521217
T1583	0.398596	0.290019
T1584	0.579729	0.665553
T1585	0.301685	0.249668
T1586	0.820717	0.722186
T1587	0.312346	0.238092
T1588	0.540022	0.559427
T1589	0.26175	0.224954
T1590	0.571088	0.446126
T1591	0.301485	0.229113
T1592	0.241024	0.143869
T1593	0.779643	0.821677
T1594	0.689475	0.735304
T1595	0.730294	0.541269
T1596	0.580151	0.758173
T1597	0.36622	0.549087
T1598	0.632177	0.759526
T1599	0.24805	0.159971
T1600	0.212247	0.216328
T1601	0.846321	0.652544
T1602	0.770272	0.48671
T1603	0.27233	0.456101
T1604	0.259912	0.181913
T1605	0.391424	0.404911
T1606	0.729329	0.653029
T1607	0.348148	0.280547
T1608	0.476262	0.374217
T1609	0.65146	0.405903
T1610	0.329162	0.222576
T1611	0.291126	0.285835
T1612	0.510798	0.83941
T1613	0.233716	0.147674
T1614	0.327835	0.148352
T1615	0.495305	0.533404
T1616	0.584796	0.601573
T1617	0.261981	0.148923
T1618	0.431782	0.54106
T1619	0.64721	0.422826
T1620	0.528768	0.245673
T1621	0.891999	0.829356
T1622	0.631524	0.35648
T1623	0.33175	0.161671
T1624	0.315456	0.742503
T1625	0.811671	0.730039
T1626	0.280993	0.266405
T1627	0.646902	0.37796
T1628	0.63237	0.497064
T1629	0.263297	0.490086
T1630	0.196526	0.270204
T1631	0.620822	0.34243
T1632	0.225562	0.153454
T1633	0.370185	0.767876
T1634	0.440281	0.34824
T1635	0.424551	0.565905
T1636	0.284741	0.169665
T1637	0.473445	0.397654
T1638	0.3069	0.224516
T1639	0.170789	0.230421
T1640	0.688082	0.819021
T1641	0.659475	0.672525
T1642	0.719693	0.660457
T1643	0.620944	0.495296
T1644	0.622955	0.268404
T1645	0.764647	0.821258
T1646	0.328913	0.393704
T1647	0.549511	0.545194
T1648	0.298731	0.354323
T1649	0.553956	0.570886
T1650	0.317938	0.486026
T1651	0.347753	0.806656
T1652	0.628553	0.488054
T1653	0.250553	0.530407
T1654	0.568928	0.289671
T1655	0.319985	0.354838
T1656	0.182079	0.159057
T1657	0.671458	0.405014
T1658	0.69101	0.648407
T1659	0.33659	0.200513
T1660	0.210058	0.393838
T1661	0.196068	0.279533
T1662	0.244251	0.191384
T1663	0.211463	0.213797
T1664	0.26175	0.224954
T1665	0.362794	0.304545
T1666	0.774949	0.416782
T1667	0.559179	0.597507
T1668	0.386566	0.178818
T1669	0.657792	0.536103
T1670	0.283987	0.457963
T1671	0.657792	0.536103
T1672	0.392462	0.176526
T1673	0.327601	0.191105
T1674	0.392494	0.719935
T1675	0.567359	0.493921
T1676	0.393764	0.255801
T1677	0.279762	0.21894
T1678	0.278404	0.298316
T1679	0.645989	0.762067
T1680	0.743528	0.763413
T1681	0.867821	0.684953
T1682	0.669924	0.353607
T1683	0.611259	0.348957
T1684	0.55737	0.595991
T1685	0.272406	0.570185
T1686	0.144023	0.2339
T1687	0.194285	0.151921
T1688	0.246423	0.226684
T1689	0.330402	0.23507
T1690	0.255512	0.23246
T1691	0.528768	0.245673
T1692	0.209488	0.161695
T1693	0.323864	0.228775
T1694	0.322238	0.149606
T1695	0.287081	0.260728
T1696	0.566534	0.355186
T1697	0.377289	0.451842
T1698	0.553154	0.581238
T1699	0.522118	0.377564
T1700	0.608138	0.546321
T1701	0.516451	0.267584
T1702	0.222795	0.160047
T1703	0.598633	0.170324
T1704	0.378106	0.163469
T1705	0.673789	0.772903
T1706	0.500348	0.53143
T1707	0.384585	0.613442
T1708	0.586942	0.570515
T1709	0.43911	0.198226
T1710	0.712009	0.77593
T1711	0.190982	0.234577
T1712	0.405147	0.246866
T1713	0.184389	0.274283
T1714	0.392976	0.479476
T1715	0.315602	0.273039
T1716	0.603441	0.83976
T1717	0.267895	0.21825
T1718	0.340824	0.326225
T1719	0.596161	0.678307
T1720	0.689475	0.735304
T1721	0.350254	0.658334
T1722	0.309801	0.298627
T1723	0.308073	0.539833
T1724	0.555918	0.249227
T1725	0.364738	0.434974
T1726	0.4004	0.259588
T1727	0.323609	0.299953
T1728	0.352259	0.417343
T1729	0.339989	0.26112
T1730	0.320057	0.419303
T1731	0.840681	0.424808
T1732	0.518783	0.229231
T1733	0.376582	0.448845
T1734	0.545304	0.498144
T1735	0.553831	0.16231
T1736	0.191074	0.20999
T1737	0.655505	0.283152
T1738	0.386566	0.493302
T1739	0.644684	0.332404
T1740	0.399857	0.439704
T1741	0.371491	0.419338
T1742	0.291283	0.163224
T1743	0.683564	0.465137
T1744	0.22374	0.190819
T1745	0.42591	0.370225
T1746	0.341028	0.261866
T1747	0.620617	0.813932
T1748	0.553956	0.570886
T1749	0.733261	0.449348
T1750	0.416255	0.437397
T1751	0.249791	0.298144
T1752	0.382468	0.213641
T1753	0.468002	0.234482
T1754	0.820871	0.810435
T1755	0.295068	0.23351
T1756	0.524158	0.529634
T1757	0.205506	0.169296
T1758	0.479769	0.284848
T1759	0.33044	0.173945
T1760	0.654767	0.716774
T1761	0.643473	0.707544
T1762	0.6136	0.305874
T1763	0.281358	0.293355
T1764	0.644454	0.396474
T1765	0.701333	0.55112
T1766	0.752528	0.722759
T1767	0.347695	0.22794
T1768	0.292832	0.152839
T1769	0.212004	0.155062
T1770	0.452613	0.160638
T1771	0.577989	0.497928
T1772	0.150113	0.155193
T1773	0.577832	0.715909
T1774	0.367334	0.422197
T1775	0.298251	0.15222
T1776	0.489084	0.640782
T1777	0.594207	0.50399
T1778	0.575248	0.235034
T1779	0.434712	0.804164
T1780	0.672562	0.577515
T1781	0.449304	0.523512
T1782	0.674608	0.70254
T1783	0.331065	0.35118
T1784	0.206026	0.160513
T1785	0.176547	0.160408
T1786	0.396288	0.451382
T1787	0.477289	0.42053
T1788	0.512887	0.817535
T1789	0.48204	0.703399
T1790	0.618066	0.48158
T1791	0.771901	0.61775
T1792	0.75189	0.307565
T1793	0.338997	0.202352
T1794	0.443209	0.329145
T1795	0.322309	0.833778
T1796	0.531083	0.625573
T1797	0.460876	0.354827
T1798	0.319498	0.168741
T1799	0.376394	0.173624
T1800	0.68063	0.580734
T1801	0.303063	0.405247
T1802	0.562225	0.774817
T1803	0.42544	0.230798
T1804	0.220305	0.216594
T1805	0.557863	0.688743
T1806	0.404712	0.359794
T1807	0.571712	0.454185
T1808	0.279212	0.170777
T1809	0.616029	0.226509
T1810	0.579104	0.370851
T1811	0.473802	0.323224
T1812	0.799595	0.837224
T1813	0.393478	0.390324
T1814	0.382104	0.323785
T1815	0.398532	0.213824
T1816	0.323901	0.518628
T1817	0.664221	0.37761
T1818	0.168383	0.676175
T1819	0.572752	0.402967
T1820	0.661573	0.393597
T1821	0.561272	0.27484
T1822	0.436803	0.624151
T1823	0.385999	0.494624
T1824	0.359824	0.222516
T1825	0.542828	0.685146
T1826	0.44136	0.287185
T1827	0.594258	0.345856
T1828	0.226518	0.174274
T1829	0.259912	0.181913
T1830	0.259871	0.191175
T1831	0.244775	0.198458
T1832	0.336866	0.164323
T1833	0.33044	0.173945
T1834	0.685162	0.447873
T1835	0.642645	0.483843
T1836	0.675361	0.731936
T1837	0.462984	0.621472
T1838	0.295068	0.23351
T1839	0.499659	0.508323
T1840	0.580026	0.312276
T1841	0.743059	0.563817
T1842	0.492318	0.285741
T1843	0.583835	0.649406
T1844	0.673916	0.704398
T1845	0.596687	0.636559
T1846	0.288261	0.314763
T1847	0.30921	0.458208
T1848	0.224613	0.198886
T1849	0.269049	0.248673
T1850	0.188307	0.824662
T1851	0.143917	0.272998
T1852	0.340097	0.438759
T1853	0.455559	0.227884
T1854	0.579581	0.612784
T1855	0.238541	0.143248
T1856	0.659686	0.471685
T1857	0.262153	0.559568
T1858	0.572544	0.369995
T1859	0.768308	0.755754
T1860	0.79416	0.298823
T1861	0.655496	0.498818
T1862	0.656699	0.79771
T1863	0.296382	0.150536
T1864	0.334769	0.258104
T1865	0.270425	0.362165
T1866	0.240575	0.16332
T1867	0.557672	0.548297
T1868	0.186287	0.157457
T1869	0.28604	0.323184
T1870	0.484255	0.513127
T1871	0.730678	0.473325
T1872	0.697818	0.486698
T1873	0.257908	0.198038
T1874	0.566005	0.553863
T1875	0.393253	0.313223
T1876	0.307017	0.242839
T1877	0.506824	0.621465
T1878	0.391015	0.532532
T1879	0.205506	0.169296
T1880	0.578975	0.647168
T1881	0.569297	0.797718
T1882	0.544925	0.704526
T1883	0.685805	0.641166
T1884	0.540285	0.48742
T1885	0.263297	0.490086
T1886	0.403651	0.38592
T1887	0.368693	0.432842
T1888	0.342232	0.31098
T1889	0.449274	0.284291
T1890	0.422351	0.825607
T1891	0.548673	0.774327
T1892	0.471104	0.334755
T1893	0.84699	0.735667
T1894	0.301796	0.184309
T1895	0.186732	0.161351
T1896	0.547406	0.820309
T1897	0.449793	0.287092
T1898	0.608118	0.271703
T1899	0.708385	0.535615
T1900	0.370307	0.479146
T1901	0.434843	0.280993
T1902	0.435045	0.240771
T1903	0.322248	0.484805
T1904	0.507102	0.669237
T1905	0.213207	0.13959
T1906	0.537946	0.475051
T1907	0.509985	0.781698
T1908	0.62633	0.416916
T1909	0.526567	0.255656
T1910	0.455413	0.286706
T1911	0.364509	0.484768
T1912	0.196526	0.270204
T1913	0.494088	0.660835
T1914	0.763069	0.729772
T1915	0.546754	0.175509
T1916	0.208654	0.209813
T1917	0.434821	0.151522
T1918	0.38065	0.609752
T1919	0.296669	0.296249
T1920	0.2883	0.369686
T1921	0.551499	0.580687
T1922	0.365499	0.209728
T1923	0.299954	0.173587
T1924	0.336682	0.316684
T1925	0.276781	0.441125
T1926	0.543576	0.393897
T1927	0.241413	0.293698
T1928	0.55884	0.439854
T1929	0.58497	0.754148
T1930	0.736543	0.600951
T1931	0.254896	0.368427
T1932	0.753442	0.468049
T1933	0.827254	0.700498
T1934	0.431355	0.569304
T1935	0.698853	0.699673
T1936	0.442816	0.414572
T1937	0.382515	0.250106
T1938	0.175489	0.144541
T1939	0.688142	0.42205
T1940	0.753647	0.556074
T1941	0.630505	0.237275
T1942	0.269595	0.311377
T1943	0.232591	0.276512
T1944	0.480743	0.584157
T1945	0.607775	0.691237
T1946	0.442246	0.777932
T1947	0.257658	0.233628
T1948	0.290592	0.275957
T1949	0.24318	0.220587
T1950	0.565836	0.264746
T1951	0.369576	0.27521
T1952	0.464502	0.207175
T1953	0.416849	0.260503
T1954	0.607775	0.691237
T1955	0.321835	0.763313
T1956	0.373527	0.304188
T1957	0.180095	0.149921
T1958	0.213549	0.207517
T1959	0.225544	0.540015
T1960	0.694609	0.727076
T1961	0.373403	0.228507
T1962	0.492409	0.354553
T1963	0.327261	0.217723
T1964	0.379787	0.64457
T1965	0.350301	0.458821
T1966	0.445592	0.450472
T1967	0.222248	0.219003
T1968	0.481303	0.352991
T1969	0.154414	0.234205
T1970	0.309931	0.833852
T1971	0.488928	0.269784
T1972	0.605763	0.6356
T1973	0.499858	0.390623
T1974	0.48291	0.574118
T1975	0.526124	0.622378
T1976	0.634861	0.595425
T1977	0.460026	0.776641
T1978	0.608553	0.16401
T1979	0.423108	0.204468
T1980	0.315549	0.209378
T1981	0.400803	0.220549
T1982	0.327316	0.436565
T1983	0.551646	0.378768
T1984	0.203944	0.239217
T1985	0.659735	0.481756
T1986	0.702904	0.444895
T1987	0.425537	0.225923
T1988	0.628615	0.836408
T1989	0.36622	0.549087
T1990	0.346099	0.449301
T1991	0.345765	0.343768
T1992	0.369051	0.353299
T1993	0.402661	0.578609
T1994	0.8659	0.818182
T1995	0.322824	0.404638
T1996	0.476541	0.541073
T1997	0.774654	0.730695
T1998	0.745358	0.821704
T1999	0.468238	0.661426
[truncated: 1,754 more rows]
