# Supplementary material for: A convolutional neural network-based model that predicts acute graft-versus-host disease after allogeneic hematopoietic stem cell transplantation
Source: Commun Med (Lond). 2023 May 16;3:67. doi: 10.1038/s43856-023-00299-5 (PMC10188562; doi:10.1038/s43856-023-00299-5)
Supplement: Supplementary file 10 — Supplementary Data 8 [file 43856_2023_299_MOESM10_ESM.txt]

{
  "nbformat": 4,
  "nbformat_minor": 0,
  "metadata": {
    "colab": {
      "name": "hemato_paper.ipynb",
      "provenance": [],
      "collapsed_sections": []
    },
    "kernelspec": {
      "name": "python3",
      "display_name": "Python 3"
    },
    "language_info": {
      "name": "python"
    },
    "accelerator": "TPU"
  },
  "cells": [
    {
      "cell_type": "code",
      "metadata": {
        "colab": {
          "base_uri": "https://localhost:8080/"
        },
        "id": "4NcfJJonJucQ",
        "outputId": "147265b1-7f79-4470-fd92-676c6c80a534"
      },
      "source": [
        "from google.colab import drive\n",
        "drive.mount('/content/drive')"
      ],
      "execution_count": null,
      "outputs": [
        {
          "output_type": "stream",
          "text": [
            "Mounted at /content/drive\n"
          ],
          "name": "stdout"
        }
      ]
    },
    {
      "cell_type": "code",
      "metadata": {
        "id": "6TykDF9Kge3h",
        "colab": {
          "base_uri": "https://localhost:8080/"
        },
        "outputId": "15595187-1630-4e4c-a081-d005020b8577"
      },
      "source": [
        "!pip install optuna\n",
        "!pip install eli5"
      ],
      "execution_count": null,
      "outputs": [
        {
          "output_type": "stream",
          "text": [
            "Collecting optuna\n",
            "\u001b[?25l  Downloading https://files.pythonhosted.org/packages/50/67/ed0af7c66bcfb9a9a56fbafcca7d848452d78433208b59b003741879cc69/optuna-2.6.0-py3-none-any.whl (293kB)\n",
            "\r\u001b[K     |█▏                              | 10kB 14.3MB/s eta 0:00:01\r\u001b[K     |██▎                             | 20kB 11.4MB/s eta 0:00:01\r\u001b[K     |███▍                            | 30kB 8.8MB/s eta 0:00:01\r\u001b[K     |████▌                           | 40kB 7.9MB/s eta 0:00:01\r\u001b[K     |█████▋                          | 51kB 5.1MB/s eta 0:00:01\r\u001b[K     |██████▊                         | 61kB 5.0MB/s eta 0:00:01\r\u001b[K     |███████▉                        | 71kB 5.5MB/s eta 0:00:01\r\u001b[K     |█████████                       | 81kB 5.9MB/s eta 0:00:01\r\u001b[K     |██████████                      | 92kB 5.8MB/s eta 0:00:01\r\u001b[K     |███████████▏                    | 102kB 6.3MB/s eta 0:00:01\r\u001b[K     |████████████▎                   | 112kB 6.3MB/s eta 0:00:01\r\u001b[K     |█████████████▍                  | 122kB 6.3MB/s eta 0:00:01\r\u001b[K     |██████████████▌                 | 133kB 6.3MB/s eta 0:00:01\r\u001b[K     |███████████████▋                | 143kB 6.3MB/s eta 0:00:01\r\u001b[K     |████████████████▊               | 153kB 6.3MB/s eta 0:00:01\r\u001b[K     |█████████████████▉              | 163kB 6.3MB/s eta 0:00:01\r\u001b[K     |███████████████████             | 174kB 6.3MB/s eta 0:00:01\r\u001b[K     |████████████████████▏           | 184kB 6.3MB/s eta 0:00:01\r\u001b[K     |█████████████████████▎          | 194kB 6.3MB/s eta 0:00:01\r\u001b[K     |██████████████████████▍         | 204kB 6.3MB/s eta 0:00:01\r\u001b[K     |███████████████████████▌        | 215kB 6.3MB/s eta 0:00:01\r\u001b[K     |████████████████████████▋       | 225kB 6.3MB/s eta 0:00:01\r\u001b[K     |█████████████████████████▊      | 235kB 6.3MB/s eta 0:00:01\r\u001b[K     |██████████████████████████▉     | 245kB 6.3MB/s eta 0:00:01\r\u001b[K     |████████████████████████████    | 256kB 6.3MB/s eta 0:00:01\r\u001b[K     |█████████████████████████████   | 266kB 6.3MB/s eta 0:00:01\r\u001b[K     |██████████████████████████████▏ | 276kB 6.3MB/s eta 0:00:01\r\u001b[K     |███████████████████████████████▎| 286kB 6.3MB/s eta 0:00:01\r\u001b[K     |████████████████████████████████| 296kB 6.3MB/s \n",
            "\u001b[?25hRequirement already satisfied: scipy!=1.4.0 in /usr/local/lib/python3.7/dist-packages (from optuna) (1.4.1)\n",
            "Collecting colorlog\n",
            "  Downloading https://files.pythonhosted.org/packages/51/62/61449c6bb74c2a3953c415b2cdb488e4f0518ac67b35e2b03a6d543035ca/colorlog-4.8.0-py2.py3-none-any.whl\n",
            "Collecting cliff\n",
            "\u001b[?25l  Downloading https://files.pythonhosted.org/packages/a2/d6/7d9acb68a77acd140be7fececb7f2701b2a29d2da9c54184cb8f93509590/cliff-3.7.0-py3-none-any.whl (80kB)\n",
            "\u001b[K     |████████████████████████████████| 81kB 5.3MB/s \n",
            "\u001b[?25hRequirement already satisfied: tqdm in /usr/local/lib/python3.7/dist-packages (from optuna) (4.41.1)\n",
            "Collecting alembic\n",
            "\u001b[?25l  Downloading https://files.pythonhosted.org/packages/72/a4/97eb6273839655cac14947986fa7a5935350fcfd4fff872e9654264c82d8/alembic-1.5.8-py2.py3-none-any.whl (159kB)\n",
            "\u001b[K     |████████████████████████████████| 163kB 9.2MB/s \n",
            "\u001b[?25hRequirement already satisfied: packaging>=20.0 in /usr/local/lib/python3.7/dist-packages (from optuna) (20.9)\n",
            "Requirement already satisfied: numpy<1.20.0 in /usr/local/lib/python3.7/dist-packages (from optuna) (1.19.5)\n",
            "Requirement already satisfied: sqlalchemy>=1.1.0 in /usr/local/lib/python3.7/dist-packages (from optuna) (1.4.3)\n",
            "Collecting cmaes>=0.8.2\n",
            "  Downloading https://files.pythonhosted.org/packages/01/1f/43b01223a0366171f474320c6e966c39a11587287f098a5f09809b45e05f/cmaes-0.8.2-py3-none-any.whl\n",
            "Requirement already satisfied: PrettyTable>=0.7.2 in /usr/local/lib/python3.7/dist-packages (from cliff->optuna) (2.1.0)\n",
            "Collecting cmd2>=1.0.0\n",
            "\u001b[?25l  Downloading https://files.pythonhosted.org/packages/15/8b/15061b32332bb35ea2a2f6263d0f616779d576e82739ec8e7fcf3c94abf5/cmd2-1.5.0-py3-none-any.whl (133kB)\n",
            "\u001b[K     |████████████████████████████████| 143kB 8.9MB/s \n",
            "\u001b[?25hRequirement already satisfied: pyparsing>=2.1.0 in /usr/local/lib/python3.7/dist-packages (from cliff->optuna) (2.4.7)\n",
            "Collecting pbr!=2.1.0,>=2.0.0\n",
            "\u001b[?25l  Downloading https://files.pythonhosted.org/packages/fb/48/69046506f6ac61c1eaa9a0d42d22d54673b69e176d30ca98e3f61513e980/pbr-5.5.1-py2.py3-none-any.whl (106kB)\n",
            "\u001b[K     |████████████████████████████████| 112kB 10.6MB/s \n",
            "\u001b[?25hRequirement already satisfied: PyYAML>=3.12 in /usr/local/lib/python3.7/dist-packages (from cliff->optuna) (3.13)\n",
            "Collecting stevedore>=2.0.1\n",
            "\u001b[?25l  Downloading https://files.pythonhosted.org/packages/d4/49/b602307aeac3df3384ff1fcd05da9c0376c622a6c48bb5325f28ab165b57/stevedore-3.3.0-py3-none-any.whl (49kB)\n",
            "\u001b[K     |████████████████████████████████| 51kB 5.4MB/s \n",
            "\u001b[?25hCollecting Mako\n",
            "\u001b[?25l  Downloading https://files.pythonhosted.org/packages/f3/54/dbc07fbb20865d3b78fdb7cf7fa713e2cba4f87f71100074ef2dc9f9d1f7/Mako-1.1.4-py2.py3-none-any.whl (75kB)\n",
            "\u001b[K     |████████████████████████████████| 81kB 5.9MB/s \n",
            "\u001b[?25hRequirement already satisfied: python-dateutil in /usr/local/lib/python3.7/dist-packages (from alembic->optuna) (2.8.1)\n",
            "Collecting python-editor>=0.3\n",
            "  Downloading https://files.pythonhosted.org/packages/c6/d3/201fc3abe391bbae6606e6f1d598c15d367033332bd54352b12f35513717/python_editor-1.0.4-py3-none-any.whl\n",
            "Requirement already satisfied: importlib-metadata; python_version < \"3.8\" in /usr/local/lib/python3.7/dist-packages (from sqlalchemy>=1.1.0->optuna) (3.8.1)\n",
            "Requirement already satisfied: greenlet!=0.4.17; python_version >= \"3\" in /usr/local/lib/python3.7/dist-packages (from sqlalchemy>=1.1.0->optuna) (1.0.0)\n",
            "Requirement already satisfied: wcwidth in /usr/local/lib/python3.7/dist-packages (from PrettyTable>=0.7.2->cliff->optuna) (0.2.5)\n",
            "Collecting pyperclip>=1.6\n",
            "  Downloading https://files.pythonhosted.org/packages/a7/2c/4c64579f847bd5d539803c8b909e54ba087a79d01bb3aba433a95879a6c5/pyperclip-1.8.2.tar.gz\n",
            "Collecting colorama>=0.3.7\n",
            "  Downloading https://files.pythonhosted.org/packages/44/98/5b86278fbbf250d239ae0ecb724f8572af1c91f4a11edf4d36a206189440/colorama-0.4.4-py2.py3-none-any.whl\n",
            "Requirement already satisfied: attrs>=16.3.0 in /usr/local/lib/python3.7/dist-packages (from cmd2>=1.0.0->cliff->optuna) (20.3.0)\n",
            "Requirement already satisfied: MarkupSafe>=0.9.2 in /usr/local/lib/python3.7/dist-packages (from Mako->alembic->optuna) (1.1.1)\n",
            "Requirement already satisfied: six>=1.5 in /usr/local/lib/python3.7/dist-packages (from python-dateutil->alembic->optuna) (1.15.0)\n",
            "Requirement already satisfied: zipp>=0.5 in /usr/local/lib/python3.7/dist-packages (from importlib-metadata; python_version < \"3.8\"->sqlalchemy>=1.1.0->optuna) (3.4.1)\n",
            "Requirement already satisfied: typing-extensions>=3.6.4; python_version < \"3.8\" in /usr/local/lib/python3.7/dist-packages (from importlib-metadata; python_version < \"3.8\"->sqlalchemy>=1.1.0->optuna) (3.7.4.3)\n",
            "Building wheels for collected packages: pyperclip\n",
            "  Building wheel for pyperclip (setup.py) ... \u001b[?25l\u001b[?25hdone\n",
            "  Created wheel for pyperclip: filename=pyperclip-1.8.2-cp37-none-any.whl size=11107 sha256=5cddb21ae0fa1590cdb68650cf8494cac03946c3dfcde16749dd4fdf183c446d\n",
            "  Stored in directory: /root/.cache/pip/wheels/25/af/b8/3407109267803f4015e1ee2ff23be0c8c19ce4008665931ee1\n",
            "Successfully built pyperclip\n",
            "Installing collected packages: colorlog, pyperclip, colorama, cmd2, pbr, stevedore, cliff, Mako, python-editor, alembic, cmaes, optuna\n",
            "Successfully installed Mako-1.1.4 alembic-1.5.8 cliff-3.7.0 cmaes-0.8.2 cmd2-1.5.0 colorama-0.4.4 colorlog-4.8.0 optuna-2.6.0 pbr-5.5.1 pyperclip-1.8.2 python-editor-1.0.4 stevedore-3.3.0\n",
            "Collecting eli5\n",
            "\u001b[?25l  Downloading https://files.pythonhosted.org/packages/d1/54/04cab6e1c0ae535bec93f795d8403fdf6caf66fa5a6512263202dbb14ea6/eli5-0.11.0-py2.py3-none-any.whl (106kB)\n",
            "\u001b[K     |████████████████████████████████| 112kB 6.8MB/s \n",
            "\u001b[?25hRequirement already satisfied: scipy in /usr/local/lib/python3.7/dist-packages (from eli5) (1.4.1)\n",
            "Requirement already satisfied: attrs>16.0.0 in /usr/local/lib/python3.7/dist-packages (from eli5) (20.3.0)\n",
            "Requirement already satisfied: six in /usr/local/lib/python3.7/dist-packages (from eli5) (1.15.0)\n",
            "Requirement already satisfied: graphviz in /usr/local/lib/python3.7/dist-packages (from eli5) (0.10.1)\n",
            "Requirement already satisfied: numpy>=1.9.0 in /usr/local/lib/python3.7/dist-packages (from eli5) (1.19.5)\n",
            "Requirement already satisfied: scikit-learn>=0.20 in /usr/local/lib/python3.7/dist-packages (from eli5) (0.22.2.post1)\n",
            "Requirement already satisfied: tabulate>=0.7.7 in /usr/local/lib/python3.7/dist-packages (from eli5) (0.8.9)\n",
            "Requirement already satisfied: jinja2 in /usr/local/lib/python3.7/dist-packages (from eli5) (2.11.3)\n",
            "Requirement already satisfied: joblib>=0.11 in /usr/local/lib/python3.7/dist-packages (from scikit-learn>=0.20->eli5) (1.0.1)\n",
            "Requirement already satisfied: MarkupSafe>=0.23 in /usr/local/lib/python3.7/dist-packages (from jinja2->eli5) (1.1.1)\n",
            "Installing collected packages: eli5\n",
            "Successfully installed eli5-0.11.0\n"
          ],
          "name": "stdout"
        }
      ]
    },
    {
      "cell_type": "markdown",
      "metadata": {
        "id": "99reL88piH_t"
      },
      "source": [
        "# Load and preprocess data\n"
      ]
    },
    {
      "cell_type": "code",
      "metadata": {
        "colab": {
          "base_uri": "https://localhost:8080/",
          "height": 1000
        },
        "id": "FyU7E84ilnoQ",
        "outputId": "0509f272-16cc-4126-b900-e9cb04eb9f67"
      },
      "source": [
        "import os, glob\n",
        "dataset_paths = glob.glob('/content/drive/My Drive/hemato/data/*')\n",
        "\n",
        "import sys\n",
        "sys.path.append('/content/drive/My Drive/hemato/modules/')\n",
        "\n",
        "import re\n",
        "\n",
        "import numpy as np\n",
        "import pandas as pd\n",
        "\n",
        "import matplotlib.pyplot as plt\n",
        "from matplotlib.font_manager import FontProperties\n",
        "import matplotlib\n",
        "matplotlib.rcParams['font.family'] = 'IPAGothic'\n",
        "import seaborn as sns\n",
        "\n",
        "import tensorflow as tf\n",
        "\n",
        "from sklearn.model_selection import TimeSeriesSplit\n",
        "\n",
        "import my_utility, my_models\n",
        "import importlib\n",
        "importlib.reload(my_utility)\n",
        "# Read cleaned data\n",
        "GVHD_CLEANED_SAMPLE_PATH = '/content/drive/My Drive/hemato/data/BonBonPJ_dataset_20200528reduced_cleaned.csv'\n",
        "\n",
        "df_cleaned = pd.read_csv(GVHD_CLEANED_SAMPLE_PATH, index_col=0, header=0, sep=',', dtype=object)\n",
        "number_var_lst = ['do_age','tyear','dx_to_sct','pt_age', 'ks_tx2','hctci_points_corr',\n",
        "                  'bm_tnc_total_harvest_kg','pb_tnc_total_cryop_kg','pb_cd34_total_kg']\n",
        "df_cleaned[number_var_lst] = df_cleaned[number_var_lst].astype(float) # avoid error caused by nan type\n",
        "\n",
        "# MLevent_agvhd2434: NY　をYYに\n",
        "df_cleaned.loc[pd.Series([i+j for i,j in zip(df_cleaned.loc[:,'MLevent_agvhd24'],df_cleaned.loc[:,'MLevent_agvhd34'])],index=df_cleaned.index)=='NY','MLevent_agvhd24'] = 'Y'\n",
        "\n",
        "# Cleaning\n",
        "my_utility.clean_data_type(df_cleaned)\n",
        "my_utility.nan2string_object(df_cleaned)\n",
        "\n",
        "df_cleaned_raw = df_cleaned.copy()\n",
        "\n"
      ],
      "execution_count": null,
      "outputs": [
        {
          "output_type": "stream",
          "text": [
            "/usr/local/lib/python3.7/dist-packages/sklearn/externals/six.py:31: FutureWarning: The module is deprecated in version 0.21 and will be removed in version 0.23 since we've dropped support for Python 2.7. Please rely on the official version of six (https://pypi.org/project/six/).\n",
            "  \"(https://pypi.org/project/six/).\", FutureWarning)\n",
            "/usr/local/lib/python3.7/dist-packages/sklearn/utils/deprecation.py:144: FutureWarning: The sklearn.neighbors.base module is  deprecated in version 0.22 and will be removed in version 0.24. The corresponding classes / functions should instead be imported from sklearn.neighbors. Anything that cannot be imported from sklearn.neighbors is now part of the private API.\n",
            "  warnings.warn(message, FutureWarning)\n",
            "/usr/local/lib/python3.7/dist-packages/sklearn/utils/deprecation.py:144: FutureWarning: The sklearn.ensemble.bagging module is  deprecated in version 0.22 and will be removed in version 0.24. The corresponding classes / functions should instead be imported from sklearn.ensemble. Anything that cannot be imported from sklearn.ensemble is now part of the private API.\n",
            "  warnings.warn(message, FutureWarning)\n",
            "/usr/local/lib/python3.7/dist-packages/sklearn/utils/deprecation.py:144: FutureWarning: The sklearn.ensemble.base module is  deprecated in version 0.22 and will be removed in version 0.24. The corresponding classes / functions should instead be imported from sklearn.ensemble. Anything that cannot be imported from sklearn.ensemble is now part of the private API.\n",
            "  warnings.warn(message, FutureWarning)\n",
            "/usr/local/lib/python3.7/dist-packages/sklearn/utils/deprecation.py:144: FutureWarning: The sklearn.ensemble.forest module is  deprecated in version 0.22 and will be removed in version 0.24. The corresponding classes / functions should instead be imported from sklearn.ensemble. Anything that cannot be imported from sklearn.ensemble is now part of the private API.\n",
            "  warnings.warn(message, FutureWarning)\n",
            "/usr/local/lib/python3.7/dist-packages/sklearn/externals/joblib/__init__.py:15: FutureWarning: sklearn.externals.joblib is deprecated in 0.21 and will be removed in 0.23. Please import this functionality directly from joblib, which can be installed with: pip install joblib. If this warning is raised when loading pickled models, you may need to re-serialize those models with scikit-learn 0.21+.\n",
            "  warnings.warn(msg, category=FutureWarning)\n",
            "findfont: Font family ['IPAGothic'] not found. Falling back to DejaVu Sans.\n"
          ],
          "name": "stderr"
        },
        {
          "output_type": "stream",
          "text": [
            "0 tid :  object\n",
            "nan %:  0.0\n",
            "['T19000010-1' 'T19000017-1' 'T19000023-1' ... 'T19092197-1' 'T19092201-1'\n",
            " 'T19092203-1']\n",
            "Number of unique class is  14008\n",
            "\n",
            "\n",
            "1 ps_tx :  object\n",
            "nan %:  0.05711022272986865\n",
            "['3' '0' '1' '2' nan '4']\n",
            "Number of unique class is  6\n",
            "0    7840\n",
            "1    5331\n",
            "2     645\n",
            "3     151\n",
            "4      33\n",
            "Name: ps_tx, dtype: int64\n",
            "\n",
            "\n",
            "2 rbc_transfusion :  object\n",
            "nan %:  16.833238149628784\n",
            "['20回以上' '1-9回' '10-19回' '0回' nan]\n",
            "Number of unique class is  5\n",
            "1-9回      4197\n",
            "20回以上     3039\n",
            "10-19回    3022\n",
            "0回        1392\n",
            "Name: rbc_transfusion, dtype: int64\n",
            "\n",
            "\n",
            "3 plt_transfusion :  object\n",
            "nan %:  16.78326670474015\n",
            "['20回以上' '1-9回' '10-19回' '0回' nan]\n",
            "Number of unique class is  5\n",
            "20回以上     4012\n",
            "1-9回      3245\n",
            "10-19回    2666\n",
            "0回        1734\n",
            "Name: plt_transfusion, dtype: int64\n",
            "\n",
            "\n",
            "4 do_sex :  object\n",
            "nan %:  0.1427755568246716\n",
            "['女' '男' nan]\n",
            "Number of unique class is  3\n",
            "男    8793\n",
            "女    5195\n",
            "Name: do_sex, dtype: int64\n",
            "\n",
            "\n",
            "5 do_age :  float64\n",
            "nan %:  0.0\n"
          ],
          "name": "stdout"
        },
        {
          "output_type": "display_data",
          "data": {
            "image/png": "iVBORw0KGgoAAAANSUhEUgAAA9oAAAESCAYAAAACM623AAAABHNCSVQICAgIfAhkiAAAAAlwSFlzAAAPYQAAD2EBqD+naQAAADh0RVh0U29mdHdhcmUAbWF0cGxvdGxpYiB2ZXJzaW9uMy4yLjIsIGh0dHA6Ly9tYXRwbG90bGliLm9yZy+WH4yJAAAgAElEQVR4nOzdd5xU1d0G8OfQLWCJCvYu9m6sYEGjSTSxRH3VxMRXTUw0Rs0bYxcVg2KPFXsDbKgoSO+9996WXerCLlvYvjvn/WNmljt3bp9z2+zz/XxI3Jk7d87ccu6pvyOklCAiIiIiIiIiNVqFnQAiIiIiIiKifMKKNhEREREREZFCrGgTERERERERKcSKNhEREREREZFCrGgTERERERERKcSKNhEREREREZFCrGgTERERERERKcSKNhEREREREZFCrGgTERERERERKcSKNhEREREREZFCrivaQojuQogfhRAbhRBSCHG15r22QojnhRALhRBVqW0+FUIcoNvH3kKIfkKICiFEmRDiAyHE7ip+EBEREREREVGYvPRo7wZgPoC7Dd7bFcDpAJ5J/f+1ALoC+EG3XT8AJwC4DMCVALoDeNdDWoiIiIiIiIgiRUgpvX9YCAngGinl9xbbnAVgBoBDpZSFQojjACwBcJaUclZqmysA/ATgICnlRgffKwAcAKDSc+KJiIiIiIiI3OkIYKO0qUi3CSAhewCQAMpSf58LoCxdyU4ZBSAB4GwA3+l3IIRoD6C95qX9ASzzJbVERERERERE5g4CsMFqA18r2kKIDgCeBzBASlmRerkLgGLtdlLKRiFEaeo9Iw8DeFL/YlFRETp16qQwxURERERERETZKioqcPDBBwMORlb7VtEWQrQF8BUAAeCvOe6uN4CXNX93BLC+U6dOrGgTERERERFRpPhS0dZUsg8FcImmNxsANgPYT7d9GwB7p97LIqWsA1Cn2V51komIiIiIiIiUUL6OtqaSfTSAS6WUJbpNpgLYUwhxhua1S1Jpma46PURERERERERBct2jnVrv+ijNS4cLIU4FUApgE4BvkFza60oArYUQ6XnXpVLKeinlUiHEMADvCSHuAtAWwBsAvnAScZyIiIiIiIgoyrwMHT8TwFjN3+m5058A6AngN6m/5+k+dzGAcan/vgXJyvVoJKONDwRwr4e0EBEREREREUWK64q2lHIckgHOzNhOoJZSlgK42e13ExEREREREUWd8jnaRERERERERC0ZK9pEREQxtqWiFpe8OA7vT1wTdlKIiIgohRVtIiKiGHtpxHKs2VaFXkOWhp0UIiIiSmFFm4iIKMYammTYSSAiIiIdVrSJiIiIiIiIFGJFm4iIiIiIiEghVrSJiIhizHZNTSIiIgocK9pERERERERECrGiTURERERERKQQK9pERERxxrHjREREkcOKNhEREREREZFCrGgTERERERERKcSKNhERUYwJjh0nIiKKHFa0iYiIiIiIiBRiRZuIiIiIiIhIIVa0iYiIYkxw5DgREVHksKJNREREREREpBAr2kREREREREQKsaJNREREREREpBAr2kRERDHGKdpERETRw4o2ERERERERkUKsaBMREREREREpxIo2ERFRjHF5LyIiouhhRZuIiIiIiIhIIVa0iYiIiIiIiBRyXdEWQnQXQvwohNgohJBCiKt17wshxNNCiE1CiBohxCghxNG6bfYWQvQTQlQIIcqEEB8IIXbP9ccQERG1NIJxx4mIiCLHS4/2bgDmA7jb5P0HAdwL4C4AZwOoAjBcCNFBs00/ACcAuAzAlQC6A3jXQ1qIiIiIiIiIIqWN2w9IKYcCGAoAQheBRSRfuA9ALynloNRrtwLYAuBqAF8IIY4DcAWAs6SUs1Lb/B3AT0KI/5NSbvT+c4iIiIiI1JBSoq4xgQ5tW4edFCKKGdVztA8H0AXAqPQLUspyANMBnJt66VwAZelKdsooAAkke8CzCCHaCyE6pf8B6Kg43UREREREGf4+YC6OfXwYikqrw04KEcWM6op2l9T/b9G9vkXzXhcAxdo3pZSNAEo12+g9DKBc82+9isQSEREREZkZvGATAODz6etCTgkRxU1coo73BrCH5t9B4SaHiIiIiIiIyJjrOdo2Nqf+vzOATZrXOwOYp9lmP+2HhBBtAOyt+XwGKWUdgDrN9oqSS0RERERERKSW6h7ttUhWlnukX0jNqT4bwNTUS1MB7CmEOEPzuUtSaZmuOD1ERER5jW3PRERE0eO6Rzu13vVRmpcOF0KcCqBUSlkohHgVwGNCiJVIVryfAbARwPcAIKVcKoQYBuA9IcRdANoCeAPAF4w4TkRERERERHHnZej4mQDGav5+OfX/nwD4E4A+SK61/S6APQFMAnCFlLJW85lbkKxcj0Yy2vhAJNfeJiIiIiIiIoo1L+tojwNgOlBNSikBPJH6Z7ZNKYCb3X43ERERZeLQcSIiouiJS9RxIiIiIiIiolhgRZuIiIiIiIhIIVa0iYiIYo1jx4mIiKKGFW0iIiIiIiIihVjRJiIiIiIiIlKIFW0iIqIYY9RxIiKi6GFFm4iIiIiIiEghVrSJiIiIiIiIFGJFm4iIKMY4cpyIiCh6WNEm8qimvgnl1Q1hJ4OIiIiIiCKGFW0ij055agROeXoEKmpZ2SYiIiIiop1Y0SbyqL4pAQBYsbky5JQQEREREVGUsKJNREQUY1zei4iIKHpY0SYiIiIisiAYdpCIXGJFm4iIiIiIiEghVrSJCABQXFGLP3wwHSOXbAk7KRSggm1V+P370zFl1bawk0IesaeNiIgoeljRJiIAQM8fF2Piym2489NZYSeFAnTvF3MxadU23Pz+9LCTQkQUeVJKSCnDTgYRxQAr2kQEANi2oz7sJFAItlTUhp0EIqJYSCQkrnlrCm58dxor20Rkq03YCSAKi5QSa7ZV4Yh9doPIIWxvvkT8zZOfQURE5IuN5TWYV1QGANhR14iOHdqGnCJyo7SqHlJK/Gz39mEnhVoI9mhTi/XSiBXo8dJ4PDd0WdhJiYR8aTAgIiLyWy4N9BS8xqYETn9mJM7oNQq1DU1hJ4daCFa0KUNTQuKH+Ruxsawm7KT47o2xqwAAfSesCTkl0cCASi1PbUMTtlTUhZqG+sYEBs3bgGIOYSciIp9UayrXpVWcKkfBYEWbMnw2tQD3DpiL7n3Ghp0UChgb51ue54eFP5rjjbGr8I8v5uHXr08KOymxxXuXyH8SmXOyOUebiOywok0ZJq5MLvHTmOADpKVhYb3lGbZoc9hJwKjUcnJbK8PtWSdyY/jizXhpxHJWtoiIyBSDoRERAA4dJyJy6i+fzQYAnHzQnrjs+M4hp4bCwDnaRGSHPdpERBQallVzx0MYnuJKxhaIi399PR8Pf7tA2f44miFeeLooDMor2kKI1kKIZ4QQa4UQNUKI1UKIx4Wm6U8kPS2E2JTaZpQQ4mjVaSEKRn4Uc1nhoVxJKdHQlAg7GUREGYora/H17PUYMKMIlbUNnvfDXuz8wNNIQfGjR/vfAP4K4B4Ax6X+fhDA3zXbPAjgXgB3ATgbQBWA4UKIDj6kh4iIDKgua/x9wFyc8MRwV/OtWeAhIr8lNO1/uXRsshebiNzwo6J9HoBBUsohUsoCKeU3AEYA+DmQ7M0GcB+AXlLKQVLKBQBuBXAAgKt9SA8ROaBvqU8kJBZtKEd9Y2YP5ariSpTXeO8RoPw1eMEm1Dcl8M3s9Y4/w9gA0SJl8r7nOrPORL3eVV7TgFXFlWEng1xoSkgsXF+ORo4OUkpbxIn6fUv5w4+K9hQAPYQQxwCAEOIUABcAGJp6/3AAXQCMSn9ASlkOYDqAc412KIRoL4TolP4HoKMP6SZq0fTVnfcmrsGVr0/C3wfMaX5t6aYKXPryBJz17CgQmdEvg0P+Ujmc9evZ63Hl65Nw6wczlO2TwvPzZ0fh0pcnYOmmirCTEipVeVIQQ8dfGrEcV70xCY98t9D37yIif/lR0X4OwBcAlgkhGgDMBfCqlLJf6v0uqf/fovvcFs17eg8DKNf8c95dQqRQcUUtPp+2DlV1jWEnRTl9+eG9iWsAAMMX77xVJ6WWf9P3clP4mhISX84sxOqtO8JOiiscOh4t/aYXAgBmFJSGnBJSoS6VV6fzbop+VJW3xq0GAHw1i0VdlbS92HzuUFD8WN7rBgC3ALgZwGIApwJ4VQixUUr5icd99gbwsubvjmBl2xfsh7J2Q9+pKCipxvyisrCTohyfO/H25cyi5h6Qgud+HXJqKLY4ppLyHK9wIgqKHz3aLwB4Tkr5hZRyoZTyMwCvINkrDQCbU/+vX3iys+a9DFLKOillRfofgFhOOJJSovdPSzHQxfxFipaCkmoAwOhlxSGnJBwcEhxdcwq3h50ET9jAQ9SyLVxfjge/mY/iCv+WSmMsiGgYvGAjev6wGE0JliWoZfCjR3tXAPpxpU3YWalfi2SFugeAeQCQmnd9NoC3fUhPZExZXYK+E5LDca8746CQU0OUicuWkCquOkV53UUKi7/u8Hjl7qo3JgEANpXX4rPbz/blO9hIHA339J8LADjtkD3x21MPDDk1RP7zo6L9I4BHhRCFSA4dPw3AAwA+BAAppRRCvArgMSHESiQr3s8A2Ajgex/SExmlVfVhJ4HIlJPqDkeVEsWPlBJ//mw29tilLV68/pSwk0MhiENFc1VxMPElVDXtRf+IRpebJSCJ4syPivbfkaw4vwVgPyQr0H0BPK3Zpg+A3QC8C2BPAJMAXCGl9G/cUIw0JSTqGxPYpV3rsJNCJvKxD44diy0PRzHkB7vTuHZbFUYuSQY17HPdyWjViuddr6quEbu1d18k4pFsOTj8PH/wXO5UVdeIXdu1VloeqKlvQrs2rdCazxr1c7SllJVSyvuklIdKKXeRUh4ppXxMSlmv2UZKKZ+QUnaRUnaQUl4qpVyhOi1R1m/6OtP3rnp9Eo57YhjKqoPvAect0ZLx7McZzx6ZSWiGorBtJdtXM4twwpPD8fHktWEnhXzix2gs3krxFYcRHkFYuL4cJzw5HP/8er6yfZZXN+C4J4bhytcnKdtnnPkRDI1MaAs4j363yHS7Jan1Lic6XI5j+eZKrN9enVPaiLIL4NnFCD6a8ouMwFyAqBdW8yF/jcBpjrQHBy4AAPT8cYnrz6o4tAvXl6O4kgP64oa3lXfMk6Lh7fGrAADfztmgbJ+TViXrLktTdZmWzo+h4xSg4opaXP7qBABc0idI+dgrlIc/iSgn23bUxSJ/tRsG6aZMywJwsJZtrmgOBhblayzuVD2z+ZwkIjfYox1hTh4Mq7YGEzxEJSklPptagLkxXY6oJWMhPLq8FCTDmqO9YH0ZPplSACllpButCrZVhZ0E1/pPLww7CeTCzIJgnoNRybu/mlWEqatLDN/LJSuYsmobvglg6dSIHEbygiePQsAebcoQRD40cskWPD5oMYD8aMGPckWBWo6oFKQB+yHpv3ljMgBgr93asYdIsUe+W4jD9tkV5x25j+H7UlrnWZy7GKyWdP0n18tODtNX/ey/+f3pAIDj9++E4w/olPV+lPJHCj+fYTA0/7BMnIk92hGWrxlBHHvhs8Xj3MxeV4q7+8/BpvIa222dZI5hPxwpv6zYXBl2EvLSupJ4zylvSezy3XHLi3HvgLkor24IJkE+CiLWwcYyJ886Z8/vjyavRc8fFmd+1lOqiKKJDVD+Y492gOJQcdY+CJsSkqH5Y+66t6cCALZX1aP/nedYbhuH65PMxbUVOcpLjEU4aRn06dQnm4UpH/l8cP/00UwAQMcObfDsNSf5+l35wFGDscNz9pSH4HgUYTHJz+OOhzkTe7QpQ01DU9hJIB8Ultr3JGQV1ltobvnqqBW45KVxoSyvly9YsQuXn/fu2m1V6N5nLAbM4FxwFZw2cG4uj05U8kRC4qZ3p+Hu/nOU7jfKjW5pzNqipbEpgWvfmox/aZanSudRjFehTiIhcUPfqfjHF3PDTkrssKJN5EEMygOu6X+TUWWpJVSgXh21Emu2VuHDSVxT128SMuKt39FOnRl95c3NlA+7e/yx7xeisLQaD3+70EvSfLVtR13YSXDN7bPE629UmXWv2roDU9eUYMiCTQr3Gpw4VOjznaqyxIyCUswpLMPXmkB4TwxahMLSajzynS6PagHlF78s3liBGWtLMWjexrCTEjusaEcYnwUUJA4dz5TgQ5lYMstS35gIOwmG3hm/Gmf2GoV3J6wOOymuuMl13xy7Cmf2GoUPQm4ETES4xdXvchOfktFidClGNY+KIqe3spt7nnWXTKxokymn85jcimKFrrq+MewkUMTELTyBk/uqsrYBY5cVo6HJ34KIm5yDD2UfWEYVtxbhOpSl54YuAwD856dlIafEPy8MXw4AeGZwcu5wU0Ji3PJilFbFd5pLo+K8KIrlC8qmKpsxyq/y6ZmyaEM5ljNoaKyxoh0gtzd/GHlFS31I3ffFPFfbC5P/jrW8+SFq5OPwwj9+OAO3fTwTr4xcEXZSAKSWmor0hRfltJmLZ6pbplyymQEzCvGnj2bi1/+dqC5BAXtvYjC98360H8W1USrfRfuZ4lxFbQOufH0SLn91AhIhD7HLw+JQYFjRJlNubuuBs9fjx/nxnbsxYsmWsJMQOr/zUSkl3p2wGlNWb/P5m9SIYsT94opavDxyhaPl2ozMKSwDAAycs95mS3VWb92BV0auQEVtvJcnennkikgFpNLSX6n6RiI3FQK7TfOlEBsVuRzPYYs2AwA2RfS6dGLQvA1qd8jLs8XLl0phyY6dI1WaFLXqrN9ejZdHrnAc62HE4s0MKpcjLu8VYWFkFl7WSS6tqsc/UxEfLz+hC9q1sW6/yZdMMN/oC+dG5ymX6QSjlhY3D+sseO7XnvcTlAjWs3HHp7OwYH05hi3ahBH3X+h5P0H2xFz68nhICWwoq8GL158S3BcroL0H/jt6JUYs3oxh93UPL0FE5EkEs/MWTdUzyKjM2spBITMO5VA/pm/e2HcaNpTVYPa6UvS74xzbMv+fP5sNAHjtf05VnpaWgj3aZMrpPV5Vt3N+c65BUnoNXoLeQ5fmtA/K5uSh4vdzZ11Jla/7r29M4G/9ZitrfY3i0PEF68sBACu27FCyP79+ojYbSP/3nHXbs7fz5+t9syzguXLlNQ2445NZOUd3dpMtay+JIoNlAb00xuqNXV6M//14JrZUxLcnVm/6mhL86aMZ7vM5h/eg0b0awSwqdFJK3PfFXLw/cU3m6758mR87pVzxvjC3oSw5Gm7q6hJXnzOLAzGvqAx/+mgGVm7RPht5ArRY0Y6wuM//MWuNM7sFt+2ow/uT1qLv+DWojPkwU5WctGrabePkWnLycArymnTbmjtwznr8tHBz9pIeHjlpFY+rMLIW0+/Mg8PsV+DI/45eiVFLt9iuV6y/VK0OqW1eofnv+750F7vCqds+mokxy4rxxKBFvuw/SOnjdeO70zBu+VbXa0s7vfyjUh7QXz9+XftejVu+Fd/P24heQ8wb7L1mOSoamUgtr5dfxC7byDO7Z65+czLGLd+KP344I9D0xAkr2hH2135zML+oLLTvd/pQMcqwZq/bjjN6jcJ3c53PBW1s2rmjRIxWZ/Azv160oRxn9hqFATPMe2krahvQrc9Y9PxhcU7fFaX6ztM/LsEFz49FebXzBpeKGrWNM1EcOh5nUV4SKBflNQ244PmxeOrH3O4/I9s9RpO2aiP65WsTcXc/Z5VBoznpKudoF1fGb91rI+leIsD4mOWLh79diIteHIfq+qbm105/ZiRGRSjGSVVdk/1GlNeiOBotatweI7vtN2ryPR7+TKxoB8jLtXfPAHet47kyKgsXV9Sipt7dw+svn81CaVU97v9yvqKURYs2I5FSGg6xtCKlRGFJtW1vwP1fzkNJVT0e/ta8l/bLGUVYv70GH08pcJRe8238yR131DVmBd4oKq1Gk0UUzQ8nr8WGshp8Nq3A8feorsale7SN0h9FUXq4GTXSGV3qyajjwdlYVpOxxqrT+9DKgBmF2FBWg48mFyhIYaZWHlt7rK6FlcU7MGSh+VD0qPVQpqk4V37RRvF3m7w4VQoGzCjEupLqjMCn26sbcMens5Ts382haGhKZDRwpJVV72yc2rajDjvqspfuVLa0VEA93JvLa1HbkHsDQlFpdejRq9P8PHZOsk0n11pTQmLZ5gqsKq5EucKG/ETCfZkxbLl0PKi6fuOKFe2IC7NMIWUyQuHP/zMa5z8/xtVnrSpRZjIqrzEaonV3v7no1mesq6jrL41Yge4vjMUro1ZabuekF9BJNEp1gUfcO/HJ4Tiz16iMB1W3PmPxjy/mqkmUT9LXYzr92gJc3IWRr5hdy0HVM+YUbsd5z43BtW9Pbn7tyR8Wo/sLY00ryU6S5uexbO3w4NhV1uKUn5p5b+IadH9hLJ5OrSEdJbmM1sjl8ndTSY9g+0ROrn9nKs5/bgxmrC3NeH30suLm/z6z1yic+ORwpd+rPeRjNN/ll9Vbd+Cc3qPR46XxOe3ny5mF6NZnLB4cuEBRyqLB6LI2uyvc5oN/+Ww2rnh1Ii59eQJOeWqEska+xwYtQrc+Y/GJReeInoqv1pbLXZfRPT6oV26pxDm9R+PSl3O7fuOMFe0YmVdUhtnrSu03dGjllkpMWLHVcpuJK5NLMZkFQjBjdguv3VaV8SC0UlXXiB/nb8T0NSWYuroEtQ1NGLxgo28Vnh/nb3Tdcw8Am1MBffpOWG253eilW1CwLRko542xqwAk52ACyeHfRt/vJCtUVYDKWiJI898bDXoO3Fq6qSLj78E5Bnhyavjizeg9dCnqGt2dW/3yXkt06XdrVXElxtvcb/kszIL+5FXb8GxqzuaiDRWYVVCK+UVl+HTqOgDIqfKmLbwNWbAJDU1q5r1IKTF6mfWQ3BUmeXjYS3BNXLkVyz0GjkskJIYt2pzVW5lescCPkQMqmV3m1fXJ55mqZe68NGZ7MXZZMVZvzQy+6Ne9vH57DSaudJZHzktNq/tqVpE/iTGwbFNlxm//JJV/6FWmnufV9dm96W6lh+Ub9d4bWbGl0vAYvppq1P9mdjBLOzY0JTBkwSbfRoOV7KjD4AUb0dCYnd+qGiUyamlm/qvqlksHbH1pxHLTbRqaEvjJYuSRF5NW2S+tunRTBaYYbOfmiGq3Hb44uQTh+u01GLVki+9BcaOIy3vFRENTAle/meyJWdDzF+jUoW3O+7zslQkAgKH/6Ibj9u9kuI3noCEmGdLFL45z/PkHBy7IiLb7yxO7YOiizTh+/0746R/dPKbM3N8HzMV1px+El26wX4LIbUF28qptuP2T5PA6o6Wt/vzpLExbU4prTz8QL9/gbhkFJ70pjp47Ftuc99wYFDz3a9cFrPXbdw6PCqOiVVpVj7+klqeABB7+1XGOP6s6GNqlLyfvtyH3XoATDthD6b6BaA0dd0pC+l4pXFdShVven57x2u/emZq13cotlTi6c8ecvuvu/nPw4BVd8beLjsppPwDw44JN2LbDulHxF6k8vNvR+2S8rr8WvN57Xq6pVcWV+MMHycA4dsv4Ge3+h/kbm4OwxWEZQKce/nYhBs3biG5H74PPbj+7+XWv9+3n09b53pwye9123PbxTAD+nQt9pegPH8zAiPu74xiH92KQ2Z7ThtK/9ZuDiSu34TenHID/3nSaz6nKlM4Tht/XHV277DyGQT8e3hq7Gq+MWoED99wFkx+6JOv9XMsD1709BQUl1TjpQOfP0hERiiVg5+1xq/GyZkpKriprGxwFLPvlaxMBABMfvBgH772r4TZSSseNGdrznJ5ikk/5uhPs0Y6IwpJq9Bq8BJvKjVsttb0kbgJEObFii/ola5wOsXlx+HJMTrWe6W9b/ZI2QxclW8asehbXbqtCr8FLUOxx2ZiBc9S19g5btBlvjl0FKSXmFmYvbaQ1bU1ypMK3czZg7PJivDJyhdK5iI6ijit8FDc0JdBn2DJ8NWvn8XQ6kiEjTTnWHrWt6VbzUo3o5yQ9O2Qp1mw1X1Zr+poSPD9sWfMc4E3lNeg1eAkKSzLnYjnp6SsqTeYHPX9YjMELklMSqgzmGlopq67Hs0OWYNnm7Ptl244616NUjMxetx29hy7Nmn8l5c57MS3dIDQi1cIdlLXbnLWg63vtAOvrb8WWSjw7ZAlKdZXhPsOWK7l39cuv9Bq8JCPQlrZndPFGb6MtpJR4bdRKjLHpOQeSgdmeHbIEy22eF6uKc1t6bspq+16XKPl2zoaMvNPo3JfXNGDQvOR9nB4lVl7TgP/8tNTxknH6/HPc8uKsYz1yyRa8PnolpJToO351zsvCLd5Y7vmz/aavw5czvS21uNJm+UJtfuO0QVTV89TJ16XP8Q8uppOp5uQ+LE3d03ZlwMUby/Gfn5aivKbBcRkr3ZPppCe+vKYBzwxegjmpctKHk9bi+7kbLD9TkHquLtyQfY2anaKZa81HhL49bjWG2pQRVFxDTq+JEUsyn5NWw96/mlmEz6clR1cMmrcBH0xam7WN2znm60rUzCE3SnWB5plc19iEYx4bisMeGoJpqTKUfjpI3LFHO0BWGfQNfadic0Utpq21X9suqJ5BKR0u+ZTD/L83xq7CG2NXKWvhuuatySirbsD89WX4+q7zlOzTq7s+T/aknnHoXq4qjLd9lOxBOG5/Zy36fhUgctnr59PW4a1x1kPpg+a2zq4PRLV4YwV+++ZkLOx5ueH2N747DQDws93a4Y5uR+DPn87Gwg3lGLJwE6Y+3KN5Oyen69YPZzRXED+eUoArTz7AMvK80X4f+34RBi/YhPcmrjW8v/49cEHOveDXvT0FANC+dSs88IuuGe9d+9ZkbNc0CqbT9+f0CIMUv3vinY9McJeQdM+RkWlrSnHukT9ztb9smSf0/UlrMXPddgy6+3wAQO+fdi5fpG/ocJrfjFlWjFdGJXtN7PLgR79fiJ8WOmkkye2Ehj3s3a15RWU4ct/dLbd5+sfsqQnPDF6S8zBefSXmzlSPUfu2rdB76LKc9g14L2tsr6rHo98ll277zSkHYpd2rXNOi9ZbqalXQLgjeYL4aj9/3yPfLsSwxZtNnxFpv8SHdQQAACAASURBVP7vJADJTp5hizejvEZtGavv+NX4YNJa/Dh/I778y7nNU3muPu1AT/szy/+0l7N2izmF2/H8sOT94ndv670D1MamqW1oap53/8sTu+AfXyRHA114zL44ar+d+ZLZvez0Hs8MAOz8ujTa/+/emYJZj10GIBmvKN058T+pMtTb41bnVa83e7QD0n96Ie763DyCeHqe76INxj0TTgsfUkr8fcDc5kzDLf1NYfe9IxZvxo19p+3cPrV5rlU/r58vSxXs5xSaL4s2eukW3GAwdNQNu0xGW/ndWlnn6WG5scxZr7x+3lBTQuIvn83Ca5pAa46ijrtJnEZtQxP++OEMvD9xTfNrBQ57ERubErjz01l4M1Vw+mJGIW55f+f15KYRwW7TotIay+jtekbXfmVtslf5y5mFuPm9aYbzLdekfnu6pX2TyXI/q4p34Pp3pmDSyuwePKNe2NVb3c1tWmTQ0u/mfSNjlxfjhnemZp3fFQY9UNudjLwxOWc/LdyEG/tOxRaPI1O0nFa0C0qqcMM7U23jVgCwHaFSXGmc7k+nFuAPH0z3FAsCAOYXleGmd6fhm9nrsWTTzl6oao/722hwbWrvI+2hW7A++3r5aPJa3PTutIzep1yXxVNRsZhfVIbr35lie568SN/7ZowuaaOe4SUeRyE4sXRTdg9lukFcSol/fjU/Y7SJW3aBP2s0DT8NiQSKSqtxQ9+pGLnU2dBdu2tglcXIIidOfHK4kijS84rKchoROHtdKa5/ZwruHTAXt3880zC+Qzo2gRPpub9AdgeItvJ5wztTsWbrDsPeYCtLN1c0H7d5FkvPPvrdQtuYJnMLt+P6d6Zg0Yby5p7s4so6bFcQg8dZB9FOTpfRTX8mfT2PWrIFTw5ahH9/k6zoNjYlcMcnO8sz9ul0F8zwheHLcE//Ofh2znrc9O40lFbVo1FTANTed+U1uR3HrOtHUx464pGfHI+wM+qI27ajHje8MxXjV2zFQoPnSr5hRTsAjU0JPPKd8wK+HQkJKSUaDTLlBevL8eP8jXjbRW+iaUsX7Nfe+fNns5sbCXQfdk9hy61RBS19vG7/ZBZmFNgPTUkkpOfARtpCqV8DENK/R/9TJ67ciuGLtzT3VDnltYA7cM56jF+xFb2GLLXfWGfU0mKMXLIFLwxPBgV56NuFmLzKflSHVwNmFGZUgrT3kP5+sqow/HvgQkxZXeLqPtO76/PZmFmwHb//YLr9xhbS6bY6f0Z5BWB87zc2JSClNAy2dNtHMzGjoBT3fzUv4x5r1G3r5po3Svff+s3B9LWleGLQItPPaX9TUyKZ3lxGdzw3dBlmFJTiVpt5bImExDVvTfH0HU8MWoyJK7c1D/MDYBqkz+ynTF1Tgv/72nrZRH/68LM99eMSTF1T0jynurEpkXXuza4lP9383jTMLNiedZ68XCP6eyd970eZ1Xldu60KA+esx/sGw0vT52rns8X4WJXYTDup1wWoevjbhZixthTfztnZIGP1HXbXZUKze6eVFf12b4xZmZGOREIikTAuV1m5/ZOZrrZPa2xK4Lq3p2JmwXb8MH8jRi8rznmov9Ny5oyCUtzd333Pqsj47+Rf+uNVWlWPftPtpwyMWlqMmQXbm3sx06xuT6fnxskVoX1mPWUw4sTKvwcuwIy1pbjj01n4ZOo6fDmrCJvKazByyRaMWrqzPGMnIaXpcmtGx+HNsasxeMEmPPDVfExdU4KXR2ZOU0pYHB6jWD7646ndl35zfXnoQ4P8I71PJ/fkjIJS/PHDGXmxIoYdXyraQogDhRCfCyFKhBA1QoiFQogzNe8LIcTTQohNqfdHCSGO9iMtYVuzdQdOULC8hP66vWfAXJz57ChU1GS2KnmpGGovdP33uC2IpW9Ov28du/lH+u/fUFaDk3qOsCy4A5oeeSlxTu/ROPrRoa56QdOKMoKAqQ/49Mh3C3HyUyOwubw2KwOtbci+BrZXqZnXb5QpVtdlVxScFn7s1lb0Y43Z9MPo+WHLcMKTw7F66w4MXbgJXR8f1jwfGnC2hvGOWoM1Wh1e/CqisX4zez26Pj7Mdo7tcU8Mc7RiQc8fFuOkniNw4Qvj0L3PWNNK4Paq+uaAVwDQZPWETzE7lVYNK8MXb0Hf8dmNGen7uecPi1FT34Qze43EkY/8hJssehq9GLIgu+dOxSWZXtv3gS/noetjw3BD39xG2Og5DYZm9Fu0c7Dd5FsvjViOYx8ftjP4YMrN703PuJbs8m4Vx7fKoIe/sSmBy14ej6vfmuK4sj151TYc+/iwjIYRO4FN7bJ60+IY1luUEW55fzqOfOQnnPzUCJTXNGR8h9MRME8MWoSLdEFPjeJBHP/kcE/z+aes3oZhmjgPTq8X/Tl8b+JavDh8OY5/cjiWba7AFa9NwBGP/IRjHhuK6WtKsN1hDIttle57Dkur6nHaMyOzXnfSAaBKaZWH54/uYG8qr8HJT43AY9/vLCM1OngWaO2oa8zIZ+7pbzzyc8iC5DPaSWOE2TWhffn858a4juWTvreNruemhHQ9sqiythG/fG2i57XN9eX/7i+MNdxuS0UtLnxhXNbrxz4+DNPW7Hz+3vnpzrxbnyL9Ma006NH+elYRuj4+DOOW74wnkW/LCnqhvKIthNgLwGQADQB+CeB4AP8EoB3D9SCAewHcBeBsAFUAhgshOqhOT9heGbUSdQbLDwDuludYv33nXCwpk5lOWXUDBs3LDBihsmKSkM4CN+mt3rrDcFkLu8KNm0LdyyOtWwz1X/Xu+NWoaWhqXs7HTk1DE4orkw8io7mxdinVLkGzdluVp8Kj/jM76hqbhxT3n16I6vomfDRlbUaGaDYkdYfNMJ+i0uqsTFufZKPzJ6XEUk2wLbfD8bxerutKqlBR24DahiaMXV6Msup61y2jb49bjbrGBHr+sBh/7TcHTQmJezSt/E6GHBsNc6uxWdLFy3Nn6aYKrCrOvhf/7+v5aEpI3JGKaG+moUniwW8y10/dVF6bka8AyfngNQ1NKCytxoayGswvMi5cF5RUZywVou/RNiIN8hP9p4wCkhnNNU3fzx9PKcDElVubh6mngwpmfof3J/17E41b7b3Q5vfp//o2NeTaS/CXOotGKqd5qZPtKmsbHE0FeX3MqqzrIJGQmLqmBBvKappH+bxo29uTmaYNZTVZBVuj68TO3KIyrNlWhflFZY4Lf7e8Px2NCYnHvrduoDWiza+NqC5/aiuGVudV+9v1U1/SPfXV9U0ZjY4AbEd6pK9vp8/Y+saE5XO8uKLWcOqI0RxXJw0nRqOP3hi7CvWNCdz/5fzm6S8JCfzz6/mO5897eYZ9Pm1d8zQkrf4OeoKd8qOCI3R/fDBxLarrm/D5tMKcRhNpj6HZVKu7+yef0Xf3n2M7pcjs2a1P4RsOh3jv/LzEjrpG0/zHS4DR5Vsqsc1LoweS+WCNTWcFAHw42aT3OSFRobkO9cuZWZ1To8aBf32zAE0JmTGiwe6qaAkVcT96tP8NoEhKeZuUcoaUcq2UcoSUcjWQ7M0GcB+AXlLKQVLKBQBuBXAAgKt9SE+orC7Ux216V9OKK2tNF3tPR+JO8zI/TptE7X/3GbbMcHiZldnrtqPHS+MN1xscOMc6iqSfKgwealZyvfnbaE7Eq6NWoqg09wiOFzw/Bhe/OC5rbp/2Grvy9YmuH/ybymvQrc/YjF4CI5/pegRmr9uO18esyhgOeMpTI9x9uQert+7AhS+Mw5m9RuGc3qNx20czcerT2b0DZvTHZ6LBHGnA2b1ktBb49/OcRRV1c4398rWJmFlgPd9U1agFL5w0Gm6uqMXlr5oHEAOAHi+NxyzFvTphPMiNvlPb66OC02jVuTrnP6Nx0YvjshplnHhVM33F6JgYNQxrXyqrrsf5z43B6brevx4vjW+e12nEKA+8XhOXw8kl4XQ9ZzPn9h6Ni18ch6U2c1W90v9EbQ+pUd5Vm2qE1Z6Hk3ta59fabe0qEQ8NXGD6nttn0ssjV+Dn/xmNs/8z2nRUTVorkVwKLxcqV/hwwuuyTUYrSHglIFyfF+32+o8aRbr2y9n/GW35vjadYzXR+vWNJ2tcxj0BgO59xqKhyfh6eVYToNJVfBGPl9/ijRXNgepUk1JmxuvQnXHHSba5t1pAPduXivZvAMwSQnwthCgWQswVQtypef9wAF0AjEq/IKUsBzAdwLk+pCc0DU0Jw4J4Wv/phbYF1PXbawx7acxoCy7zisowMod1A/Ut04PmbcCXMwtRZhGswmpuyqdTC0zfe3PsKteBj4ora/HlzEJHgYUKStxnqLnQt6j2t4gYbVmQ0Fwe6UBvYzXDcgRExtDx1VursM7lbzULBJLu0U97f+LajDzz1VErlK7zaGTMsmLMXpdZoE4vB1ffmGg+Jm7ZDVkHgNa5RnUykS7U5RqMRzuUMyGR0VCiquD4zvjVhhGT9Zz0aBsZbBBUyckybFYjd2rqm/DVzKLmYYGqH+ROlwvTmllQigEzina+4HPB3mkBWrvOvdmoF6Nh2E79d8zOHqP0NakfYTB9TQnGLS9GY1MC38xen1GhtwoAePvHM02fRdrDu7m8Fnf3yxyOev07U7Bm6w6U7KjLWoJq4Oz1WFdShe9slhcyU17TgAkrtjb3WI5bblxhNzpF84rK8MCX83DXZ7Ntp4GNNdkvYHz+0/OqjUZ4rCrege/mZlZC3E53+tqkB1hK68vdKJjYSs2Q8vRypunrQ7+2/NhlW/F/X1nHLPhqZpHl+27orws3R2n11uzj7MZ4i3Nu1KAzfU2JZXBHJ9mQNpCfdkSSEJnTTPpOSAVD9ZC1WcU8GLxgo+PGqq9nFaGotDrj2v1oSgG+nFloGLi0tqHJtiFHS0rnvdZugnyNXLqluRw2e11pRuOA9ruNbK007g2XMjk97cuZhc2NbG5I6E6lw+lIerk2guUDP5b3OgLAXwG8DOA/AM4C8F8hRL2U8hMkK9kAoK8BbtG8l0EI0R5Ae81LztY9CplZsACtATMK8ftzDrXcxi7wjZa2bnD1m5MBAKMeuDAjzL+e0xsmvWzAwNkb8NVdxm0iVpEorb7nheHLMyrpTioKv3t7KgpLq7FwQzl6XX2S5bZuy7V2m9sN0dcXZqy+/82x7gJqaSvxQmTv202U0tReXG6fZNYT7OqbbY7j7HXbcd3bUzwv9WC0dwHgFQcNBGZp0/cqNDQl0La1uzZLFfOzr3zdvCXb2TJM9sakHvjXnHYgTjpoD9PtshoMHd5wdlGvvXhu6FJ8MnUdDtxzF0x+6BLlvVWXvGQ8ukhLf+lcr1vlwEmKVCbbbPi8dgm+f3+zAG/ecnrG+ypDJJj9nPSyeH+58Aj0Hb8m4z2jKUhp26sbcNfns/HFn63b58/pnd37NaewDJe8NB4nHbhHVuTlf6aet9ee7m1pISBzmLUQzqd0pZ/ZQDJyc5/fneLp+40qyTvjj2RvbzRiTohgepvs2ujSb386dV3zsk9aTtZpftCitx0wWG1FmF/7fYYt123r/Cbp4SDv8OqXr03M+LspIZvvrbmPX+Z5v9oeU+0cZAGRUQbwo+1wyqptGdO57PwrNT3q1yfv3/zahBVbMWHFVoxYnN3pJATw39Ers14PWnopvILnfo3r3k4+K/batW3O+73lvekZjSGu6O+JrLednXDbhukW0KXtR492KwBzpJSPSCnnSinfBfAekvOxvXoYQLnmX26LTwZksoPIpDMdDJPUR/Cssih8GM1NSQfmKquux6PfLcTcwu2mc0ycPLTcBuz4do7706V/mBkpTA3HdtJr7/ReNntkHvbQEHw9a2eruNlx+njy2oxlrow8qosMOt6kxXn44s2GCdIu3SZgX1Cx47TjtrC0OquX28izQ5Zg2CI1FT0jTpL72PcLMbOg1PS8jzZoMdZrJYx7+Z74fnHG324jKgshULIj9yVMrMxfn93g5XZ5MK2lmyvwn5/Mo8rPXrfdwdxbZ4yio7oxamny3Kbv0TCe4//4Yh6mrDJviJqyusQ2MOOXs9T0wr05dpWjuZ9GIwnWleQ+5SUtfVq1lUDtaBV9JRsA3p1gnZe6Ge1lxGp5o+9d9GhbFTpbieyG4wEzCm2vy69mrU8+AzwwGmGSPu79pjsP7OaWfnpR83ebBqdyXknVBm3yW1Gp+2kSZpw06jpVWdvY/Gyz87gmrkBZTUPWOdhcUWtb3rMLsqm1bUdd1uiztJvfm4YPJq11HVjWbokwM0bxK4ye+QIiq/z1yHcLPS19aaS2oQlPDlqEF4cvx+PfL7JdEutJzTNBvzzm2wZBQa3MXrfdeyU7RZtv6RuUVDWsBBkAMCx+9GhvAqBvdlwK4LrUf6efHJ1T20Lz9zyTffZGsoc8rSNiUNn2aeSp5xa4p39cgm/nbkC/6YXYU0FrmVMPfDUf155+kKveEVWFzGYKcoV/fWPdKl5T34SeqWG2XTubD7pwsvQFkCxEHrHPbpbbCINCnFtO1xkGjAPD6bkJIKUd0mQ1JcGtz6cV4vNphRhxf3fD950cs1ZC4KUR2ZVH/YPB9WiJGEb/GL5os23jhDawTC6/0ElF2+qSjcrxvfn96aYjMWav225aKAWcTW1worCk2vFSM0FxE5xOxagZr1StSGZUmXz424U4bv9Otp/VR3B3aqBB43b6nsmYwmDD7b30uMugcVFZ2sfPdLw2eiUuO74zTjzQfESQllU8l3Qe+/m0QttRXtqo0F7zxP/92DzIplEefN3bUzD9kR5Zr09ZXRLoknjpxlZbBr+h//RC9J9eiBkGv8PtYfxg0lp8opmCuUu71pbba7fVc1vuNwoi6obU3RX6+kxUnrNx4EeP9mQAXXWvHQMgfQWtRbKy3XwVCyE6IRl93HCNEyllnZSyIv0PQDBRYHLkpPripS5u1gN620czLIeTrtL0YuvnttY2NOGGd9QuMaOn8r40Ghp73xfmQ4ycfnVCJltf3a6lCWT2GLqZ92M2Rxqwn1suIAx7goxU1Dbgmrcmo+/41ZBS4q7PZuOR7xYaPjD9nnudpr2WjZYlc8NoFESFwTzoDWU1jnp3+wxblhE93oo+/sBhDw3J+PtXumF9el0fG4ob3pmqrIL17oQ1KFDYG+lkJIPWGAcjBswMNxjiZ0Xf0p41HD2G5YHXx6gZzmi32kCQJCRmFZS6Pr925hZut72/VLGa72rGrFHIryBppumAu8Lxw98uNI0A7UZRaTUWbwz2t7pldFh6DTEfweOWm3gcd35qvYKEF2OWFTvu6JhfVIZfvTaxORaKGbPduRkJYkflaAAjM9aWYtEG42vTaKkuqwaZi3VL2gHZUeS9BF8Li9F0ioz3g0tK7PnRo/0KgClCiEcAfAXg5wD+nPoHKaUUQrwK4DEhxEokK97PANgI4Hsf0hMapz2FbtfQM6uQWAVHsSKRbAF3M4SjtqEJHdpat84FRUBga2VdVrTn2oYmtG/TCkIIV5X8KatLch767DU4lJ7dbtyMEvh61nrMLSzD3MIynH/UPs3Bsy47rnPWtkHNW3IS+CoXfQ2Gnl7z1hRHn3VaUZWQeGLQYstttEPgJJC1JEddYwIzCkrxzez1tjEb4iCXgrVZcBevotJr5obbuA1eBN4jIYHf+dCY6/R+VsF0iSvbfNqn4W0ueEmDikjS931pNlDR2dDx9BYROISGVCfLzWoCTQmJxkQC7dtYl8V6DVmKQ/be1dE+b/1wBsprGnDL+9MttzO7nnLtSdXKJRBjrmpddJYAyIpELpE9xbDJ5RrjYdIHMdTXO6R0P22upVLeoy2lnAngGgA3AVgE4HEA90kp+2k26wPgdQDvApgJYHcAV0gpc28+jZAGhxfhde8EV1AwIqVEncvexGMfH9Yc1TcKvp6dPRzu2MeHNQ/3dlvYfsjlXCI9L0vhePH6GOfrQD6jCSSjHfkQ1QKMKRcJVtVDrNKD3yzICHqkVd+YwMcma16SMbsKY0se4WaV7xkdFxXLEJqnJd6s5ld+a9GLF4VKNmAcODMIq4rdr3mulU6y6gY4o+/wotLBqBG/roBfvTYRJ/cc4WjlFTvpZUOd9r5H46r2zxWvZo+ScXP/GI1MMFkVLJKeGbIk4/mhn18vIS1H0NJOfgwdh5RysJTyJCllBynlcVLK93TvSynlE1LKLqltLpVSBjNWNUCrHT5g5haaDx1WYdWWHZhXVGaaSXh9+D7vIGBZUMyCp30zez02lde06MK2nTDnQWpZVQrS0YdXbKnEmKXOh556Xf7LjTnr1N6/PR0sp9XS1DY0Yfa60uYWdDdBlHjvGzM6LA98Zd77mKtcg9yFzUl8CiOby4NpdLUzr6gMawwiAC8wCJwYJenlv+b4WE5SMbqjoSmB2etKDZdla0xI5dM4Bi/YiOVbKlHXmDAMfqlXtN26Ee2fLla3IW+qIzSVx866kmrLZ2dCBj/9Ja78GDpOKU4asoNo7X7WIlowAHw4eS1uPOtg1/s1CrgSBrtDeG7vMTjhAPvAMy2ViuGBKlhl6je9Nx1v3XI6fvHKBFf7tIoqrMrvP7AeYudGRDq/Iuee/nMwamkxHrjsGNzb42hXxyne1btgzSwwD9CWq+/mqJu7GQavc3bfm7jWUeAzv80tLDNcxus3bxiPrgmEg/v4Dx/MwIR/XexrMlTkEY9+txBfzVqPP513WNZ7fYYvg4ewL5bcLHsFqG9wdNKTn29yPYSzLAJgxk3M200D5UuPNiW5ieYcJjdzgrwavGCj/UYeOQnYwkwh+ox6AtLmF5VhacQD6qgQ1RwjiAYLK+kosh8ZDKuva1Q/7+3TqQXNPWlxpl8aUivoOdpWw6upZRqywFmMjiWb/M1/VASp+mpWsuPh4ykFWe8t2lDB3r88sCGgKYHxwEK1U+zR9lFM6tkA1C1lYuae/nPRqUN4lxuzhOizi/Ddtg3bBSlJm7W+YROnwEuF0i64XVy8Nc48qBrzRIqLdsz7fRej4mpornw9mNUNosLq0cnOK+dY0fbROoXL6/gtiN6Nitrwhhpxzb/om1NoPazq3zbrmOcDzs+2Vt+YwD+/mp8xbWW5Tc9zEPP0o0YAWLN1B0YuMY9nwCwxOOzNzM14jyuqtBS8l4OhjyxO5ASbCUPGVsRgxD0QDwGbIxTlnsJRVd/kOjZE76Hq1sONC4nk3FaifPDJ1HVhJyHSpq0pCTsJlIesAtTGacRu2NijHbJ5EY/4mS9Yz44+niNSrbSqHttj0qP9189no6EpgevPdB+YUu9v/ebYbqNfroWIvNnsIE6Mnypq1eRxX83MXiaVWi6rMtmAGbxWnGJFO2QqgnCQPdbhoq/J70AB1OL0HW8+Rzlqhi7aDGBn4De/RWXVCKK46zNsWdhJyFlCSjw4MP+nZ5FzTez9UIJDxwkA0HfCmrCT4CsOHY8+niNSLexo6USU//Ihon4Qq89QvNzynrqlS1syVrQJALC1si7sJPiLdbjIa4lBq8hfU1Zz7iIREZFbbKhWgxVtahE4BCb6GOyMiIjInYqa8FZ0ISJrnKNNLUKcllojovzQ2JTA+5PWhp0MIspjjLdAFF2saBMREfng6cFL8CmXJiIiImqROHSciIjIB+NXbA07CURERBQSVrSJiIh8wEj6RERELRcr2kRERD5IJMJOAREREYWFFW0iIiIfVNZyyToiIqKWihVtIiIiH1TUctkdIiKilooVbSIiIiIiIiKFWNEmIiIiIiIiUogVbSIiIiIiIiKFWNEmIiIiIiIiUogVbSIiIiIiIiKFWNEmIiIiIiIiUogVbSIiIiIiIiKFWNEmIiIiIiIiUsj3irYQ4iEhhBRCvKp5rYMQ4k0hRIkQYocQYqAQorPfaSEiIiIiIiLym68VbSHEWQD+AmCB7q1XAFwF4HoAFwI4AMC3fqaFiIiIiIiIKAi+VbSFELsD6AfgTgDbNa/vAeB2AA9IKcdIKWcDuA3AeUKIc/xKDxEREREREVEQ/OzRfhPAECnlKN3rZwBoC6D5dSnlMgCFAM412pEQor0QolP6H4COPqWZiIiIiIiIKCdt/NipEOJ/AJwO4CyDt7sAqJdSlule35J6z8jDAJ5Ul0IiIiIiIiIifyjv0RZCHAzgNQC3SClrFe22N4A9NP8OUrRfIiIiIiIiIqX86NE+A8B+AOYIIdKvtQbQXQhxD4DLAbQTQuyp69XuDGCz0Q6llHUA6tJ/a/ZLREREREREFCl+VLRHAzhJ99pHAJYBeB5AEYAGAD0ADAQAIURXAIcAmOpDeoiIiIiIiIgCo7yiLaWsBLBI+5oQogpAiZRyUervDwC8LIQoBVAB4HUAU6WU01Snh4iIiIiIiChIvgRDc+B+AAkke7TbAxgO4G8hpYWIiIiIiIhImUAq2lLKi3R/1wK4O/WPiIiIiIiIKG/4uY42ERERERERUYvDijYRERERERGRQqxoExERERERESnEiraP/njuoWEngYiIiIiIiALGiraPzjp877CTQERERERERAFjRdtHAiLsJBAREREREVHAWNEmIiIiIiIiUogVbR8JdmgTERERERG1OKxoExERERERESnEijYRERERERGRQqxo+4gjx4mIiIiIiFoeVrSJiIiIiIiIFGJFm4iIiIiIiEghVrR9xKjjRERERERELQ8r2kREREREREQKsaJNREREREREpBAr2r7i2HEiIiIiL3Zp2zrsJBARecaKNhERERFFzlH77R52EoiIPGNF20cMhkZERETkDctRRBRnrGgTERERERERKcSKNhERERFFjpRhp4CIyDtWtH3EEU9ELcMjvzo27CQQERERUYSwou2j7sfsG3YSiCLl6d+eEHYSfNGBkXFttYpxy+PPdmsXdhKIWqQoztG+4oQuYSeBiGKCFW0fdWjbGrdfcHjYySCKjFvPPQxPXnV82MlQqnUrgUSC4xvtiCiWmB368E9nhZ0EokAt73VF2Enw5E/nKEEvYgAAIABJREFUHebr/g/72a54+/en46C9dvH1e4goP7Ci7bP4Fi2J/NEqxhUuMy2hmv0/Zx2c0+fjfNZbwvkl0mrXOpzi4We3/zynz/v9fGklBIQQefkcIyL1lOekQoiHhRAzhRCVQohiIcT3Qoiuum06CCHeFEKUCCF2CCEGCiE6q05LFLCARpRJWz555cZT8PPD9w4vMQoIAC2hQ/uqUw4IOwlEkbDP7u3DToLvwhqB0u3ozCl3Jxywh6vP+55s1q9j6eSD3F1HLcWqZ38ZdhLynh9NlhcCeBPAOQAuA9AWwAghxG6abV4BcBWA61PbHwDgWx/SEjpGzCTKpC2nSAm8cfNpoaVFFckb3RY7gChuzIIcthLAuUf8LODUtExuA036HQuC2Vjw2rYWOO2QPXOaivnWLacrTFF+eOXGU9AmpJErLYnyIyylvEJK+bGUcrGUcj6APwE4BMAZACCE2APA7QAekFKOkVLOBnAbgPOEEOeoTg+5c84R8e5dbEl2bRfTAFyaGteWijrs17GD0t13bN9G6f7sCAGcevCegX5nGA7Ze9ecPn/yQTuP0W/YO04x8OfuRxq+funxndGK5dNAdOzQFh07OM/Tz/G5ASQ9ZJwNh8G55exD8d3fzsdlx3sf+Kq6nOGXo/fbPbDvuua0gwL7rpYsiEdFerxGaer/z0Cyl3tUegMp5TIAhQDONdqBEKK9EKJT+h+Ajj6mVykZs8Hjvzg+2tE0x/3fRej7hzOU7vPgvXfBqAcuVLrPIEx48GLl+3zn99mtvofvs5vBlt5l9GjH7P4wc+Zhe+PT/zWfW6g62votZx+CI/d1dl5euv4U3NvjaM/fNeL+7vjyz+fg4Bwr2qcdvCeeuPJ49PndyXjx+lPyKlDksV06+hqE6R85nD9V+t9xtuHr5x35M7zze7V5ctD22KWtq+1/f/ahPqXEnQuO2ifsJATCyYChnlcdj5dvOAWXHLufr2lJV7BZz1avQ9v8b70yW8HilrMPwb8u74qv7zKsBlGM+XpVCyFaAXgVwGQp5aLUy10A1Espy3Sbb0m9Z+RhAOWaf+t9SG6knHekf62y+3U0n18W9Vbaw/bZDZcrWlrjuP07AQDev/UsHBVgK6IqfvRoX3Hi/hl/79exva/XRFDRuoPo/bdazu+iY9QW/vTzGM088qtjcd0ZB+GgPb1HyD2mc0ecraiX6H8vOBw3nHkw2rVppew+joI+vzsZPX+TW2PK1aea9/J37hR+b8x5BpW61q0E+t95Dq44sYtvUZjPPHQv1xVhty49zl1PWZvW0XhQ5tLD55djOqt/ljqZmvOn8w/Htacf5PvccpGqYrM3UL1OHfy7z/0u2x6wh7M8+h2TjqLzjtwHd198FPbcVf1SknddaDwyh4Lhd/PRmwBOBPA/Oe6nN5I94+l/scnhvEzd7H3tSfjsduPeg1wNufcCX3pCg6C6IPfDPedjxqM90LWL+QCJzp2CC3rz+e1n48ErutpvmEeCCiLmZ++pcNC3ofohL4SzYEXN+Y9PhYwZj/ZwvG0rD5Mn/3vTaTjW4v6MCu2weK8O/Zn5CIWoNoA+8qvjmv/7Dp/usaiOeXFy37dEQ+7tpnyfdtfAmYfupfw7zaQbWY7bP/r5UtzYnecoh0J56YZTHW131mF7Y/ojzp+buVr81OX49Un7229IvvGtoi2EeAPAlQAullJqe6A3A2gnhNCXTDqn3ssipayTUlak/wGo9CXREdG5U3u09imix892a48ObVtjl7bGPXxSAgfm0PsVdZ/878+xb8f2+Pi2s9C2dSvDeTttNb0VAgJ77upvb0raPh3buVpSJcoPHa2v7zoX+3ZsbxiMJBGXH2FFc6sGNff4oq77OurlkVn/4dzBe++Cv11k3RJuNe9tL9198+fuR2T87aTyuL/DXoI48Ht93zBoT6FfPYlSSt8bGtzu3++AW3HW1ofgSnbPiaAaojp3ao8Xrz8lmC9rgeyeaVGeauYmTwhyhNJuAcesUeHKk/OrYcCP5b1EqpJ9DYBLpJRrdZvMBtAAoIfmM12RDJg2VXV6whbVaMRLn7kCa3v/ynC+8x/Ojcb8Mz0VmdOFx+yLGY/0wEVdnQ/l9XoKj3A5t7l9G3fDm6N5ZWU767C9MeORHviVQauqHz3a+1pMjfDbf286zXAOlsqC4DWnHej6WvFiwr8uxoNXuIv4q3X9mZnrbuuXRHJySCKafXpiN7Q8j36qUkEdl7MOc9MrGo2adlTLF6pF5WdOe7hH85SziCQpr5id5+brPIeDHo07NhxRaKAYeX93x9um77F84UeP9psAfg/gZgCVQoguqX+7AICUshzABwBeFkJcLIQ4A8BHAKZKKaf5kJ5QhX15Ww2ZFULg0uM647rTD9K8FkSqvOl5lZqAUoGtD2rzNZefsHN+Xbej98Hh++zmKm2BFbIUfI3Z7/LjN9x/2THK92nFyRlTec01B+Pxeeh4WOvoEmlZZRGqRgl4udKjUHiNK7dzRlU+Ji47vjPOP8pbzAnmif6K8x0V57QHoSXfOn5UtP+K5DzqcQA2af7dqNnmfgCDAQwEMAHJIePX+pCW0IXZEvvbUw/A41cen/Ga/mJv3UrgpRuiNxTKKEpzUD2Vqube2e3ld2fs7PF7InWe3FQ845qxa69BP4aO+x04yY7RA0XlM8bL9XnwXrlFDPeDkwdvVHrswk5HHMoofhWkJMx/v1kEX7+15EKjCv/8hbvGUJWNGu/deqbylTQo6cQDc+uJtCsP5HIVRL2RZP89w5smleuhUR0DJ+znrWp+rKMtTP59rNmmVkp5t5RybynlblLKa6WUhvOz4y7MVm8v12qeXd+hssvYM+c3ut+/TLj/TNQ05cFvcHLunGxzq8MpG+m5YG4eRucarGKgesmxXD30S/th6p/dbr6EmhmnxzVoJx24h/1GEbD3bu0w9B/GAa60V6Bvz44AHkpCuGvAEgg/GFq3o+O7tJfbI2c3xcjtJRL2ucvVITkuteiU20brXG9V06HjivYfVb2uPhGnH+JfQD+74zY6hsvbxkn+L1oXsnzNGFS46eeHuNq+0y7xC+rgp10CWLLKb6rWgT3XZvmpOBSr/uJwOKWbRhmrhr5bzz0MfzjHv0qofUNA5g8xGk4qkZmHdjt6XxxvMX/LKIiknwWYXNypCw5nJczOmL9ddGRk58y5PS6qAn22ikDv2JmH7h12EgKjqocrnT1c1NXZ8ohRdeaheykLFLmbRTninouPUvIdTtn3aOdngfr3Pj6HnThi39yW5HOSG+5rETg137Gi7TMv2YKXZ4rT536UKv49f3O86Xv6dP7r8q7YtZ1xRfvS49SuUazNNXIpT9l91HCIsYsvbNfG/9tXJLtu1O5Ts8MLFPXKHOjTGr5OOFreS+FBTO/L1RxtE49feTw6+hCVdNDd5yvfZ5rZz/7hnvNxQIjD79zKh+FxuY7KccLqKLkdDjrk3gvQ/46zjXuDXewqAvVsAJnH5qPbzgotHX6zbbJzeD7u7JZs3Lrk2P3Q/w5/llCNmz/mEOfgvkuPzvg75yxN4ciFbkfvgwc08Vrc3LJnHbYXZj56qYtP+MePdelVc3Ja9tilLYb+oxt+dVIX39MTNaxo+yyostTuBpXQqBfj3EROPqaz+ZqVt/jaK+f9s3YPfxWFtb9fkmxx1q73fdv5h+W+44D9Os+Wc9BTWTBvlcq1VVTU2rVphW7HqB+CetjPMgP7/dtj9PITD9zDUS/GgXvuYrmWdVeL/CMyLM5nmENdrXpvg3jGWPVyubkHHv3Vcdhz13Y4z2AUjYCI/gPTxj67hbfaglt2DSTXnn5gxt92p9npZZAe8SKEwNk2o6DshN1O5jVHOP2QzHwyl6Vkux2dOTLA53q2KwfttQtOPdj8mWDlzMP2dh0TyK8cWsVqO1HJ2o7bvxOO2Me+4SDq8+ndYkXbd1G5xJPsrt9opXYnq2Tv3r4NFj91eWBpcUpbOF701OXo0LaV6fte/fMXXTHvictw9ak7CyZPXHk85j1xWVavjfKef4+MKk5v3HQa5j/xC9P13e2o6N3/3RkH2W9kwNEcbU97Nvu+GDyERGYl6K8G63Fb/Ywj990Ni5+6HLsr6G0XItmTmYuo5otOtTEpTN99sf10hSAut4d+eazhUpOAugqNdqi+/h5yv462QPsARhRZkZCBN7/cf6maFR3sGkjOOFTNdA/9EPEoDPkP29WnuWvEcCPXxl/7dbTd8H6uPcU38vhdL/zuZI+fjA43Rzpfh/9bYUXbZ2G3enoRx0fRbj4MfwXUFTINKwwG+/byoNpz18zIu0KIrNdMvzAihBDYY1fv0cLvu/RoHL3f7njs18eZfYHtPvQNIUopPPTpXTkbOr7zejJbCsmPPCrX+6Zt61am97SXfbdp7d+5vUZXcI2iXCqFTg93Lqe8TSth2qhidX16bXQy/JSLXR201y7o+ZsTcOS+4UWvDqNsoeJ5eNUpB/h6P2p10I2aC6qeffR+0R3uq7bRV/93bntXfUlrk6Mqtolqqht/rjrlgKzX8mGaUpyxou2zLooCVthSVGkD4t97ExfRrfb6y49hsPt17ICRD1yIO7odYfhA3Xd3+2WAvKYre4hZ9n6UztH2EHUcAHr+5gScdoi3oXRuOVpb3OG+3PzMMMoTqoISRTXfbZXD0FI3/KhQO+V290IIHLz3rhj9z4t8SY9TUbtmel5lHncl/f7rN50WUGr8Znz0+/7hDPTxuZcyl/Pu5rN72yyfpzq/NY06LtP/7/wLc8ky4lov7dypfeTvr7ge21ywou2zv3R3Fkk4V3GttOnX+U4LswVO1bHMau213LPzAFdkzejSufEsdxHutV658RTL5VSyI3dnJ0DpHO0cdhbU1ZXrdWz1+bDmK/c41njqhd1Pve38w9D72pNy+3KffrKjQH4h50lBPQnMfmWvq08MKAWkWkscpqrSb0/N7h21kmu5TfU62tr8zU0+lrBbTy5m/M7D8+toqceKts92adc6tPUuwy4gOeHn8kJR538vTfTPf1BymcN9zWkHWRa22zoYBunkTDgtpJzoYv3lsNqrhIPvtro+tcciKg/xY/f3FlDtyatOcLSUoX0zXDgcf3fOw0aNz7TVfRFEFhf20jtm9EcliGMR996oIO6jqDx1/2YQFwNwdw6DGuKfFpXLK8h0BPFdHDoeLla0AxBWhScON1cQhybMeXRa+oKkyp/u65lWvPOo1v+t0pXrIVCRB/S6+kQ8c/WJ+N3pB3neZ1B5UVTPsVdSmhdQVfWwW11jYUbzDftcBhNDwPuPPMDn6WFxWN7HKb/yn+iXdIJ3b4+j7TeKGrOh4+k3XJzoXK40u571qAprtJe7YGgOtonp8TfDinYEeVtHO89Ktgpde7q3aNK5uuz4zpbvH6kJmJKvpy9Ov8trUp08FBzNWbY5WMd26Yg/nHNo85xZJ98b1uPK2driFu9pjoWj45vaPD1C5vyjfqZ5z/ybjtinZQWz8iKoSM2m8zMDiq7t9WfuYRh4Up0ue+xi/EZcLqAQ+XmIrPbt95lxkid2MFnBQ2UlRnXWYD903N0cba/p83KIjtw33g1iu7XztuILwIYuO6xo54k4VWi0zJLtZlic6p+u6liee2TmOp36ysc+mgBdwZSZWkZ26PX8OR3KHCf6ZAc3R1vNNm4/d2e3I/Dt387DB388y9G+nnEx/9bsCojDPNBcLt+grhnT42sVJE1R6uL4/JSIX107jseZzOmvv1yvR7uPu9m/yCF38PK8d7vuth/M7i8nv2bKQz2UpsVM3PIsFVjRDkAQzxaji9fr9Zxvz8KoPtzDGuYTNr9/dRQzcifXoP7h3qlD5nJHKq5jo334dbxU7dbJftK/q1UrgdMP2cu0N0fPbH3pMFhXKMMTRI+20W8/54i9ASSj5ZuJat7e0l17uvGSd0Hnzbw+4sWsgrsz6rj155/+rXle4SodLrdvF/Bcdj/ksrwqbzNr8b86SKmge+6CGPLeUiu0KuR67Iw+bT0XNcRo837O0Q7pGgzreDrq0Q7omKj4FusRNdHPX8yuA0fZbxBBtiCznj33X3oMlj1zBc4/Sn0wUaOf5PU8xnW0i59euv4UfH772WEnI7tiprC8Edez7me6c33e2AX7tnr7lrMPwa3nHtb8dy6nOq5ztM3k2c+JHVa084TK+mrc7skozIfKlR/tDdm7jH6FII4MFvPK3sjRUGph+Xec+NFA4+Q919/j8BhbBUPLd2FehXYjE7ymLete87ifMGVNC4nQjxBCoH3b7OJllNIYZy00K7LkdBSTE0Gu7qV0zryyPZFKrGgHIIiHi+FXGNy/UbsRzdIT7nI2mrUXQ0yHGw6rCz6nwpmoHlPLymGOh87L0PE4E8LJ8l7m70nTP4w/GIdeZT13gX3C+31Oh46rTmGQd0MugZMouoKM7aIV5aw8ymkzk06y5VJ/jl908H3uF+wmMsWKdgsTlzw2jDVCjUgEW8hV+U3KznXMHiJBXyvZD2VHfdyByA6GFp/h2qrkQwXKr5/gZL+tWkgpIW4VkDgE4Qtb3M5p3Pl9vN3sPrc80+UPCSm6vYu9qNgJedRCHqHxEvYtEWS5NJDe/hy/Q1VPo6NeTSXfRF74eS16W/M69+91tGalD1edECKn9Gs/6iYYmp/CrNjkvI52TlHHgwmGZpVEs/Or6rzHckRECJej/njrAzbafl5hWqLM7/xIIN5Ti9zy8ktzOT5B3lstrczn5Dmab9c2K9p5It8uzKjw86gG8TCOIr9/t9eHpOelQBzsyVHMqdDmmMT2a3L+vihlm1YFkFCn0lgN8dfcbFE6lnYMg6HFKP1RMeieC9DnupMN3wu0shKxrusgenaj9psB/yqNO4eOu/uc1wa0KAVDc5MvhVUPiM7RiiZWtClUwUQdd7m9T0lSveZkxr7U7UrpzvOlASjX3kwvc7SVBLNzcJH50ZvnZI62U/bHxSYtSn6f+jvM1ZqwuY7KyeGzQdzDsvl/NK+x9BZ5+3VsjxvOOjjsZITC7PrMl2dePvB6Kpj3+MjBsY1iI1IuWNHOE07zk7g8AvLsPrMVxHlpacfULe8P5XAqs05kxTow3MafoeP223h7TyVXX9NC75+grlzr69A4FaruqzgGQ5OI4SUZ8kEO7tuje2Z8Xd7L90KGxagfYf23G66jjvt4YcWh3BazrDNwrGgHILRASBHO7FWKy03ubG3hYL8vH3n93VaVQ3cPO1Vz+v3pac5H+dCL5GuBKqdRKVbvBVcNN/5+NXuP/9UTz3nm5J2qey8O5cR03hhUpTMOx8SNOFTW8xkr2nmiJa+jbScPyuBKhHEc3H5lmA+EOM/HjyK7wopVxUB7HeS6AoHvsRBiENAxlx1bLe+lqgfLaJ1yPwu7+XA/RqHw7HT+fj4KNThiDl8d5/PiLup4PIKhtTQt8dCyot3COIrg63sq3AuytT7M398SM6E4cPfg9ecK8lI5CGt5Lz8ZBrIK4HvNLgGvhbKscxPRUxONZKlOReb+hBCxuzei0OvGCglp+T5w3OILjHr4vd7RgQZD4z2U91jRDkAww+uyv8Nz9OV4lTdsOS1A7dquNQDg1EP23PnZfDsYEWB1PpQsaeX1weVj4BQvvyvfrzync7T9LPM4PS9BlLuiWmlxmgfm1IMEmf37I3o8oqolP6pMG8ECTUWwItkz7VuSvO3Ya/ktSofWXdRx49cj9HOied36jBXtCPLzQrS7Z42G8IUhjCT8+PcLcGe3/2/v3qPkKMs8jn+fSdIzk7lPJpPLTJJJJvf7/QYmgQQhIVyEQAJESAIiFxd1V0RWXFHWC7AqHMMSr4ArrJ49uuzZdYUjnqPrWdnsiqvC4YCKl11E4wVJcBUQ8+4fVd1TXVNd3TN9qZrJ73NOnZmqevvtt96n3rfq7a6umskdu1cMlCMNlVEhw9mUck/ehvr6tFZ3ucUaziCkMs/RDt2xOyLPpOo8lTc8izGS+4JC336W9ti5ypYlrUbiHYpH2j6Z9K40ip6gmE5V3vihPAKxvJuhDa1dVXOzR1gTlwiJDrTN7Foz+4mZvWRmh81sbZLlGclOlJOhauqf2Mw7z1zIxJb6mrxf1EFDYSzfsG+GNszaT8MlnIUkOwioUD6l1G+CDac2J+/JbWCytzuLd0JfcZSCbict1V9qMUbLoMVxYu37w7kZWjm1U8vdpJLnDyfQLjGiJDbQNrPdwIeB9wArge8CD5tZd1JlqpbE7jo+Sg4q5Sqn86nkwSwup6rcYbriOVZISgs23Bv7VOvS8UG/Ix1OFhUpR3UM9ycElfwtXpKGcqV02c/RLuNYEHcztKBq7luVzruSjwJKi9GwDcM1nN27uo+5qmLmZUrr0w2qkX01H9k5kqRpc9JUllpJ8hvtPwc+4Zy7xzn3JHAV8HvgQIJlGrFG/TF21G/g6DSSbjBU1buOVzHvOKPhmFbugTn+ZKv0yIzGE4RSTkTranCW4P1kKb+CR2F1V1Ta6yeqfEl/GFDRp7OkPQAJqP7N0OLuhhaaLSPWIzW2I+l860SSyEDbzDLAKuCR7DLn3HF/fkNE+noza81OQEvNClsBtbjEJ+pbh8jfY5aQV9IHQ4AxFSxDufVfVze814c7vVIekzP8y54HC7/fcOrByihTLoPii3JK/fYs/i2HGa8hfotayJiIXnU4dR+VT9Bw6irqNZWo8yjFso2t70AMw+UbM+RtqMz2Vfxb1SLzpSi1aypU9lLaSqntqdzqiWsjhbZzuO8Z3ocMG3Y7qPbxMi7GSV8+PIRxz5AMtQ8vlLqqH57GxqWKb0wFjst5eVXwqr0qbXc236Hs72ZWcv9YrrRczVOwn0/BOX1WmspSK0l9o90FjAGOhJYfASZHpL8ROBqYnq1q6SrspjMXMLGlnhu3z+fW85dEpmltGMvS3jZmdzezed5EAPZt7IvN98BJM7ly0yymtjXwhWs25pafvWyq/34LAHjz1jkAzJgwnu4Cvz/et7GP3o5Gdq+dxu410wetX9PXUbAcO5dOobMpw7xJA59/fPSiFQXTA1y9pT/3/2kLJ7G4pzU3/8AV63jtooHdoLulnpP6u/Jef+ee5bn/l0/z7hJ+1WYvzzqDvgnjAbj+9HlcuLqXaZ2NXLphRmyZgm7ftZQJTRnuumQln7x0ddH02TqYP9mrg7OWTWV1XwfzJ7dw5pIpAHxq3xoyY70mt3f9dDJj6tg0dyIrp7fTN6EJgF2remny734etKSnjUN7V+bm7zuQfzuDN2yaxZS2hrx6vWnnwrztuenMBXQ158f/7WfMy/2/e/U0AO66eOB97rpkJXfuWcGEpgzt48fR2jA2t25yawMAc7qb8/K8buscDl68gs6mDJ85MPi2C2cunULfhPHsWTNt0Lp796+hsynDRy9awQfPG2grPe2NLJjSyicvXU1nU4axgSPo+lmdeXmsndmZiwPAa+bk7zvbFnTT2ZRhQlMmb5+4/ORZ3LZraV7ay0+eCcCmufl5ALSPH0dPeyN71ua3l79/w/rc/13NGd5z9iLG1Bmb507MS/cPVw18pri2r5Oe9sbc/Kf3rebQ3lVMaMoAsGhqK0t62vJe/5Hdy/PmV/p3y7/l3MVctbmfKW0NXOGXP+vmsxfR1VzPTWcuyC27ccf8Qdv2rsC+E3Tv/jW01Hv7wFnLpgJePAGuPaWfBVNa2b7Ya7tXb+lncmsDbzpldmResycO7Dc7/TxuOXcxXc2ZvDgcvNjb/24731v2oQuXDcrrk5cNbqPnreihf2ITW/z+9IJVvYC3P5y+aBILp7SyrLdt0H54557lg/aD5dPaeeNmb3uu2dKfKy/A/pMG6jjbxlbP8PrL16/P73MeuGIdnU0ZDu1dyY4lA3nsXj2NK14zKzff095Ipx/7JT1t7FgyheXT2jl5dlfeaz57xbpB2x3lMwfW8c4dXtlu3D6fzqYMf3f5Wi7bOFC+v9q5kMmtDXltC+CkwHt+ZPdA3U9pa+DCQN2dtWwqMyaM56K109nl13XQPfvX5PqYsL3rZrBpbhez/b5k/uQW1s4caNd3711FZ1NmUF9z8bqBtveWbXNi6yDoL3csyJu/eks/7z4rf5//0AUD23rP/jW5/68/fV5+uguX5dpp1g1n5LepNX0ddLfU87bXzuWy0HHotIWTGOd/shyutwlNGf5q58JBMQG4ctMsLljdS29HI5dtmMGc7ujvHzqbMmxb0E1PeyN/dursvGPA2r5Obtw+uP1ftNaL0z8Gzit62r1j6HWneu15Tndz7kkdl26YwbTORs4PlH/ljI7c+qxzl/fk/n/rtrl0t9TzicDxNbt/nbPc25ey8f3Y6734v2vnQrqaM9SPrWNqWwNv3TaXruYMHzgvv71etmEGvR2N3Hp+/vLgOVW2TzaDjvHjBvWv4NV/b4fXL18Qis22BZPy5rPnb6+Z28Wy3va8dcHBRWZM3aD9Iyi7rdf5sWoYV0d3S33eecH1p8/jYOA4nT3fycqeK4SPfT3t3jle9ri2Y8lkDpw8kyltDdSPzR8O3O73gdee0p+3fNPciXn9Z9B9+6Nvs3TtKf10t9Qzs6uJ9bM6c+ek4MWkY/w4Du1dmdfOxtYZy6a1091Sz3V++tcuHKjzzNg63ve6xVy9xTvWvcHvP6/xjztXbprFst52Fk5p5Qz/fDIb/8ZxY3J9+LnLp7Kst41T53dzwxnz6Wqu5x1+mzh4sXce2zF+XN65zEcvWpFXL9ntPrR3JZ1NGe6/Yh33HVhLZ1OGN24e6NfvD/TXF62dzowJ43PH0aDsvnXV5n5uPntRrh3tWtWbOy5cuWkWu1b1MquriVvOWcQE/7wJ4O5LvHI84L/fimntg94jeA4QXBY+RwzO33zWQjrGj8vNT25tYHJrA2/c3M++jX30tDfm+vBFU1uZ2eWd194ROFe5clP+/gReXxshHk9GAAALsElEQVRsf69f3zcozUhmSfwWwcymAj8DNjrnHg0svw3Y7JxbF0pfDwSj3wI8e/ToUVpbWxkJnHO5T+MK1bmZ5aWLS5tNH8x74FvRwvnEfSIYV8Zg/nHlDpch+//x4466OitYjuDrs+uOH3exn2RG5VWoDsL1UYpC9RG3vcXeN1zmUrahWPqo8hZ7P+e8g382Ntn/414X3gei6iHqNVFKXRdXv855jwSKuuIgKhZR2xFXx8Fl4eXhMpXy/oVeH9yGuHqPawNR5SlWtqh84t4rKm3c9saVoZS84socVZeF8i+Ud1z7jltWrC2WErNCeRTb36O2OW6/LGV/KvSe4fcJlj9uXVy5opYXK18476h9Pvx/ofyLbUcp212svUeVJa4vKLYNpdTnUM4tsn+zx+RC5Y/atmLHrbh9JZy+1PctVI5S29lQ9uW449tw+t9s315sXwsaatuPe4/g+8QdH4rV1VD6wkLtu9g+H9c2hlKWQtsWVx/F0pfSX8e9d7FjRZRi9Vuszyz3mFnoPUvt16LWFytLXB+bNseOHaOtrQ2gzTl3LC5tUgPtDN7vsXc55x4MLL8PaHfOnVPk9a3A0ZE00BYREREREZGRaygD7UQuHXfOvQI8BmzNLjOzOn/+0UKvExEREREREUm7scWTVM2HgfvM7FvAfwJvAZqAexIsk4iIiIiIiEhZEhtoO+c+b2YTgffi3QDtO8AZzrnwDdJERERERERERowkv9HGOXcQOJhkGUREREREREQqKanHe4mIiIiIiIiMShpoi4iIiIiIiFRQopeOl+vYsdg7qouIiIiIiIhUxFDGn4k8R7tcZtYDPJt0OUREREREROSE0+uc+1lcgpE60DZgKvBi0mUpogXvA4Fe0l/WE5Hik26KT7opPuml2KSb4pNuik+6KT7pdSLFpgV4zhUZSI/IS8f9jYr9BCENvM8DAHjROafr3FNG8Uk3xSfdFJ/0UmzSTfFJN8Un3RSf9DrBYlPS9ulmaCIiIiIiIiIVpIG2iIiIiIiISAVpoF1dLwPv8f9K+ig+6ab4pJvik16KTbopPumm+KSb4pNeik3IiLwZmoiIiIiIiEha6RttERERERERkQrSQFtERERERESkgjTQFhEREREREakgDbRFREREREREKkgD7Soys2vN7Cdm9pKZHTaztUmXabQxs5vNzIWmpwLrG8zsLjP7jZn9zsy+YGaTQnlMN7MvmdnvzeyXZna7mY0NpdliZt82s5fN7Idmtq9GmzhimNkmM/tnM3vOj8O5ofVmZu81s5+b2R/M7BEzmxNK02lm95vZMTN7wcw+ZWbNoTRLzewbfrv6XzN7e0RZLjCzp/w0j5vZjups9chRQnzujWhLD4XSKD5VYGY3mtl/mdmLfh/0oJnNC6WpWV+mY1e+EuPztYj2cyiURvGpAjO72sy+5/dLx8zsUTPbHlivtpOgEuKjtpMSZvYOv/7vCCxT+ymHc05TFSZgN97t7fcDC4GPA78FupMu22iagJuBJ4DJgakrsP5u4H+AU4FVwKPAvwfWjwEeB74CLAe2A78C3h9IMxP4P+BDwALgTcCrwOlJb3+aJr/u/hp4HeCAc0PrbwBeAM4BlgL/BPwIaAik+TLwHWAdcDLwA+CBwPpW4BfAZ4FFwB7g98CVgTQb/fhc78frFuAVYHHSdZTy+Nzr13+wLXWE0ig+1YnNQ8A+v86WAV8Cfgo0BdLUpC9Dx67hxudrfl0F20+r4lOT+JwF7ADmAHOB9/l9yiJ/vdpOuuOjtpOCCVgD/Bj4LnBHYLnaTzn1mnQBRusEHAYOBubrgJ8B70i6bKNpwhtof6fAuja/M98VWDYfb5Cx3p/fDvwJmBRIcxVwFMj487cCT4Ty/hzwUNLbn9aJ0EAOMODnwNtC8XkJ2OPPL/BftzqQ5gzgODDVn78aeD4bG3/ZB4GnAvOfB/4lVJ7/AA4lXS9pmcLx8ZfdCzwY8xrFp3bxmejX9SZ/vmZ9mY5dQ4+Pv+xrBE5OI16j+NQ2Rs8Dl6vtpHPKxsf/X20n+Xg0A98HtgXjofZT/qRLx6vAzDJ4n/o8kl3mnDvuz29Iqlyj2BzzLof9kXmXtU73l68CxpEfh6fwPpnLxmED8Lhz7kggv4fxvplbFEjzCPkeRrEcipl4n1IHY3EUr2MNxuIF59y3Aq97BG8gty6Q5t+cc68E0jwMzDOzjkAaxWt4tviXfT1tZneb2YTAOsWndtr8v8/7f2vSl+nYVbJwfLIuMbNfm9kTZvYBMxsfWKf41ICZjTGzPUAT3jdvajspEhGfLLWdZN0FfMk5F65DtZ8yjS2eRIahC+9SiiOh5UfwPgmSyjmMd0nf08AU4N3AN8xsMd7A7hXn3Auh1xzx1+H/jYoTJaRpNbNG59wfyt2IE0C2LqPqMVjPvwyudM69ambPh9L8OCKP7LrfUjhek5E4DwFfxKvffuD9wJfNbINz7k8oPjVhZnXAHXiX5j3hL65JXwZ0oGNXrALxAXgA73Ly5/B+GnMrMA84z1+v+FSRmS3BG7g1AL8DXuece9LMlqO2k7hC8fFXq+0kyP/gYyXepeNhOvaUSQNtGdGcc18OzH7PzA7jddgXAhoAi5TIOfe5wOzjZvY94BlgC/DVRAp1YroLWIz3G3hJn8j4OOc+Hph93Mx+DnzVzPqdc8/UsoAnqKfxfh/aBuwC7jOzzckWSQIi4+Oce1JtJzlmNg24EzjNOfdS0uUZjXTpeHX8Gv/3CqHlk/BuFCRV4n/q9n1gNl5dZ8ysPZQsGIdfEB0nSkhzTN9mlyxbl3Ft4hdAd3Clf9fKTioTL7W9IXDO/QivL5vtL1J8qszMDgI7gVOcc88GVtWqL9OxK0ZMfKIc9v8G24/iUyXOuVeccz90zj3mnLsR74ZOb0ZtJxVi4hNFbad2VuEd179tZq+a2avAZuA6//8jqP2URQPtKvB/n/gYsDW7zL/cbCv5v0mRCjPvUUP9eDfeegz4I/lxmAdMZyAOjwJLzCw4gDgNOAY8GUizlXynoVgOxY/xOstgLFrxftsbjEW7ma0KvO5UvH7qcCDNJjMbF0hzGvC0c+63gTSKV5nMrBeYgNeWQPGpGvMcxLsj/KnOufDl9zXpy3TsilZCfKIs9/8G24/iUzt1QD1qO2mVjU8UtZ3a+SqwBK/Os9O3gPsD/6v9lCPpu7GN1gnvNvUvAZfh3a33Y3i/T5yUdNlG0wT8Dd6nb314jw36Ct5jBSb66+/Gu5T8FLxP7r4JfDPw+uxjCR7Ge2zL6Xi/Q416LMFteL8VuQY93isqFs0MdNQOeKv//3R//Q1+Gzgbr2N/kOjHe30bWAuchHd1QvDxUW14A/bP4N1kY7cfm/Djo/4I/IUfr5s5wR8fVSw+/rrbgfV+W9qKd9D7PlCv+FQ9Nn+L9+i7zeQ/4qYxkKYmfRk6dg05Pngf7r7Lj0uf38c9A3xd8alJfD4AbPLrfok/fxzvcli1nRTHR20nfROhu8Cr/ZRZn0kXYDRPeM+J+ynec+EOA+uSLtNom/AeD/CcX8fP+vP9gfUNeL+pe95v5F8EJofymAH8K97zfn+FN3gfG0qzBfhv/32eAfYlve1pm/w6chHTvf56A96LNxB7Ce9uknNDeXTi3RjlRbxHQ3waaA6lWQp8w8/jWeCGiLJcgPebsJfxnrO+I+n6SXqKiw/Q6B8kf4k36P0J3jMsJ4XyUHyqE5uouLhgP1PLvgwdu4YUH2Aa8HXgN/5+/wO8E8rWUD6KT3Xi8ym/z3rZ78MewR9k++vVdlIaH7Wd9E0MHmir/ZQxmb9hIiIiIiIiIlIB+o22iIiIiIiISAVpoC0iIiIiIiJSQRpoi4iIiIiIiFSQBtoiIiIiIiIiFaSBtoiIiIiIiEgFaaAtIiIiIiIiUkEaaIuIiIiIiIhUkAbaIiIiIiIiIhWkgbaIiIiIiIhIBWmgLSIiIiIiIlJBGmiLiIiIiIiIVJAG2iIiIiIiIiIV9P8rffEKf4wrmAAAAABJRU5ErkJggg==\n",
            "text/plain": [
              "<Figure size 1200x300 with 1 Axes>"
            ]
          },
          "metadata": {
            "tags": [],
            "needs_background": "light"
          }
        },
        {
          "output_type": "stream",
          "text": [
            "\n",
            "\n",
            "6 pt_abo :  object\n",
            "nan %:  0.0356938892061679\n",
            "['O' 'B' 'A' 'AB' nan]\n",
            "Number of unique class is  5\n",
            "A     5367\n",
            "O     4185\n",
            "B     3031\n",
            "AB    1420\n",
            "Name: pt_abo, dtype: int64\n",
            "\n",
            "\n",
            "7 do_abo :  object\n",
            "nan %:  0.028555111364934323\n",
            "['O' 'A' 'B' 'AB' nan]\n",
            "Number of unique class is  5\n",
            "A     5441\n",
            "O     4271\n",
            "B     3014\n",
            "AB    1278\n",
            "Name: do_abo, dtype: int64\n",
            "\n",
            "\n",
            "8 tyear :  float64\n",
            "nan %:  0.0\n"
          ],
          "name": "stdout"
        },
        {
          "output_type": "display_data",
          "data": {
            "image/png": "iVBORw0KGgoAAAANSUhEUgAAA+IAAAEOCAYAAAANA62bAAAABHNCSVQICAgIfAhkiAAAAAlwSFlzAAAPYQAAD2EBqD+naQAAADh0RVh0U29mdHdhcmUAbWF0cGxvdGxpYiB2ZXJzaW9uMy4yLjIsIGh0dHA6Ly9tYXRwbG90bGliLm9yZy+WH4yJAAAgAElEQVR4nO3debgcZZ3o8e8vZF/OCYGQsAXCFpB1CEJAhMgiyKKiIgxuRBwd1KsyLsh1uVzHBccNl6ijgrhcR+YKF0dRUWQQBwNiFBDZHCTsECWSBCQJkPf+UdWh0+k+p+ss1XVOfz/PU093V71V9Va99b5Vv64tUkpIkiRJkqRyjOl0BiRJkiRJ6iYG4pIkSZIklchAXJIkSZKkEhmIS5IkSZJUIgNxSZIkSZJKZCAuSZIkSVKJDMQlSZIkSSqRgbgkSZIkSSUa2+kMDJeICGAbYHWn8yJJkiRJ6hrTgAdTSqlVglEbiJMF4fd3OhOSJEmSpK6zHfBAq4GjORBfDXDffffR09PT6bxIkiRJkka5VatWsf3220M/V2aP5kAcgJ6eHgNxSZIkSVJl+LA2SZIkSZJKZCAuSZIkSVKJDMQlSZIkSSpRoUA8Is6JiBsiYnVELI+IyyJiXkOaiRGxOCIejYjHI+KSiJjVkOZzEbE0ItZGxI0t5nVMRFyXz+vP+XR2LLqAkiRJkiRVSdEz4ocDi4EFwNHAOOCnETGlLs1ngBOBk/P02wCXNpnWhcDFzWYSEXOB7wNXAfsBxwBbtpiOJEmSJEkjRqGnpqeUjq3/HRGnA8uB+cA1EdELnAGcllK6Kk+zCLgtIhaklK7Lp/O2fNhMYJ8ms5oPbAa8P6W0Pk/7SeD7ETEupfRUkXxLkiRJklQVg319WW/+uSL/nE92lvzKWoKU0u0RcS9wMHBdm9NdCqwHFkXERcBU4DXAla2C8IiYAEyo6zWtzXl13Nd++Sc+fPltG/WbMWU8K55YB8AWU8bzaP69mX9+6V6M3yw4+5LfA7D3tr38/oGVhfIwu2ciB86dwX/c9CAAJ+67DT+46UF2mzWVOx95vO3pvPuYeXziijsKzbuIP330OL59/T188Pt/6DftF1+1P8ftvTU7vvfyDf3efuSurHtmPV+6+i5eMX87vrf0/rbnvd3mk3j98+byoR/eCsBbXrAzz991Ju/+3k18+KV7c/huMznsX/6Te1f8bZNx33jYTnzlmj8BsPnkcfz1b9lm/LK/25ZLf/fAhnS19T5Q733R7hyww+a84stL2kp/w/uO4rkfuXKT/u85dh7/8pPW5Thp3Ga86fCdOP/KP24ybOa0Cfx59dp++zXzpsN24l/z9bTLVlP57+Xtb3vt+spr5vPGby3dqF99mfTn5+88nCM/9YtB5eGzp+7H27+b3ZXz2oN34JtL7tloeO+kcax8MsvPmxfuzBevvqvP6Y3fbAzrnlnPATtszm/u+eug8taumz74Ql5z4fXcfH+xtqbRKw/Yjn//zbP1cPzYMewycyq3PrRqw3K160V7zebhVWs4/5T9OPwTV2/oP3+HzVk6xOvl3cfM47f3/JWf3768z3R7bN3DD976PD71szv50tV3sdW0CXz85fuw6KIbNqQ598Tn8Is7/8z4sWM4co9ZvOd7NwPw/uP34OQDtuekxdfyp788sdF0t9t8EuM2G8OKJ9Zt2FY+dfK+vPP/3rRJHo7bezY/+v3DTfPXuM3sPnsas3sncvUdfwayevjD/3Eon/35H/nS1Xex88wp3PXnZ/MycdwYXrTX1vy/unYMYNetpvLH5Y9z4I4z+Pd/PJjlq9dw4Ed+DjRvDy5/26Ec/7n/AuCiRc/lrj8/wT/nbe1AHbvnbH7yh+bLXbPH1j1ccubBHPfZX7Ls0U3bboB3HLVr07au5rk7bs4Ny4Zm+zr/lP14x8Ub37F38E5bcMahc3nDN3/D382Zzta9E1uWZ019GwJwxO5bcVU/22rNrJ4JPLJq0/b6wy/di/dfdkvL8XbcYjLLHv0bpx00h4+etDdX37Gc07/+7Ha+y1ZTeeqZ9dyTr+ebz30hn7ziDr655B7ecOhcvvZfd/ebt9k9E3l41ZqN+m3dO5HdZ0/jP+/4M9v0TuSrrztgw7ZUr357+O4bF/CNXy3jx7f0vR4Bpk8ex2G7ztxwfNSocXvefPI4Jo8fywOPPQnAb95/FBffcF9bx0YRkFI2jV+efQSv+NKvOHKPrXho5Rru/+uT/Ns/LOAPD67kxV+4dqPxpk0cy+o1TwOwTe9EHly5ptnkN5gzYzJH7L4VF/1qGQCvXjCHb193b7/5a2a3WVPpnTSuaR2YPH4z/rbumY2W74Adnq0vZx21G9/77X0cstOWXPyb+zaka2xn2vXZU/fjkz+9g/tWPFlovAtPP4DXX/SbwvMbqMbjkNs+dCwf+/FtmxwLbN07kXe+cB7vatKut+N9x+3BR3502yb9X7rfNlx248CPNfvyuw8czSW/vZ8PX34bpxywPSftvy3v/t5N/PNL9mLhvK02pFvz1DO87Iu/4taHVm3o95GT9uJVB+3AI6vWcNBHs/3FMXvOYqtpE/nWdc+umzMX7szZx+4+LPkvW6SUBjZixBjgP4DpKaVD836nAV9PKU1oSPtr4D9TSmc39D8XeGlKab8m0z8c+HdgC7Kz40uA41JKj7XIz7nA/2rsv3Llysq/R7w+UFTf/uOtz9tkB9SXZecdX9r6LXNefZk0bjOefOqZ/hMC+20/nRvva1qlpD4dsvMW/OquRzudjaamTRjL6rVPdzobG3znHw7itK9eP6Bx33n0bnzqZ3cOcY6KGexB6p0ffhGvu/DXLPlTNbeXj5y0F+/7f60DTBXXzv6w6J/hI9Wi5+3I169dVni89x+/xyYnaS598yGc9+Pb+fXdK1qMpZHovJftzXsv/X2nszEk/vHwnfnyL5qfPFh23vEbvl/62/v5p3/f9A+GZecdz5nfXtrvn2T106qiVatW0dvbC9CbUlrVKt1gnpq+GNgLOHUQ02gqImYDXwW+ATyX7F7zdcD3IiJajPYxsjP0tW67oc6XOm/9wP436irtBuEAa59u/2yjVG9dhbedNU+3XwfKMMD/uwF4qgKNXoGLEpqKKNYula0Cq7grPT3YDWuEeGqAy/nUM5tumCklHu7nbLdGnmcGs5OomHbr9dN9NLxrKry/GGoDujQ9Ir4AnAAcllKq/zvzYWB8RExvOHM9Kx/WrrcAK1NK76mb56uB+4CDaHKJe0ppLbC2Ln2B2UmSihg9hw0qw0CvvivDZh4vdER1twhJndRNbUPR15dFHoSfBByRUmq8oWcp8BRwZN0484A5ZJeWt2sy2T3i9Wp/j/juc2mIePgpVVwFAtihCKI7vxStjbEh7IgKbNqlGMrl7JZ1pi7Qx7bcTdt50TPii4HTgJcAq/NLyCE7e/1kSmllRFwAfDoiVgCrgM8DS2pPTAeIiF3IHsA2G5gUEbV7xG9NKa0DLgfOiogPAv9G9uC1jwL3AL8byIJqdKjyWRVJ1VC1ZqJq+emE9RVeCZ4Ql6TqqO7eYugVDcTPzD+vbui/CLgo/34W2dnsS8ieYn4F8OaG9F8ju++7phZczwWWpZSuyh/89p68+xvZGfVjU0rFHoUoSZI6qsJxuLeydUiFN4nKcp2pG3TTSbei7xHvd2+VUlpDdo/3W/pIs7CN6XwX+G6R/EkqxuNPjUZu19VT5QeijXGD0TAa6KafDLulUc/7rTWiuFuSpJGnymc4vEe8M6q8TVSVq0waXQzENaK4ExpangjSQFX5ILrCWStsFC1KZdkOSpI6wUBcI4yHpZJGFi8xrfafI16a3hkV3iSG1NA+Nb1b1pq6WTdt5gbiGlG6qXKWIXyBmUYhm4mhNRTrs9pPTbcdlKShMBQtfTf9eW0grhGlaNX032NJ6rwqt8TeI94hVd4ohtTQLWjXrDKNen0F29106G4grhGlmyqnpIExrhpaQ7E+K31G3C1GUgfZBnUvA3GNKEXPcFf42E+SRoQhudSwwm2xZ8Q7o5suPx2IKtcZSUPDQFwjivuloeWtkdLwG8wB9Wg5GK/yGfExRuIaRhXe9KVK6qY6YyCuEaVo5eyiuixJlVXlAyufmt4ZVd4mqsp1pm7QTVfLGIhrRCl+aXr3VOaB8PBTA2XNUrtSqvaBle2ghtOQvr6M5JVsGvW66dDdQFwjShfVTanSumlHqcGr8vYyxiOhjqjyNlFlrjdV2VD8T9RNm7i7H40oXpo+xPxrXRp2VrNqBw++R1wjRoXrkQauylcMaXiN7XQGut369Va+Iv7litsLpb/85oeGKSeb+tZ195Q2r6Fyx8OrOp0FjVA33f9Yp7PQ0tMVa1dfc8GvBzzuf/33X4YwJwNz2e8eGNT45195Jw889uQQ5WboPbH26U5nYdR5zQXX95vmJ394uIScdN7Fv7lvQON94oo7Nun3x+WPc++Kvw02S6qYby0ZecePrXztv+5uOezkL/+Kdc8kbrqv9fHDIR/7OQ+uXDMcWaukGK330EZED7By5cqV9PT0dDo7LV2y9H7e+X9v6nQ2JEmSJKnylp13fKez0KdVq1bR29sL0JtSannWy0vTO+yKLvlHWJIkSZKUMRCXJEmSJKlEBuKSJEmSJJXIQFySJEmSpBIZiEuSJEmSVCIDcUmSJEmSSmQgLkmSJElSiQzEJUmSJEkqkYG4JEmSJEklMhCXJEmSJKlEBuKSJEmSJJXIQFySJEmSpBIZiHdY6nQGJEmSJEmlMhCXJEmSJKlEBuKSJEmSJJXIQFySJEmSpBIVCsQj4pyIuCEiVkfE8oi4LCLmNaSZGBGLI+LRiHg8Ii6JiFkNaT4XEUsjYm1E3NhiXhER74qIO/N0D0TE+4ovoiRJkiRJ1VH0jPjhwGJgAXA0MA74aURMqUvzGeBE4OQ8/TbApU2mdSFwcR/z+izwBuBdwO7Ai4FfF8yvJEmSJEmVMrZI4pTSsfW/I+J0YDkwH7gmInqBM4DTUkpX5WkWAbdFxIKU0nX5dN6WD5sJ7NM4n4jYAzgT2CuldEfe++4ieZUkSZIkqYoGe494b/65Iv+cT3aW/MpagpTS7cC9wMEFpnsi8CfghIi4OyKWRcTXImJGqxEiYkJE9NQ6YFqRBemUZX95otNZkCRJkiSVaMCBeESMAc4Hrk0p3ZL3ng2sSyk91pD8kXxYu3YCdiC7vP21wOlkQf73+hjnHGBlXXd/gfl1zB+XP97pLEiSJEmSSlTo0vQGi4G9gEOHKC/1xgATgNemlO4EiIgzgKURMa/ucvV6HwM+Xfd7GiMkGJckSZIkdY8BnRGPiC8AJwAvSCnVB7sPA+MjYnrDKLPyYe16CHi6FoTnbss/5zQbIaW0NqW0qtYBqwvMT5IkSZKkUhR9fVnkQfhJwBEppcYHqC0FngKOrBtnHlnwvKTArK4FxkbEznX9dss/7ymSZ0mSJEmSqqTopemLgdOAlwCrI6J23/fKlNKTKaWVEXEB8OmIWAGsAj4PLKk9MR0gInYBppLdNz4pIvbLB92aUlpH9rC33wIXRsQ7yP4wWAz8rOEsuSRJkiRJI0rRQPzM/PPqhv6LgIvy72cB64FLyO7zvgJ4c0P6r5G9Y7zmd/nnXGBZSml9RJxIFsRfAzwB/Bh4Z8H8SpIkSZJUKUXfIx5tpFkDvCXvWqVZ2MZ0HgReXiR/kiRJkiRV3WDfIy5JkiRJkgowEJckSZIkqUQG4pIkSZIklchAXJIkSZKkEhmIS5IkSZJUIgNxSZIkSZJKZCAuSZIkSVKJDMQlSZIkSSqRgbgkSZIkSSUyEJckSZIkqUQG4pIkSZIklchAXJIkSZKkEhmIS5IkSZJUIgNxSZIkSZJKZCAuSZIkSVKJDMQlSZIkSSqRgbgkSZIkSSUyEJckSZIkqUQG4pIkSZIklchAXJIkSZKkEhmIS5IkSZJUIgNxSZIkSZJKZCAuSZIkSVKJDMQlSZIkSSqRgbgkSZIkSSUyEJckSZIkqUQG4pIkSZIklchAXJIkSZKkEhmIS5IkSZJUIgNxSZIkSZJKVCgQj4hzIuKGiFgdEcsj4rKImNeQZmJELI6IRyPi8Yi4JCJmNaT5XEQsjYi1EXFjP/PcJZ/fY0XyKkmSJElSFRU9I344sBhYABwNjAN+GhFT6tJ8BjgRODlPvw1waZNpXQhc3NfMImIc8G/ALwvmU5IkSZKkShpbJHFK6dj63xFxOrAcmA9cExG9wBnAaSmlq/I0i4DbImJBSum6fDpvy4fNBPbpY5YfBm4Hfg4cUiSvkiRJkiRV0WDvEe/NP1fkn/PJzpJfWUuQUroduBc4uMiEI+IIsrPqb2kz/YSI6Kl1wLQi85MkSZIkqQwDDsQjYgxwPnBtSumWvPdsYF1KqfF+7kfyYe1OewvgIuD0lNKqNkc7B1hZ193f7vwkSZIkSSrLYM6ILwb2Ak4dorzU+yrwnZTSNQXG+RjZGfpat90w5EuSJEmSpEEZUCAeEV8ATgBekFKqP/P8MDA+IqY3jDIrH9auI4B3RcTTEfE0cAHQm/9+fbMRUkprU0qrah2wusD8JEmSJEkqRaGHtUVEAJ8HTgIWppTubkiyFHgKOBK4JB9nHjAHWFJgVgcDm9X9fglwNtkD2x4okmdJkiRJkqqkUCBOdjn6aWSB8eqIqN33vTKl9GRKaWVEXAB8OiJWAKvIAvcltSemQ/ZucGAq2X3jkyJiv3zQrSmldSml2+pnGhEHAOvr7kWXJEmSJGlEKhqIn5l/Xt3QfxHZw9UAzgLWk50RnwBcAby5If3XyN4xXvO7/HMusKxgniRJkiRJGjGKvkc82kizhuyVYy1fO5ZSWlhwvhfxbKAvSZIkSdKINdj3iEuSJEmSpAIMxCVJkiRJKpGBuCRJkiRJJTIQlyRJkiSpRAbikiRJkiSVyEBckiRJkqQSGYhLkiRJklQiA3FJkiRJkkpkIC5JkiRJUokMxCVJkiRJKpGBuCRJkiRJJTIQlyRJkiSpRAbikiRJkiSVyEBckiRJkqQSGYhLkiRJklQiA3FJkiRJkkpkIC5JkiRJUokMxCVJkiRJKpGBuCRJkiRJJTIQlyRJkiSpRAbikiRJkiSVyEBckiRJkqQSGYhLkiRJklQiA3FJkiRJkkpkIC5JkiRJUokMxCVJkiRJKpGBuCRJkiRJJTIQlyRJkiSpRAbikiRJkiSVyEBckiRJkqQSFQrEI+KciLghIlZHxPKIuCwi5jWkmRgRiyPi0Yh4PCIuiYhZDWk+FxFLI2JtRNzYZD4LI+L7EfFQRDwRETdGxKsGtoiSJEmSJFVH0TPihwOLgQXA0cA44KcRMaUuzWeAE4GT8/TbAJc2mdaFwMUt5nMIcDPwcmAf4OvANyPihIL5lSRJkiSpUsYWSZxSOrb+d0ScDiwH5gPXREQvcAZwWkrpqjzNIuC2iFiQUroun87b8mEzyQLtxvl8tKHXZyPihcDLgB8WybMkSZIkSVUy2HvEe/PPFfnnfLKz5FfWEqSUbgfuBQ4egnmt6DeVJEmSJEkVVuiMeL2IGAOcD1ybUrol7z0bWJdSeqwh+SP5sIHO65XAc4E39ZFmAjChrte0gc5PkiRJkqThMpgz4ouBvYBThygvTUXEC8juEf+HlNIf+kh6DrCyrrt/OPMlSZIkSdJADCgQj4gvACcAL0gp1Qe8DwPjI2J6wyiz8mFF53M48APgrJTSN/tJ/jGyy9dr3XZF5ydJkiRJ0nAr+vqyyIPwk4AjUkp3NyRZCjwFHFk3zjxgDrCk4LwWApcDZ6eUvtJf+pTS2pTSqloHrC4yP0mSJEmSylD0HvHFwGnAS4DVEVG773tlSunJlNLKiLgA+HRErABWAZ8HltSemA4QEbsAU8nuG58UEfvlg25NKa3LL0f/IfBZ4JK6+axLKfnANkmSJEnSiFU0ED8z/7y6of8i4KL8+1nAeuASsoenXQG8uSH918jeMV7zu/xzLrAMeB0wmey+73Pq0v0CWFgwz5IkSZIkVUbR94hHG2nWAG/Ju1ZpFvYzjdOB04vkTZIkSZKkkWCw7xGXJEmSJEkFGIhLkiRJklQiA3FJkiRJkkpkIC5JkiRJUokMxCVJkiRJKpGBuCRJkiRJJTIQlyRJkiSpRAbikiRJkiSVyEBckiRJkqQSGYhLkiRJklQiA3FJkiRJkkpkIC5JkiRJUokMxCVJkiRJKpGBuCRJkiRJJTIQlyRJkiSpRAbikiRJkiSVyEBckiRJkqQSGYhLkiRJklQiA3FJkiRJkkpkIC5JkiRJUokMxCVJkiRJKpGBuCRJkiRJJTIQlyRJkiSpRAbikiRJkiSVyEBckiRJkqQSGYhLkiRJklQiA3FJkiRJkkpkIC5JkiRJUokMxCVJkiRJKpGBuCRJkiRJJTIQlyRJkiSpRIUC8Yg4JyJuiIjVEbE8Ii6LiHkNaSZGxOKIeDQiHo+ISyJiVkOaz0XE0ohYGxE3tpjXPhHxy4hYExH3RcR7ii+eJEmSJEnVUvSM+OHAYmABcDQwDvhpREypS/MZ4ETg5Dz9NsClTaZ1IXBxs5lERA/wU+AeYD7wbuDciHhjwfxKkiRJklQpY4skTikdW/87Ik4HlpMFy9dERC9wBnBaSumqPM0i4LaIWJBSui6fztvyYTOBfZrM6lXAeOD1KaV1wB8iYj/gn4CvFMmzJEmSJElVMth7xHvzzxX553yys+RX1hKklG4H7gUOLjDdg4Fr8iC85gpgXkRs3myEiJgQET21DphWYH6SJEmSJJViwIF4RIwBzgeuTSndkveeDaxLKT3WkPyRfFi7ZufjNE6jNqyZc4CVdd39BeYnSZIkSVIpBnNGfDGwF3DqEOVlsD5Gdoa+1m3X2eyoCk4/ZMcBj/uLdy9k2XnH8+oFc4YuQxX26/cd2eksSJI0KO87bo9OZ0GS2lLoHvGaiPgCcAJwWEqp/szzw8D4iJjecFZ8Vj6sXQ/n49SbVTdsEymltcDaujwWmJ2kwDojSZIklaHo68siD8JPAo5IKd3dkGQp8BRwZN0484A5wJICs1oCHBYR4+r6HQ3ckVL6a5E8S4PVLQHqmO5YTEmSJKnjil6avhh4NXAasDoiZufdJICU0krgAuDTEfGCiJgPfB1YUntiOkBE7JI/BX02MCki9su78XmS7wDrgAsiYs+IOAV4O/DpQSyrpD6M8SoSSdIIl0idzoIktaXopeln5p9XN/RfBFyUfz8LWA9cAkwge9r5mxvSf43sHeM1v8s/5wLLUkorI+KFZIH/UuAvwIdSSr66TBomxuGSJElSOYq+R7zfQ/WU0hrgLXnXKs3CNqZzM/D8IvmTNHA+V0GSJEkqx2DfIy5plPAecUnSSJe8Ml3SCGEgLgnwjLgkSZJUFgNxSYBnxCVJkqSyGIhLAnxquiRJklQWA3GpH8ankiRJkoaSgbgkwDPikiRJUlkMxCUB3iMuSRr5fGi6pJHCQFxqIeiuyNSnpkuSJEnlMBCXWkhd9r+6Z8QlSZKkchiISwI8Iy5JGvlSd/2HLmkEMxCXWui2S9MlSZIklcNAXOqH4bgkSSODF3dJGikMxKUWuu0ecUmSRjovTZc0UhiIS/1YsNMWnc6CJElq0/F7b93pLEhSvwzEO2zb6ZM2+v2GQ+d2KCeZWT0TBjTePtv1DnFOivnG6w8c8mnW7hE/dq/ZLdPMmDJ+yOfbl9MP2XFYp/+jtz2ffbefPqzz0LP+xxG7dDoLA/ay/bctbV5vP3JX3vXC3fpMc+bCnUvKzfD68qv3Z/zYcnfNu82aWur8RpMJJZdVlRyww+aFxznrqL7r8VA5/9T9SplPlWzdO5Fvn3EQ33z9gXzmlH07nR1V3Mv3347nbN3T6Wx0ve7dg1TEzGkbB757dzigvf5/HjWg8craubZy+G4zh23arZ4mPibgtx84etjm28y5L95zWKf/nG16OGjujGGdR6NObztDYffZ0wqPc/w+W/POF84b0nzsP6e8P1EO23X46lyjbadP4q1H7NpnmkWH7Mj4zVrv0voL5F95wHYDyttQO3avrZkxudw/+F4xvxrLPhLNmTG501nomDc8f6fC4xy5x1bDkJONJRLj+mgLytR4smU4vfOF8zh01y05bLeZnPR31umynHLA9p3OwoB86pX7clTB+jiQP9/Ut2q0VJIqw+fcFLdZRV7CXuYr6Cr5DIU+Ft/7RiVJQ82HA2owDMQ1JCp5UK4RYTTsxKoSiKdujzYHsfi+rlAD0eU1Tup6Zf4BPuRGct5HCQNxSRsruV0eDbuBMe7MRrxuLkL/hBi4rv/zq6Buq2dlLq/bYmd02zatoWUg3mGjpdnsxgO5Ef0vaB+6sSwHqyInxMu9NL2KjdcgFn+UVmcNsypWA1WH7croZxFrMAzEpRa6dQfarcs9GJ4RH2ZtrN7BB0SWoYqr5B9S6kqj9eSAhk/RLcZNbOgZiEsteIBVjtGwmsdU5ZS4WurvAKJKBxhlP3PDZ3wMXHdfDlzNZa9SkZR5hVl3b4udM5L/iB/BWR81DMQlddRo2A9UJQ4v80DMYz5JUrfrpmDW/f7QMxDvtNGyVXdRQzTalV2Uo2EnVpWnpmvgurkEfS7EwI2SPbiGyWjYv6lvI7mIbfs7z0BcaqFbd6DdutyDUZVL07xHUCrX+tHyZ/qAFG9vPPDXaON+V4NhIC610K3HVx4oFVeVQLxMI6169Fefu7AINQS6dT8haeQrut9zPzn0DMQlaZC8NH3k8w8oDYSBuPpiqzL6dVNwans39AzEO2y0bNOjsR3q9ynL5WSjdGXvVEZDw24c3nmD3Y666WCqkU9Nl6SB6cYr4jR0DMQlddRo2Id14z1iVXxVTl+l0IVFJFVOt9XDMvcN1WuRu8NI3qRHct5HCwNxqYUKxhmlsGEubrOKHF1WIxedM5gq283rzsvyB66Kf0ipOqxZo19Fdv8aoQoF4hFxTkTcEBGrI2J5RFwWEfMa0kyMiMUR8WhEPB4Rl0TErIY0cyLi8oj4Wz6dT0TE2IY0r4qIm/I0D0XEhRGxxcAXVZKGh/eIj3zdeFWDBs8wvHr8c0RlGsn7jhGc9VGj6Bnxw4HFwALgaGAc8NOImFKX5o7YB3gAABMWSURBVDPAicDJefptgEtrAyNiM+ByYDxwCPA64HTgQ3Vpngd8E7gA2DOf1oHAVwvmt/JGy/5iJDdErYzCRWpP1y74wHXjKqti09WFxaAOGy378LJ0XVvZbcvbhUZyEY/GY/eRZmz/SZ6VUjq2/ndEnA4sB+YD10REL3AGcFpK6ao8zSLgtohYkFK6Dngh8BzgqJTSI8CNEfEB4OMRcW5KaR1wMLAspfS5fFZ3R8S/AmcPdEEltcdmuTjPiI98Ho9oIHzQndTl3HdoEAZ7j3hv/rki/5xPdpb8ylqClNLtwL1kwTX55+/zILzmCqCH7Ow3wBJg+4g4LjKzgFcAP2qVkYiYEBE9tQ6YNrhFUxFVbIfGxOAOrrv1vcNlPwF0NPwjO3ZM8aZ0OJZ6FKzKAUukPrfd/razKt0n7VN4Rw7Lqphuu4LA7WP0G8ll7HvEO2/AgXhEjAHOB65NKd2S954NrEspPdaQ/JF8WC3NI02G14aRUroWeBVwMbAOeBhYCbyljyydk6epdfcXXKRKOGbP2XzghOew5dQJXLTouS3TbTl1wpDNc/zYbDM449C5AHz/Lc/bMOw9x87jM6fsy4wp4/nuGxew++xpTJ2w8YUU55+yHwt2au/2/fGbjWHOjMkb9XvTYTtx2kFz2GGLyczumdjvNHaa+eydENvPmMRxe2eb1rF7zt4o3bfPOIgzF+68yfjP22XTvD5n656Nfu+7XS/bbT5pw+8vvWp/ZkwZz4dfuteGft98/UEAfPqV+27oN33yOPbetpe+9NWQnXvic7j4jQuaDvvOG7L5feCE5zQd/vL9t2s53fr1sOXUCey05ZSNhl/xjsM2fH/dITu0ziD0uV1Ctg7aNXHcGM44dC67bjV1o/7zZvX/P1qZJ6HHBJts9zVnHDqXf3rhbht+H7rLlvROar0Opk8ex8xpEzj72N0BeOl+2/Q7/22nT+LtR+7KzGkTOGbPWWzTu2k9OXSXLfn4y/fZ8HvLqRP6bCcat5dj9swe5fH2I3flPcfOazYKkJXZjltM5oR9tubbZxzE5pPHMatnAtvPmLRRXWjHntv08NqDd2DGlPGbDHvvi3bn7w/cfsO8anmb1TNhQ17rze6ZyEWLnsvk8Zs1nderD9qBbadP4oxD5/KV18xnxpTxfPP1B/LWF+zC7J6J/OPCnfjfL96z6bgApx+y4yb9Xrb/tv0u4zuO2pWXtFHG8Gzb9MVX7c8WU8Yzadymy7LDFpM36dfo/cfvwbbTs/arcd2e97K9mTFlPLN6sm1j6oSxnHLg9jx/1y03pNl3u77bsAtedwDTJha6oK5PbzpsJzavazfefUzr7a9my6mbbjPNtLNPGYyLFh244Xv9OgTYukk9bayTO/ZTnltOfbas6s2YMp43HbZTkaxyxO5bMXHcxod9zepSvT227tmkfYZs37tw3kxO3Le9bbtmt1nTNllP7ahtzzUHzZ2x4fuJ+27Dh17ybN19zYIdAXjtwdm+rNn6g6ye7NGw7x9q55+yX9Pt+fDdZm7Sb+eZUzbp10z9cUi9WjtZU98+TWux/6o3JmDvbXsZW7dzPXSXLXnZ32XTmTJ+M/7ncbtvGHbey/ZuOa05MyYzpUlbfNQeW7Uc59Tnbg/QdP9Z2+cNZNtptr8cjMZjtDccOpcPNjkua7fdrzdzWratNh7P1jTbV37y5Gf3u822q3q75HW5tj971YHZfvH1z5u7UR1qdNhuM5nVM4HP//3+G45xD5w7g3NetPtG6erLrnF7bObvD9y+af/pk8dx1lG7NR0G8K+vmd/vtEeKGOhDLSLiS8CLgENTSvfn/U4Dvp5SmtCQ9tfAf6aUzo6IrwA7pJSOqRs+GXgCOC6l9OOIeA7ZWfXPkJ0t3xr4BHBDSumMFvmZANTPdxpw/8qVK+npGd6GdjCeemY9KWWXtmZncLMGMKVERDR96Eir/tl4mwZ6faWvH1Z/xqixX31+GqdXn6ZVnrJ0TQf3ucztLE+zfPeVr9r4td5jxjSff+MZtL6GN863Ps369YkxY1qvu/7yXFsHjfNrXK/Nyrl+3Gbzrf9sXNZWGpev1Ta6fn0tzabTqC/XZttVfRk1y39fGreZZuMWmV5j+v7KrL9pN1vn7eSlVf1rlc/G3/XrJaWNt/tm+arfxrLhzfPfqm1oVnfbyXN9//rp17SaX1/tULNp9fW9cTlbrffG7bRVe1U/3b626WbLuX59ajrtdvLV7rBmy16bb32e+2tP6n/Xj9+f2vxr47RTP1ulaaf+Nw7rr34PtD1sZ5vpa7z+6nyz7W/MmP63mVb5b2cZG/tD3/v+/upDY9pm49SWq6/9bP00W7UXrZar3f1B0WOvZnlrNa1228vGcRu3o03z1V7Z1q/jvrbjVt+blVF/eX82j+3v59ut90XyVFS7x8D9LU9fZV4/7vrEhvig1bFhf8cfjWmb1ZFmy9CYnyLtY3/1biDj1x9TV92qVavo7e0F6E0prWqVbkB/aUfEF4ATgMNSHoTnHgbGR8T0tPFZ8Vn5sFqaA9nYrLphkJ3dvjal9In8980R8QTwy4h4f0rpocY8pZTWAmvr8jiAJSvfuM2aX5RQy3+r5Wjdv/l8+lofzYY19mvMTzvj9JenVuPXT6fo8rSbr4hoeYDQ37SLrC94NuBpNX5/02u1c+9rp99s3P7KtL88tc5f87R9NZTtrPvGZWy3TrezXopMr1n6/sus/fVXJC/9baN9TXvjddk8fV/rv9U8WrUNRVbvwJan/frUbFiR7/3VlWcPhFvOukU59J/XZ9uPvqbZenssMqxZu1U/73bak2bjt2vjefY/fvNlay9d47C+6u9g2sOi+59W+eprv9RYPu1sM/31K5JmIPv+Vvuq5nluNU77+9KB7Nf7St8qj0XGa+dYp7/pDWS+zdI0ruO+1m3zNrLY/Db+XTy/m/Zrlq79aRZV5Fiz9TTam8dmLffXrfr3vX7aLdtW+RnoPncw86w3EoLwIoq+viwiC8JPAo5IKd3dkGQp8BRwZN0484A5ZPd9k3/uHRH116ccDawCbs1/TwbWN0z7mdoki+RZkiRJkqQqKXpGfDFwGvASYHVE1G5iWJlSejKltDIiLgA+HREryILrzwNLUvbEdICfkgXc34qI95DdF/5hYHF+VhvgB8BXI+JMnr00/Xzg1ymlBwe0pJIkSZIkVUDRQPzM/PPqhv6LgIvy72eRnc2+hOye7SuAN9cSppSeiYgTgC+RnR1/AvgG8MG6NBdFxDTgrcCngMeAq/D1ZZIkSZKkEW7AD2urusheYbay6g9rkyRJkiSNDu0+rG2w7xGXJEmSJEkFGIhLkiRJklSiAb2+bCRZtarl1QCSJEmSJA2ZduPP0XyP+LbA/f0mlCRJkiRpaG2XUnqg1cDRHIgHsA2wutN56cc0sj8MtqP6ee1Glk+1WT7VZdlUm+VTbZZPtVk+1Wb5VFc3lc004MHUR7A9ai9Nzxe65T8QVZH9XwDA6r6eqqfOsHyqzfKpLsum2iyfarN8qs3yqTbLp7q6rGz6XT4f1iZJkiRJUokMxCVJkiRJKpGBeOetBf53/qnqsXyqzfKpLsum2iyfarN8qs3yqTbLp7osmzqj9mFtkiRJkiRVkWfEJUmSJEkqkYG4JEmSJEklMhCXJEmSJKlEBuKSJEmSJJXIQLzDIuItEbEsItZExPURcWCn8zSaRMS5EZEautvrhk+MiMUR8WhEPB4Rl0TErIZpzImIyyPibxGxPCI+ERFjG9IsjIjfRsTaiPjviDi9pEUcUSLisIj4QUQ8mJfFSxuGR0R8KCIeiognI+LKiNi1Ic2MiPg/EbEqIh6LiAsiYmpDmn0i4pd5vbovIt7TJC8nR8TteZrfR8Rxw7PUI0cb5XNRk/r0k4Y0ls8wiIhzIuKGiFidt0OXRcS8hjSltWfuuzbWZvlc3aT+fLkhjeUzDCLizIi4OW+XVkXEkoh4Ud1w604HtVE+1p2KiIj35uv//Lp+1p+BSinZdagDTiF7fP8i4DnAV4C/Alt1Om+jpQPOBW4BZtd1W9YN/xJwL3AEMB9YAlxbN3wz4PfAz4D9gBcBfwY+WpdmLvAE8ClgD+CtwNPAMZ1e/qp1+fr7MHASkICXNgw/G3gMeAmwD/B94E/AxLo0PwZuBA4CDgX+CHynbngP8DDwbWBP4FTgb8Ab69IckpfRu/My+2dgHbBXp9dRxcvnonz919enzRvSWD7DUzY/AU7P19m+wOXAPcCUujSltGe47xpo+Vydr6v6+tNj+ZRSPicCxwG7ArsBH8nblD3z4dadapePdacCHfBc4G7gJuD8uv7Wn4Gu005noJs74HrgC3W/xwAPAO/tdN5GS0cWiN/YYlhv3tC/oq7f7mQByIL894uAZ4BZdWn+EVgJjM9/fxy4pWHa3wV+0unlr3JHQ6AHBPAQ8K6GMloDnJr/3iMf74C6NMcC64Ft8t9nAitq5ZP3Ow+4ve73xcAPG/JzHfDlTq+XqnSN5ZP3uwi4rI9xLJ/yymdmvq4Py3+X1p657ypePnm/q6k7eG0yjuVTbhmtAM6w7lSzq5VP/t260/nymArcCRxVXx7Wn8F1XpreIRExnuxfoytr/VJK6/PfB3cqX6PUrpFdavunyC6ZnZP3nw+MY+MyuJ3sX71aGRwM/D6l9Ejd9K4gO6u3Z12aK9nYFViORc0l+5e7vjxWkjW89eXxWErpN3XjXUkW6B1Ul+aalNK6ujRXAPMiYvO6NJbZwCzMLyu7IyK+FBFb1A2zfMrTm3+uyD9Lac/cd7WtsXxqXhURf4mIWyLiYxExuW6Y5VOCiNgsIk4FppCdubPuVEiT8qmx7nTWYuDylFLjOrT+DMLY/pNomGxJdqnGIw39HyH7J0lD43qyywXvALYG/hfwy4jYiyzoW5dSeqxhnEfyYeSfzcqINtL0RMSklNKTg12ILlFbn83WZf26Xl4/MKX0dESsaEhzd5Np1Ib9ldZlNhv15SfApWTrd2fgo8CPI+LglNIzWD6liIgxwPlkl/7dkvcupT0DNsd9V59alA/Ad8guV3+Q7NabjwPzgJflwy2fYRQRe5MFdhOBx4GTUkq3RsR+WHc6rlX55IOtOx2U/zGyP9ml6Y3c9wyCgbhGtZTSj+t+3hwR15M15q8EDJClAlJK3637+fuIuBm4C1gI/LwjmepOi4G9yO7BV/U0LZ+U0lfqfv4+Ih4Cfh4RO6eU7iozg13qDrL7U3uBVwDfiIjDO5sl1WlaPimlW607nRMR2wOfBY5OKa3pdH5GGy9N75y/kN8v0dB/FtmDjDQM8n/s7gR2IVvP4yNiekOy+jJ4mOZlRBtpVnk2vJDa+uyrTjwMbFU/MH/q5gyGpsysewWklP5E1pbtkveyfIZZRHwBOAF4QUrp/rpBZbVn7rv60Ef5NHN9/llffyyfYZJSWpdS+u+U0tKU0jlkD5x6O9adSuijfJqx7pRnPtl+/bcR8XREPA0cDrwt//4I1p8BMxDvkPz+yKXAkbV++eVsR7LxPTEaQpG9RmlnsoeCLQWeYuMymAfM4dkyWALsHRH1wcXRwCrg1ro0R7Kxo7Eci7qbrDGtL48esnuL68tjekTMrxvvCLK27Pq6NIdFxLi6NEcDd6SU/lqXxjIbpIjYDtiCrD6B5TNsIvMFsifaH5FSary8v5T2zH1Xc22UTzP75Z/19cfyKc8YYALWnaqqlU8z1p3y/BzYm2yd17rfAP+n7rv1Z6A6/bS4bu7IHsO/Bngd2dOG/5Xs/shZnc7baOmAT5L9c7cj2SuRfkb2yoSZ+fAvkV2q/gKyf/1+BfyqbvzaKxeuIHslzTFk98A2e+XCv5Ddp/JmfH1Zq/KYyrMNeQLOyr/PyYefndeBF5M1/JfR/PVlvwUOBJ5HdoVD/euxeskC+m+SPQTklLx8Gl+P9RTwzrzMzqXLX4/VX/nkwz4BLMjr05FkO8U7gQmWz7CXzRfJXu13OBu/wmdSXZpS2jPcdxUuH7I/gD+Ql8uOeRt3F/ALy6eU8vkYcFi+7vfOf68nu9zWulPh8rHuVK+j4Sn21p9BrMtOZ6DbO7L35N1D9l6864GDOp2n0dSRvfrgwXz93p//3rlu+ESy+/lW5A3ApcDshmnsAPyI7F3HfyYL7sc2pFkI/C6fz13A6Z1e9ip2+XpKTbqL8uEBfIgsUFtD9jTM3RqmMYPswS2ryV59cSEwtSHNPsAv82ncD5zdJC8nk92TtpbsXfPHdXr9dLrrq3yASflOdDlZULyM7B2esxqmYfkMT9k0K5dU39aU2Z7hvqtQ+QDbA78AHs23+z+SHXD2NEzH8hme8rkgb7PW5m3YleRBeD7culPR8rHuVK9j00Dc+jPALvKFkiRJkiRJJfAecUmSJEmSSmQgLkmSJElSiQzEJUmSJEkqkYG4JEmSJEklMhCXJEmSJKlEBuKSJEmSJJXIQFySJEmSpBIZiEuSJEmSVCIDcUmSJEmSSmQgLkmSJElSiQzEJUmSJEkqkYG4JEmSJEkl+v++etf8nB023wAAAABJRU5ErkJggg==\n",
            "text/plain": [
              "<Figure size 1200x300 with 1 Axes>"
            ]
          },
          "metadata": {
            "tags": [],
            "needs_background": "light"
          }
        },
        {
          "output_type": "stream",
          "text": [
            "\n",
            "\n",
            "9 dx_to_sct :  float64\n",
            "nan %:  0.0\n"
          ],
          "name": "stdout"
        },
        {
          "output_type": "display_data",
          "data": {
            "image/png": "iVBORw0KGgoAAAANSUhEUgAAA+IAAAEOCAYAAAANA62bAAAABHNCSVQICAgIfAhkiAAAAAlwSFlzAAAPYQAAD2EBqD+naQAAADh0RVh0U29mdHdhcmUAbWF0cGxvdGxpYiB2ZXJzaW9uMy4yLjIsIGh0dHA6Ly9tYXRwbG90bGliLm9yZy+WH4yJAAAgAElEQVR4nOzdd3gcxd0H8O/QS2wcApieBEgInQRCS3AglBAIEEISEgg1QCAECCEhL83U0EzH9GYMxjbGNjbFvRdZtqoly7ItyepW773N+4ck+3S6smV2d3bv+3kePeC7vd25vdnZ+c1OEVJKEBEREREREZE7dvI6AURERERERESJhIE4ERERERERkYsYiBMRERERERG5iIE4ERERERERkYsYiBMRERERERG5iIE4ERERERERkYsYiBMRERERERG5iIE4ERERERERkYt28ToBThFCCAAHA2j2Oi1ERERERESUMEYAKJdSymgbBDYQR38QXup1IoiIiIiIiCjhHAqgLNqbQQ7EmwGgpKQEI0eO9DotREREREREFHBNTU047LDDgDg9s4MciAMARo4cyUCciIiIiIiItMHJ2oiIiIiIiIhcxECciIiIiIiIyEUMxImIiIiIiIhcxECciIiIiIiIyEUMxImIiIiIiIhcxECciIiIiIiIyEUMxImIAuzLzHLM21Bh6bMfrynCOeOWoKSuTXGqiIbq6e3zOgmBV9vSiUdnb8DGbU1eJ4XI9+74NA3Xvp8MKaXXSSEfYyBORBRQda1duHNyOv72cSq6eswHOg9/kY3C2jY88VWOA6kzrqunD/+amoHpqaWepoOc8ebSfPzwoTlIK6639PnOnl40dXQrTlXw/N+MLExYXYhfv7LC66SQx6SUmJ1ZjryqFq+TYsvi3EpkljQ4su8FOZWYmR75ntPbJ/H1+m1YsaUG+dWtjhzfbXOzK/D7N1ez4d1lDMQTyPLN1fhkTZHXySCbNlc249aJKcgp51MNiq05JDjps9Fq39PnbYv/9LRSzEgvw73TMj1NBznj2bm56JPAQzOzLX3+rKcX48RH56Oxzdlg/JFZ2bjo5eXo6O5Vvu/VeTVYnV8Td7tPk4uxbHO1pWM4fc8oqWtDapG1xhSdzM4sxz8+TXPkd9bFgpxK3DU5Hee/uMz2vhrbujF+8RYU17obwBXWtOKmCSm4/PVVjuz/lokpuGdqJioaO+JsGYwn4rd9koqUono8MDPL66QkFAbiCeS6D9bioS+yHWs9JHdc/e4azM+pxO/fWu11UigB/ePTNPzujVXodTE4r2vtcu1Y5D+1A/kjo9TZe9tHSUXIrWjG3GxrQz2iaenswdXvJePqd5NjBn/ZZY14YGYWrv9grdLj2yWlxMZtTTj7uSW48s3V2FLZ7HWSbLlrcjq+Wr8NH6za6nVSHJOp8Fp54IssPD9/My4dv1LZPo0oqXcn8G9od/f+M3ltMRbnVrp6zFCN7exd5CZTgbgQ4n4hxDohRLMQokoI8YUQ4uiwbfYQQrwuhKgVQrQIIaYLIUaHbXO4EOJrIUTbwH7GCSF2CdvmHCFEmhCiUwiRJ4S4wfK3pCG2xW3dI53VtPTfFNq6gttaT+qpGsb21fptSCtuQFZZo+V9NLR1Ia/K35V18i8ppYGnXEB5QzteWrAZ1c2dQ16307skkpaOnu3/39kdfQiJkTR7YUFO5ZDu7hsC0lurroUNgEYkF9QCYACnwpbKZtw/Iws3TUjxOinkErNPxH8B4HUAZwC4AMCuAOYLIfYO2eYlAJcC+MPA9gcDmDH4phBiZwBfA9gNwFkArgdwA4DHQ7b5/sA2SwCcDOBlAO8JIX5lMr1EWkkrrsclr67YfuMKquyyRnyRXuZ1MhKegDC8rdkJZ+xMUPPjJxbg/BeX+/7JGfnTC/M344ynF+H9lbGfeF7zXjJeWbQFd0xKcyll/jQjjWU9kQpVYY1+FHymAnEp5UVSyglSyg1Sykz0B9CHAzgFAIQQ+wD4K4B/SSkXSylTAdwI4CwhxBkDu7kQwLEA/iKlzJBSzgHwMIA7hBC7DWxzG4CtUsp7pZQbpZTjAXwO4B5b35bIY394Kwkbyptw1TtrlOxv8tpiJftR7TevrcQ/p2YgKT/YDQ5B0dLZg3OeX4qxs6yN0TVrMIZfs7XOleMRhRq/JA8A4k5CuLWmfxKmtYXMp0HX0NaFls6e+BtGUVLXho/XFAV6XLluOFn5cG1dPfg4qRDbGtujbtPa2b9NZZOePWwSjd0x4vsM/HfwLnUK+p+SLxzcQEqZC6AYwJkDL50JIEtKGToAYh6AkQCOC9lmIYaaF7IPsoWll1dUj6u9f0YWyhuiF7he2+KD7sdtXdYrX34iY1z3M9NKUVTbholJnMyRrCusacWvX1mBWRnePiEta2h3dQ6DRBSr3IxV1uiorasHJz++AMc/Ms/Q9jPTS/HEVzlDegWd/+IyPPxFNl5ZtMWpZBLF9eTXG/HwrA34bYwJ7B6dvQEPz9qAK9/kPEM6sByICyF2Qn+X8VVSysHHKAcC6JJShs8CUTnw3uA24bMQVIa8F2ubkUKIPaOkZ3chxMjBPwAjTH0hIp/isj3WTU8txbFj5+Gj1YVeJ8VT/qo2+8PGbU2oSqAnDg1tXTjn+aXYuK0Jd0/J8Cwd8zdU4GfPLMatEznG0imr8mpw7Nh5ePqbjV4nRYlik8s13TM1E++v3Iqlm3bMXt85sDzkavYCIw8tG8iTlU3Ru7gv2VQFACitN/cQR0qJ4to2rpuumJ0n4q8DOB7AnxSlxa77ATSG/HHBWQqMnt4+tGswOdvq/Brc+1km6gMyi/XgcliPzN7gcUqcZ2a8uGsCekPfOvBk+LSnFnmdFNc8PEuPa+i9gXHfi3KrPE5JcA126X97eYHHKfFWfVsw7oNERry6KA9jxi3BuHmbvE5KoFgKxIUQ4wH8BsC5UsrQgLcCwG5CiFFhHxk98N7gNqMjvA8D2zRJKaM14TyN/q7yg3+HGvgqRFro6O7Fb19fhWfm5EZ8/7wXl+GYsXPRamMMmwpXv5uM6WmleCogT0KCSEqJWyem4I5Ph04wZbS7qJQST36Vg4/XsJu6VYm4RKSK7yw0bCsi8/zcvpZaZHM+AD9/eaIYXlq4GQDwxtJ8j1MSLGaXLxMDQfgVAH4ppQyfcjQVQDeA80I+czT6J3RLGngpCcAJQogDQj53AYAmADkh25yHoS4I2ccwUspOKWXT4B8A/QenWvB5ailW59d4nQxPdfb04qYJ6+LOeOsnX2aWI6OkAW8ti1zAFdX2d52LtvanlNLVpUPsrN/Z2dOrxdP9oKps6sT8nEp8vX4bmjvN54n0kga8t3IrHv7CnYnbiMgfnp2bi0tfW2l7QjKdx+8P3mt1klPehF8+vxTfZG3zOikJSYfeZMW1bcitCMaygDSU2SfirwP4C4CrATQLIQ4c+NsTAKSUjQDeB/CiEOJcIcQpAD4EkCSlHJwmej76A+6PhRAnDSxJ9iSA16WUg4Ma3gJwhBDiOSHEj4QQfwfwR/QvjZawsssa8e9pmbj63WRb+/FTg21hTStu+zgVszLKto9LmZ5ahsW5VXFnvPWClBJ5Vc2mKxo9Nism932+Hic9Nl/7WcqllDj1iYU4ZuxcdPYwGHeC3TWOmzsSY/I6v9A5aElUifrk/s2l+cgqa0ShjWB1Znopjhk7F0s3cejAoILqFnT1RF8//u+TUlFQ04q/O7SM3v0zshzZL5kXrWgZM24JLnp5BeqUDAs0X4Ct5QonjjEbiN+O/m7fSwFsC/m7KmSbewB8BWA6gOXo72b+u8E3pZS96O/W3ov+J9yfAJgIYGzINlsBXIL+p+CZAO4FcLOU0tiUlgFldmKFILh5YgrmbqjA3VMyMHVdCQB43j07lg9XFeL8F5fjX5+5O1nRtNT+ESKvLdZ7xtY+CTQP/H4lJifI0V1+dQveWpav1dP+0JZ8O/F5gsYdnqtu7sTJj83Hfz9f73VSiAyLVdbcMzUTXT19uGnCuhifl/jLe8n4x6fBX799QU4lfvnCMlz1TtQOn2iLcU/p7ZNobLPXG87uMqh+erjjBJXfP96uyjyKA2ame7sSRpCZXUdcRPmbELJNh5TyDinlvlLKvaWUv5NSVoTtp0hKebGUci8p5f5Syn9LKXvCtlkqpfyxlHJ3KeWRoccg/5uUXGSoa3lBdcv2/39nhf4Tw7yxtH992lkZ5R6nRA+JFMCd98IyPDMnF8/P50QmiU7VE9Pn5uaiubMHU1NK1OzQp9q7erVugNVdR3cvpqWUoLo5+kzKOsmvbsHKvBp8td5YV+zu3uhPk81yO6icMhAEpxdbm2PhqreTcNLj84fUlayYnlqq9DwGnR/qNqvza/D3SakRVu9I8JYTzdhdR5x8oKKxAw99oU/Xo66ePjw4MxtPfJVjanmfgupWB1PlLT8U6mRMWnG9sn0t21xt+2kF+ddgTxegf26FN5bmYeO2xBon2Ncncdwjc3HcI/PiDmdhORrZuHmb8J/P16PLQqCVXFCLy19fhazSRgdSFpmZ0RiTkovwgwfnYImNWfKjBd9+CFdSivrvN3afWN47LRMfrvLXvDtu/T5GJzrVzdXvJuObrAo8xPletMZAPAHcOTkNn6zZUZn3ukgJHcPabnPSl0STU55YlXA/qmzswK0TU7Aqz/6kitd/sBb3z8gK7O/udVnkJ+8sK8Bzczfh16+s8Doprurq7dsemFXFWBuXoluQU2n5s1e9swaZJQ24+r018Tf2wIMz+4MMp8ZPG6HTcCQ7VuXpPccMWVPemHjDWv2EgXgCyC5zvhLf2yexvrQBPTa6NpU3tGPy2mLbM7IG2ZNfc9kw3ZU3dmB+TiWuec/epIqhKpuN9xyhYMoqc++JJFG4WJM4hg/FMNLAFqRGuBcX7BiO5NX3itcbpKi2FZePX4k5nHndEKnpwPfUojq8uTQffbYm8YydWyJ/dT3PRxAwEPcRJ2dqXZ1fgwdmZqHF4ji85+bl4rLxq7a3Tlvxq5eX4/4ZWXhlkd4TjjkhEWfh1fQ+Rwmmo7sXt3+Sis9DuoETERmV6WK3/ajiVCL+8/l6ZJY24nYPew6o5la1yczyZYU1rag0MeQSABrbu7EgpzLmzPmDHv0yB8/OzcUXGZw8LSgYiBOA/rEknyYX4+UFmy19/u1l/ROp2ZlUaLDFfcWW6u2vCQcj1IU5lY6OibLaqGFWaECre0CvefJ8rbKpI+ZkO2z3iGxiUiHmZFfg39MyvU5KTPz9gG2NHbjxw7VYtrk6/saa6O2TWJBTiZoWdqv3A79eZ/HurU3t9mZWp/jqW7twzvNLcfpTi0x97tr3k3HLxBS8uGCz4TrS1prgzpmUaBiI0xDFPlhSSlWwefPEFDz2ZY5jk9B8tLrQkf26pbal01cTQ9W0dGLCqq1oaFOxzqa/bChvxOlPLcJl41fZ3leiNZbU21z6h9xz/4z1WLKpGtd/sNbrpBg2MakQt0xMwUUvB3dsf3jvJpXdet3oIhxap9CxS7J+KdKDbuelsHZ4cDw7sxyPzt4QsSt5e1cvpJRYP1AHnaXJU27dH+gEDQPxBOC3GR/dvg9Wtzgz/rbTQDejQWa6PrnllCcX4tevrMCmimbrO3GxRL9pwjo8+mUO/jnV3TXc7eju7cO6wjpDXdJiGVwuL7zhRPcKpg54WvTRG2fcoxOTtS3aWIlr309GRaPx+4CZ8npworRYT8SHFJMa3Aq2VDajvMG7CZ40OAXaeGNpnqFl57wMnvwauFU1d+DiV1bg46RCx45x1+R0TFhdiG+yh47NL6xpxTFj5+JvH6da2q8fHpqRMQzEfeTNpfleJyHhZJc1IrmgfybRBTmV+O/n641PJheQGv7awjqvkxDV1ppWXPPeGqzOq9neqrx0k3+6rT46ewP+8FYSHubyIhTG6ZmY7U32Y87CnEoURXhaFC7XTqMfrD0h++tHKVixpcbTJT6H3CpifAmrAY+Zz1U3d+KCl5bjrGcWWzuYAm7fOYcO79Inqmxs68ZzczfF3zBA1pc2YJ1LdY4X529GzrYmPDxrg+PHqmsd2lNvUnIRAGB+2IoGRvP+YOO7WwJSndUSA3EfyShpcGS/+dUtjuxXBa9vib95bSWuemcNalo6ccvEFExNKcH7K/211maQ3TEpDavyanG1whnK3TQpuX9ZQTtzKxhltIJp5367rrAOn60z/l28vrl3dPfGHFfvlZbOHhwzdu6Q11Seq7unpGPMuCWuLLu0fHM1bp6Ygl+MW2p7X05ml+qWxBvSEq67tw9/fDvJ62R4SqeeQ2bWffeyV52qU9bXJ3HZ+FX4w1tJrgwx0235XKeyXqz9frhqq71ej2QbA/EEFH5RnvfCsqjbdvX0YVZGGapMzgIZNKFdIlWdi8ySBtw5OR2l9eq6GOnYxT2U6vtMFZf1AmCs8uhGBfMPbyXhvunrkVqkZy8KKeX2J8Ed3b04ZuxcLRvW0ovrHd3/rIxylNa3Y+FG8+tLF9a0Ym72NsP5Kc3md9HoAWXgTUspVTIJlD6hrLMiXQJexfEqrhOvr7U52RXb/7+2NX4gbuWe1tjebfB+aXrXvvTYlzn41cvL424XK29UNXU4fs8KMgbiNET4xfb2snzcPSUDF78a3IlmVAotvOOV45e/vgpfZpbjH5+mD3v039bVgxlppag3cDOi+D5bV4LVeTVeJ8N1qipWZvdTVKvf+DUpJa58czUuemU5evskCqpbHats6dS9VbVznl+K2z5Jw6KNVV4nhSJYu7Vue7dXs4yMRVZF9bWn4yU3KbkID3+RHTPwcyrdW2ta8fayfLR1ubN6iwp3fOrM0mo9vX1YlVeDlMI6nPTYfNwy0dq4bKf1+jT6P+2pRbjijdVYX+pMr92g28XrBJDeFub2V7ZqLHTb6xno5vbD0SPwzJUnbn89Xlnj07IorteirI8eaabNR2ZtwLTUUpx06D6Y9Y+fO520mDSs35iSXdaI+6avBwAUPnOJx6khr3T19iGtuL+i4PREN870PtCrYEwvqcf5x472OhnK+L2cGzTYtfyI/b6FM4/8jqnP+m1iV21EOW0Pzuyf++OCY0djzA/3dzQJ4fn33OeXAuhf8u/Ry45z9NheMdrg+fqSfLy0cMfSvGZ7AsU7jNmrpri2LeLyttXNnb4uh9ZurcOJh47yOhm+wyfi5Jg1BXVIK27AlBhjRnXvSq3SCybWaJ+d2T8RR6aBpdWMtqi/tSwfn1kYi+z3qllpvXez/+rE779jIuHT5sjiNXAkzt0kvuK6HQ28rp8XhYWN0TYtVW1fQ+bNi7NPo/fe5g7nn0pHWyEjxcQwoaA+BJmyrtjrJGxXUN2CMeOWYPJaZ+aFcaqHRVDzhg74RJwco6KbjZfdzVKizNxp9FvpVHBtrWnFM3NyAQB/PPUw2/sz+t1YMVajsKYVONrYtnavmSD8ZunF9Ri11244fN+9AAA77+Sfb7WlshkTVhdGeMc/38GMeENGEqmxViWd7j9m8Re35/+me7cCgJ+43cgDAKvya9XtjAKBT8QTELufGfP7t3bMHuuXcxYtCGtq73Y3IaTU60v6ly5cvrkaZzy1CMs2D12ibcjcBFGyaqJUbssa2nHFG6tx7vNL8YtxS3DBS8tcnwnZzhhxFZNleSHaV4536v264kEQWb1MdBifHS8NZQ3t+Pmzi/Hu8gJ3EuSy0DLHjVU4dKDTDPdOSoTv2dHd68pM+TpiIE6k0JDuYQaD90hlrJmKjdNltFN1LKdvLV+tL8dl41eixOHxwG667oO1qGjqwPUfrDW0fejTRB1v5U5UMApClmMsrW9HQXUrWl1Ypst5Ov6CO4RP0NfQ1oVJyUVotNkIqGMjqFeBp9Nlvardh/5mLZ09WJBTiY4IS0XdPyMLWRGGXznxNZ+bm4vS+nb875uNw4/n+HnVLw87Ka24HnlVXBJLVzo0nIX72TOLcfLjC4att54I2DU9AcS6yehYWCbWLaufnXLx7inpytKhg7auHuRXteL4Q0baerL4j0/7z8t6A+PsSb3Wzh7875uNuOSEg/Czo/bzOjnD6FgZAYJT/v3t41Qkb7W+jF1XT5+vhhToRpd8dPsnqVixpQZ/OeNwPPnbE4a8N3ltMSavLXZlEs2ePnfOiG5Bt9tDOyqbOvC7N1YDsDc5qtdXfrxfMavMP/UKFQ1NTjdWDS5Xl1JYhwuPO9DZg2mGT8Q119jejYlJhY4sK1JQ3YLzX4y/fiBFJ6VEU0c35mZXRGzxt8rMzXNzZUv8jXzkyjeTcOn4ldsnrCN/Gr8kD58mF+MaE12Pyxva8d/P1yO1yPk1SROgt5+n7AThHd29+PHj83HRy8s5RtznVmzpnwPgkzX6TJgVTtdGOTN0WUc8SD3QYrn89VXb/9/p7OP2vYr3Rnfxibjm7vs8E/M2VGKKwhkWBy+ydVEmI1Nlc4X9p+39lTC9SoXQQuqmCeuwZFP/eN3rzvxu1O3IuI3bmgAAM9LKcPnJh3icGn8wktXczI9CmF8i7JWFW7YvMTM1pQSZYy/EPnvtavrYOlx3TlTMdPhebtlQ3oTWrl5sqRrayBjk9dlVC80vhs9bImWyaHgKTJNR/l93Ri+LoBU7vMz1wifimpu3oX+9w5yB4CSaOVnb8MHKrW4kybBIY7Gc1Ncncd0Ha/HQF+pnDI30VEZKuT0IB4DpqaXKjxs0G8pVd+fS+w45MakQ3b19nh3fTxWI0HVeAWDMuCVK9z9kvLxHNZFHZ2/AX95LRm+MbrKsJEXn5O/mp2tFdyp/piBcDrym9aT6d0n0n5kNpdYwEA+I2yel4fGvcrY/TUxEacX1WL652pEucE6P+wovwIJYnmWVNuKy8avibzggCDe1sbM2YMKqQtv7CWJ+iMfuJF9eipZ3J6wuxMq8GiQX6LGEjd/ylS5lgpkKPIMw83yWLZUs1RqqvasX5Q3tpj4TbQiH29d4+KmQUuKeqRl4Oayhlbzjt3I/6BiIB4yZGQeN3Du8uF6tPvWwOhmL1xUlL5emqGruwN1T0qOumW5X6HIUq/OHrxfc2dOL/0zLxJysbY4cXwfpJc6Pdw4V9SZrK5sN3ylbv61TXXH3ghdfIbQnQWdPEGbC14uqn9TPRYOVRvd4c1rEPh/D3zz7ucU465nFppYy1PWcpxXXY2Z6GV5euMWzNEQrq2INn8pw+b4di5kcqctcAWQcA/EEFOui1m5iHM2SE4/f6tcPzczGrIzyIWumh7NTKD8/P3Yr+MdJRZiWWorbJ6UNe8+LBoq8qhb88oWlmJnur2EG0U6V7vnRreRFyktOVjbs7TryWXHiXOmeP8J19uwY5lHf6o8eE07mMyklXlqwGYs2Viran5rPeZGv4p7mGGkymt68qma8t8L5dchrWvobsJduqjL8GbPZzKnfKLys7eh2bmiW3a8QaxLk1xbn2dy7NUFopCVzOFkbDeHG0htGjrEkt8q1rqlmK0qG1wc3kwZzSTCkoa0Lo/baLeY2ZifUUq26ZceNcGJSIa4783uepQUA/j0tEwXVrbhnaiau+PGhnqbFqqGTNHmXDgo25i11rJ7LBTmVeGVR/5PG8KWiQu9TfvupdA1FjKwyEymOciO2UnE9Wk2n3/KXF4yeo2vfX2vrOIzj/YdPxAPGTHdzHa7XaDePGyeswz+nZqCrx7uJrvxsytpinPz4AoxfHLs7mJF1et0q2MfO2oDaFvXL9Jmhcgk6HYT+unVtxoetDNtPhGzi5ZAKHWSXNeLR2RtQb2I4kDFRxnoqPorfRWoQdatxwNHjmNh3RVOH0kPrtga2GY70GHHofExYtRVjZ2W7UoZGy05O5WH/5qDYpqWU4N3lkXtDOP2d7eaToP4mQcFAPAGYezLL6p4OrP4Kg+N2/29G/8zx8bqGGwnEIx/H0seGC8uc7QELhHVy7vNLsTpv+Dh9J+hWjhgdz25mroTfvLYSE1YX4pHZG0ynJ/ZETO51TSd/MVPuur1cYVC4cd4e/TIHE5OKkFJUj6Bd2X5qnzUT4P7n8/X43zcbUVRrfNy+Xc0d3g2/2bitCT9/djG+SC9z9bg+yj7KMBBPQGYyeiJeFJFYubmY+YyqiozZllMjgbhjLeceZq41BbWmZ6X1UnVzJ+79LDPq+0af3LyxNF9VkrRlNFtFyn+x5kqIZnZmOX72zGJ8llKy/bV418x/p6tfYpH8FQTUt3bh92+uxpS1xUN7fvnoO0Sj8isYvac5cZuK16BoN7+1dPbY20EIM42fK7ZUR3zdbw0qdpNr5edr7lD3m8Xzn2nrXTtWuLunpKO0vh3/nJoBwN+9ZXTHMeJkW6w1cYOsrcu5p7duzUi9s9/uvAqsK6zDn95Z43UyTJueZn4COU9/Xs2KhdBzoTppZQ3tuO/z9fjjqYcp3rO+vA56VR/f7UvllUVbkFJUP/BU1BrVafb6Nx0UtLuS1dPq1GzZ176/Fnece6Tp9Bjx5fpyR/YbiSbZ1TFzN1QA8OZ7WhkWGrTr1i18Ip7AVN10J6wutL2PrNJGw9uu0WQN3kteXRHz/beW5Xu2LJfRm/JOCiM1KSUqGqOPWYyU3by4wczNrvDgqBSLmWV6VNG1DcqrYGjt1jo8ODMLTR52h/SjtOJ6/Oa1FabXhlf5NFSVoAc20YSWBaH/7/bSk+E0LaJi+jS52OskaM3sb3r7J6mYneFe4wa5j4E42faNgmBziYllOhZujLytkxXYIU/TBo5TWBt/xvFIy3K5wXCArfBO//hXOTjj6UVa34hL69vw/sqtXifDUZHyqhPqLE5SFtrVdPB/L3o5/mzEQdNuskeN0xM7/fHtJExKLsYL8zYZ2t6thgzdu0T+6e01yC5rwlWKe9m8OH8THrUw/4AOdHmyblS09KYXN7ibkDDOLn2ncF8OHKfHhZ6WfmjomJNdgXunRR+WZoUfvnciYSBOQ7hRudJtIieVVJ0/u5O1eXGGP1xVCAB4+puNhj8TK7gwtAKAyS+6ONd4g48Zsb6HG/ldZaXK6Dl9Zk6u6X3f/kkqLh2/ctjrnQ6vjqDjDO/PzTN//lSL9FsbaWDUgZe/6Oq8HU+/u3rV592+PolXF+dhwupC5Fe3RNBNdz0AACAASURBVN8wxsWqX47X180frdv+/3bndlEa4JpKS7DqVUn56no+VjVH7qkX6/Q6dTZ5XVI4BuIBY+TpwWClNNK24QW/qsJodmY5bpqwzrW1wRNdwO7J2rtpwrr4G3nAycnZaiwsNTcnuwLZZU0OpMZ/lm+OPGGSioraR6sL8dKC2Csm2KVh20ZcKYV1eHmh/fMyNWRiPieEntpfvxJ7CJTS4/rwNw0lpcTNH63D/TPMTXJVHjKkys1T4OVtWvc6gqHGU4M/VrSH67EO4ddLwcjvqvN30zxbOoKBOLnirsnpWJxbFXdda0DPyoCxp7PWipB4u261MJbQ6aewMc+HjUM73arvxN6llFiyKXJQ5bWZLi894pRlUYLWRGKmWHxk9ga8smiLpbH3Ro/jxxn4f/9WEl5eGP8epBMrkyYBiHvTKq5tQ2FY/lA1DMDufqx+elNlMxZurMLktc42lKil5q4Uby861KuKTfS2cTq5VU0dqGiKMaeNBufLK4n83b3AQJyGcLqVtL4t2E/ErRZgsc77cY/Ms7BDa+lwk4TEuyuij9d2YmxofrX7k4I5JdoTA7s30UifN5udVJcja7caX9/bKCfLOl2G3ww24i3ZVBW7i7NmDD3VYW0xZi6TiD0h3JhxS3DO80vR0e3c6h8qmPmVe3oTN09EvWY0evQ9ZtwSTEouMrStocvbxld7JM78CxqdNtvCy8oAfbVAYCBOrvs81U+t1cP54VZvYHlww8wGFUa3VjkGzKgCD2bndkpGibcTCfnZ5ormhGn1Ty2qx40frsN5LyzzOila02mMrYpGhrGzNuD4R+Yhtag+ZqHcpOFwMSu/hKrfL1HKhUjcuAJeXaRHjxQzQ6uMnpdEzjuqJOIpZCCeCDTL2Q/P8udMsPEofUJj8Y4otv9Xn0rloPAUxeoWFiROzfrs9ARnftHZ04vfvr4KT36VAyDydSjE0Csi1moGus5jYfWK3lAefWnIoFUcNYqllevp7RvWq8HI931jSZ7xgwQsP+jCjd4bKrK+Tj+/12kJUlGiUyMjDcdAnBJeTYu1ZZiMmr8h/rrVKgPn7t4+tHvY3TBaoe/1jRXQ++aaV9WMvKpmw9sHIYhS8RXmZlcgo6QB7ylalu6kx+bjkzXGuk+6ya2f2y9dvn2SzCHu+DQN4yzOln/31Aw89Y2zM+2rOqVe/DZ+ybdmmImfzAZbbp0uqw3RKidrs3R8zffntPD8pHoVm/rWLry5NB8VjYnxQCYWBuIBt6ag1pHlVUKpvgG6vW7s+MUmnhhYcOvHqbE3UDAmN9Q545ba+PRwSzZVYXpqqdJ90nDnv7gc57+4HJ099hpRnGj87pPAn99Zg7smpxv+jBvX8brCOtw9JWPIaypa/x/6Itv2PuKJdna8Wv6InPf1+m14fYm1Se6+Xr9NcWrU8cMDN7fqFWaOEq+ssruUGqB343NQsJw1757PMvDs3Fxc/e4ar5PiOQbiPlVrcHzLn96Jnsl1KjzUdKuy9oW6HW6ocFtZQ7vS/S3IqcS90zLxkycWKN1vvAYInfKnm9o6zQfiKhvDIlXoNlU2IamgFrMzyy3tc2a6uoacF0OW5frDW0mGPhPEp2WkVndvHz5PLcW2RrXlp5OU9KRSsAsdLq8gdL8Nr4t87mADeFZZ9CErTjKTV9aXNlha+cFJOuR1p7lxKS0dWGnG6Lw9UsrA1dUHmQ7EhRBjhBBfCiHKhRBSCPHbsPcnDLwe+jc3bJt9hRCThBBNQogGIcT7QohvhW1zohBihRCiQwhRIoS4z9pXDKa3lxdEfN1Qb54EKEic5MT5c7Lgq2vtUvIsoK7VWBd+O9+lMsK4ccvL9wScmz1H+mz+BE98tdHyZ0vrhy558+qiLTGX9DMadPut3h76tSas2qqkceHOyekRrzkzn9d91m2j1pc24t/TMnHhS8u9Topn3VhVNVipTH+Q6ytbw8b8/+DBOVixZcdSjVXNxicUiye8vFuxpUbZvp1Q2dSBy8avwrnPL/U6KUr47HajnavfTcZp/1uI9q5g3G9CWXkivjeATAB3xNhmLoCDQv7+HPb+JADHAbgAwG8AjAHwzuCbQoiRAOYDKAJwCoD/AHhUCHGrhfQGUiIv06Ga1wVkc2ePsu61kT4Wq6Ls6XePcPDwNX6XbKrCDx+agw9XqRn/G++0OtLI4sJZdvppULQJ0NwQaQmm3gDXzo00sDz6ZQ7+97X1xo1QT9rYz5eZ5fhwVaGSdOiiuSN6I49fOT3rMxtLdzBTKj76Zc6w1+6ZmhFhS7XHddPz8zZZ+lyBx0uN6no+43GqvuH1HTepoBb1bd1IKtC7AckK04G4lHKOlPIhKeXMGJt1SikrQv7qB98QQhwD4CIAN0spk6WUKwHcCeBPQoiDBza7BsBuAG6SUm6QUk4B8CqAf5lNLw03WH/24sIKcP3Zl+z8HFJK3PFpGu6fkTXkdTu3gb6QDCIlcPfAmOTHIlRYdNDT24dFG6u8TgZpxo02CqOT08VLSkuHvVni69ucnewymsDeS0xN0DX035EmBnU6L+ZVtWBRrvNl4LbGdnyaXKx9DwzPsmWUH9rrnj+Zpda6wMc7j1VNHUPqC6pZ2bPX5zoaDs3S2y4O7fccIUQVgHoAiwE8JKUcXDT4TAANUsqUkO0XAugDcDqAmQPbLJdSht7h5wH4rxDi26GB/SAhxO4Adg95aYSyb5NAYhUkuRVN+NGBI91LjKZ0LWzdVljbtn0Cof/99ngl+1R1v2hwKTh4e3kBxlls8Y/GyimQYQ0YduRuGz5zu1O3cS8rCJ7XTbw+PgVOpIlBnc7nbyx1drLTQZe+thI1LV3Iq2rB2EuPdew4Zob8eF6GhOjt7UNVUwcOGLmH5X24UbUxespi3RtWbKnGte+vxU5x6qvfZFXgb2OOiLL/yJ+bk7UN09PK0BRlGUu79T8vqo+5Fc0oqm3Fd7+zd38aFCXiqW82IrfC+EovFJkTk7XNBXAdgPMA/BfALwDMEULsPPD+gQCGNJ9KKXsA1A28N7hNZdh+K0Pei+R+AI0hf5zmWbGLXl6BjJIGx4+j4uYWaebpju5epBfXo69Po7unx+yUx70hA4dDC3YdJs2JNUmhSrMzrE1eprP/faOmy7OTvM9hxkWrUBbUtJpas9xSA00Aon2dgp2gs3Kq04sj1Akc+NEGlxldttnZp+92k75xW5Op7VXdLh/9MgenPbUIOeXmju9H763o7w0Uqyp30csr8OqiLXh+vrmG8tsnpWHhxkqkRcrXNjTHmNfEDb+wuZpOpGz6zvICLN9cHeEd6xKxvFceiEspp0gpZ0sps6SUX6B/DPhPAZyj+lhhngawT8jfoQ4fz7fsZPSlm/zRDfeUJxYOG7d2y8QUXPHGarxvc71hPxYUqgOXvKoWTEouNvUZN89btFbaeOdhU6X3rbvVzZ245NUVWq5l7WduXrah+ezMpxejOsqkS5PXmruGaIcgNDLYZaRc7+rtQ1WTukm/wuk2q7VTzDSaeWlWZpnXSdBKtoLZ4TvD6pJVFia4fG6u2p5z0RTXtUV9r69PoqSuzZd12CBzfPkyKWUBgBoARw28VAHggNBthBC7ANh34L3BbUaH7Wp0yHuRjtMppWwa/APgfY3aQUpaUTW5Gr9IL8OniiukLZ09KKwdWkEYnCX0Yx8EOBo8VI6ptrUrcJM06WLcvE3YUN4Udy3raJdvQ1v0CqPu+cpNbp2LiqYOvL0s8trRmhTBQ6zKq8EFLy5DalGd10kxLfx89g5UPH1FcZ5YsaUm5tO40MmddMyPXqtu7sR1H6zFtJQSr5NiSaIU+SV1bfjX1AzkVqjvEfDEVzvmqCmpa8NpTy1SfgwVmuPM93HvtEyc/dwSS7Pxs2hwjuOBuBDiUADfAbBt4KUkAKOEEKeEbPbLgbQkh2wzRgixa8g2FwDYFGl8eBD19km0dcXuyrJkUxVeW7Rl6PhQpxMWgb0Jv4B/Ts3AtkbrS+gMcmN26pjH1yDK8T4F6rj9xCuvynzbnRNpbO821oVtUvKOBqXQVNzxaVrUz1itaFv5XCJX6u2WiV7qk8CWqhZc9bY7wzucdOvEFJz93BJ8k7Ut/sZh6g0u10jDKV2+zODeIt37Kho7cM/UDMxML8U3WRGf4cT11DcbsXxzta3VBWgHo+Wb2Tx080cpmJFehsteW2U6TfEkb93RKDm4/rWOYjXCA8DMdGO9JaT0ri4ZrxrtdT3fCaYnaxtY7/uokJe+L4Q4Gf1jvOsAPAJgOvqfXB8J4DkAeeifbA1Syo0D64q/K4S4DcCuAMYDmCKlHBxw+enAft4XQjwL4HgAdwO4x/Q39KmLXl6OLVUtMbe58cN1AIBjDnJvArUJqwvR3tWL+y8+Rsn+VAYyQeqq2Nap98ywsfi1mDz/Re/XDzYjWsXSSlfReL+Z3WurrrULPb3uLHGkYyngaZpCajb/mpqBRy47LuztyL9+j+ZzaUSq0Id/lcHZvN9fuRUXn3CQqf1f/V5y/I08Fvp9VXQR1+UeqqpN+95pGViVV2s4AAGGX6s1LdGfHhpNp9eNa0bToEEytzN7zgaHlXW5dJ8hZ7V39WKXnQV23dnx58WeszJr+qkAloT8+8WB/34E4HYAJwK4HsAoAOXoXw/8YSllaGl2DfqD70Xony19OoC7Bt+UUjYKIS4E8DqAVPR3bX9cSvkOEkS8IDzUNpPjVQqqW3DV20nYZ89d428cpqGtG28vL8DlJx+CYw92pgFAp5uBV1TeTGaml+GkQ0cp218kZseLG+HImt6Key0EpXXWjWtuqk+7dlqha66YkV6GvXd3arEUdXQ4f2Yn3VLJStl304R16hPiEUs9cCK85vVa1GRdrCygQefDIcykJ5Hrt319En95PxmHjNoz5nZtXT04duw8HDBid6x98HyXUucd03dkKeVSxL5P/srAPuoAXB1nm/UAzjaVODLk1cX2lxuJ120+mvAWdycnegnNpN0xAlsdupQ7ady8TRi1l/lGFzNCxzNHO52qTnNHdy8emJGFXx5zQNRJsPxMh6cnRsT7OcN/71iTyMQ+jv+vTzO/abRNrSz1JuXwg5c3tJvej9t8cgnE9XlqKVbn18bfUAGr99LQ61RV2eOXMiyS8NLGb/UDL8pLt5eh1LV7eLzTkOjreWeUNhgqDzcOLKFqZSy7H+nfNJ5Aunv78OGqrfjZUfvZ3tek5CL09Op/0d/woTut+O+uKFC4N/Pn9c2lkSdrcku0sUM+q2MAAD5cVYgZ6WWYYaK7oVOc6MpppeLu9P1dx/rD3GxrYz514sfrTxcaZslh/j0t09H9B6GRShWeCft0OodOB61K5zHwQ2Fkk4rvyKWDI2MgrpGJSUV46ptcQ9sOKTDDrpD2rl48ODP2jMtGBaWiqLoF9ZFZ5s7vs3ON/a52mW29d+YG4mymCeJTcN2pyCYqg4aUwnrc9kmqsv05TZext7pRvQYtmee3IKI+zoRUoayUOD47HcMs0/6a6j/DnT292FrTiqNHj3C014Hq/J1IQ6zIHcEfBe8jG8qNr3eYVx19DHl3n/XxxXN89pQpv7oFTXGWbHDCR0nDl0BL9G5H0RTX9ndJ1uH0BKRdKWF09/bhsvErh71upqz0gp16ZSKVI68t3qJ0f7GGIFEw1LV2YXV+jaFt/XAlqb7c3ZzbIL24HmNnZVtaY/2GD9bhopdXYHqa9z3bSA1XVlUOYCWOgbhPOTVGRoc6oJmK6HkvLMMZUdZ0ND6jqQZfOkDCz/uYcUtQZXJCwR37CmCpS4atzKtBZ4/94MrNK1xKiXeWqxwK06/PQjklBILTrSlMpHL7pgkpqAlAjxnDPSgU/LRDx4jrdy+MlKR3Hbi+dFHTonbZPNX30MqmDry8cDMqmzpwxRurMTGpCFZ6HCcV9A/B+njN8IcaQZWIQ8hCBfRWZBu7pgeMlNKVizH0EF5f/G1d/l3qSzWzFSm3CsaNFVbW6I72uvUMp/l9ynFWf2+vrvFo+VnnBpo52RVIK26w/Plo321VnjOTful7Jq0piDBpWdC+o1N0KR+9vLyrwxqN4yUlp3z4E+iZ6aW44seHGjqexkVZRH/9aB2yy5qwIKfS0ePYued8tb48/kZkit/yqZ/wiXgA6HLzTBReNzzozmh5bWTMsI5PaHRkp3FiW2N7sCZRibS+tIuHjzR7dbxsvHJLDUrqBodwBOi3iMPOvAE6N8aQHqzkELOryvz1o+ETzt4zNRONIWPZgzRHRHZZf8PDhggNECrZOWf/+DRdYUoST6SiNYFuS67jE3Ea5l+fZeCHo0fgtl8c6XVSzLFYUIRX6NYV1uHhL4ZOxuaXQshPldPZGXHGhkU55x3d1ntAWJq8R0rc9/l6fG+/vXHHuUdZPrYOwvPx/A0VuPVj9ZOe3T0lw1J63KTDjNMCQGpRPf7yfjIAoPCZSxw/phOn/J3l7q8KIaXE1+u3YfTI3V0/dlBta7Q2hCicncYkKSWW5Oo+4dgO0VYkaeu2tsQr9VN1b/CqSvTc3Fzcd9GPvDm4try/5+qIT8QDRghhu+CZkVaGZ+b0z/LtlwA0Mmsn4g9vJSHXQldqgL0TAOM3vvIIlb54reAfrtqKyWvdnbU0tage01JLMW7eJleP64Y3lxkNoIb/LmbLGR+1Ebkqvbje6yTYZnS1j2Fs5InNlS2449M0/P6tJOs70ZSb993Qn8Dp7sZGLN1Ujf99s9HSZ92ur0xeW+zuAROIqt9yXWHk8jW86FG9ss0bUZasTezboP0fNYjnj4F4wLg1RtwyA2lzIvmhFy8DAvep6m772Jc5SvZjRruNJ/AAHL1zdPX02eohkMiC1F00EZXWt3mdBGeYKC+CeCtbszX+XAgRr1yHTkas+sK6wvqo9wdd6mF+zSNul89vLs3H+lLrc3sY4fQ3Yt3WnxiIkyVWr/fZmcGdRMNP3cJ1FdpdmIFSfGc+vQgnPTYf3T3unyuzFU1eHe4Ib/TS+bzrnDYrmju68fScjdovrxdUvAXrT5cGikjJaO7gcIJoWB9zDgNxnVjM514XbGZufj0+nRRq6BIvMbZzPim+ZaQgd7oiFbSKWm1rFzp7+lDa4OzTQRVljBtX/pLcKtw4YfjkSV7zagI2HcbBO8VMpdmt6/7pObl4e1kBLnl1pTsHVEjlhI2e5HbNqha6JKels8eXk3FGK7uyy5xr5PK6Lm2Wbr9r/IdR8QviquYOtHQmVoMIJ2ujmKJdV15d/sW1xgOOoAVdfmGn8h96I3QmiDC/z1g3Z7/duIMi2rUdLQh3ex1xo8K/R3dvn+t5ystyMnlrneXPvrJoi8KUqOH0TNLhVPXCqmzqwK9eXq5kX3YFufHIC7kVzbjqHY3nUTBZ4H3Jpcm2++n/FuLC40bj6d+dCEBdfURKoKq5U83OTBo7a4Mnx/USn4gHTNDjgj+/u8aT47pZOX7cxjhoXaswVk5f0LtCbdymrtLudP5UsXvd8qaOFf71pWqf9gT9GvIznXLf28sKos7+7RsRTiiHi/VbV1ivdVmQX92COyalDXnNi/RazS5G06q6Z1Rta5cjk9e2dvYk3FNpLzEQ14lP7xluBqllDe3uHcwjH6za6nUSbIl2MzO0brjGlYVI7NTzfv3KCmXpMHoNrsyrwZVvrkZPb5+yY9vht9+b7KlqMrY8ll9uheHXkZl0R835AbgkvOopFH5cr4aEhB+bPadiu+79tfg6a9uQ10LP2f9NX+/KDPX8nfoV1zkz1M1qfWnZZv8sZ2gFA/EA8PJm44iAfR2d6fhUcJAT2dqTBySa5efUonqsLbTeJdiqRH44FS0L2M3jE5MKTX/Gy/vFSws3e3LcdYX16HVgPGVHj7cNWiouKd2eGhtJjlfLu5F9kX66SA9YQn/jKetKcP+MLDR3dGtdZ9HuZh8Q13+w1uskOIqBeBAlaFkQ/rVjLVn20epCG8cJzgl24rtEuk0avXWG32R1qySGs1oh9PqJtNl069bYZ7Yy5mYucvNU+W08XXevd/lo/oYKz45NiSdaObA4d+ha7W6VTV0eNxqp8O9pmY7uX/PqBgUUA3FKOK2dvXhktr8qsH6nVxjnvZJ6/w+xEKJ/lvLkgvjr/iY6N4NzzdpMbHv8K+tzZoRq6nB+DLSqirzff0Orya9u7sTUderGvOrYkHvThBRPjltoYKJbt85XY7uBazFCUuZtqBz+okJuXHdOHSK1qB4Pz8p2aO/kJAbiQeRCWRqrwHKiC6BK3ZqMj3WCkfvob15bgYySBgfToCYDhuci3Z7KGubG9Wjy9q7iVNa0dOHGCetw1TvGJlD08ueTAO6anO7Z8T9eU4Si2tZhr0e6VFT2UonUc2D49Wk8g94/I8tmisz7NNn5saFW6PCEUcM405Y/v7sGda1dQ16zWm6oul+ouJ/59dbllH9NzbD8WT/neSezwZVvrg78WGoAWLGlxuskKMdAPACGXdweF/pzs/XuAujbgE6R7LIm/GlgORM3x1vZDTDSFTQe+PgeHpMfZk1/Y2m+gr1YU1rXjjkel0tPRHiyO2VdSdgkRV6UTfGPWd7Qjns/y7Q9YVKQrr+7p3jXsKOSgD7BTV5Vi63P6/I9KDopJRblVsXdzumfMkj1wEnJRV4nAYA719/7K7cGrsGBgbhOVJQLLpUtsS64lk57XQBVfQW3u6VJ6Z/R4x3d3j/NiST8DIbeLBvausI3N81KlvDLb0rR9fSpye9fpJfh4ldWoCTGrLLR8kuknkIF1a1IL3aud4oqf5+UhulppV4nwxbV9e452RXItxk46sCP5Zsf0+wHXgSnUSeydDUV7nDq9D4409ku6c/P24TVeUOHoHnZkLEmYMPhGIgTkfOsdi9UmwoaoEuTkd8eSvxzagZytjXhgZlOddEWys+JivZIVWveB+2J5T1hXWzd/nq6nk8pJXr7JO50cTiIgF7lSWhadP2d/Iin0nnh+XX8kjxUhC09eeqTC6N+/oOVW3HpayuHPTzhbxcZA3FN5JQ3YUZ6mdfJGMbqhbNkU/yuR6qFp9WpFjudbvY6UlXpqGnpRHNHz/Z/v7vc3+urO8npLGkkz+vc1U910tq6etXucDt9z6EKGmcRS5o7e+JvFEWsYlKXhjI7lm2uwpeZ5V4nwzart7PQ3zBo+d4VAT1nfghGjaxuUdsavYfi41/lIKus0dPhaH7CQFwTF7+6wvJnhxTyHlzlkS7ZGz9c53o6YllTsGPdZKfK91bHKudm+KGYjy50zHpR2CyvSZp0Ryqpa8Pc7AqtA0/V4n3X5o5u/PzZJS6lxp9PmBInt9jT59Bkn27kmdDhUCu2xB7HqEt+cOpJcmunu/dDXc4nxZbIv1MQGtjM6OzWoU6sPwbiQaP4Oo86fscH5YlTY8TLGvy/9FSiUjE53dnPLcFtn6Timyy9JyWM54X5mwyPT453uc9ML3PkuohWzpgtfyIVBXaKh7IYy895VTZ29fQhKb8WXXFWhbDSgBTrE+8sLzC8HyPn/MTH5mOmA73DvszcFn8jha59f63jx3Bzsk2vRApe6lu7MCujDB2s6PtetBwcLWh1rjcSOc1KnTwRHnjs4nUCiMJZvfAMfyrGhlXNHdHfHLA6X48ns+SttVut5wMdqs+vLc7zOgmWqXiyYOf+Hj5eTgdjZ2VjyroS/O7Hh2x/zVi9R4fcuENLZw8mJqmfBXhlnvplb5w6c09+vdGhPUfmtx4mWWWNuHtKBm4463vbX3PqKxiZ4TuSoMUPVc0dePIrd/NlJBNWF3qdBMuClidIDQbiAZRo3V9Uunty5PUteU6Ns1OpS5TzrPxbOnzafFZPT0hT1pUAwJC5Rljx858N5Y2urp3utyA81NCl//Qio/y/zmI9sXxoZjbm51S6lxYf3XVYzhqTCE+3rWDX9ADw843UC7GKggyba1XzpwieaDcPCf9UsOzS7Xv6qZJmlvJZ0+Ocq6wy95ZP+yylVMkyhLpSkStbTEwAp/O93+sywy91flsN1w5+yWWbqzEtpWT7v4tjLNlohuGvq3Hejs6XiVbGiW/vl+vYDgbiARCaUSWk7yupqsZ2+/ssWKNDxczv+U81Hc+G6pub1f3F+1hXj5r1v1V83ySDQ1L81qujsqnT1eOd/PgCJGsy8SLFZnmYmEuXQHWzu3k3kVz/wVr85/P12FLZrHS/4VnDq9JS5XF7DMwyTurq9kELzhmIB5DfKoLkHbcCd6N50m9BvNXUqv6Wawvr4m/kQz2KZtBWsZc/v7tGwV7cp+P94L/T13udBG3p92uRFaGNGI/O3oC04noPU2NdlVeNHR5cCFbLykvHrwzEUn12seyyhoF4wKgMZGK1huvw5JX0FClvGG3BdGJCJScZ+VrFdW24/PVVmKPxeMZ4vLrco5UzZsufSJvrWoaxMuNfuuYp8lZLZw9+98bqiO/55eme2+nUsQExljsnpyNe6e2X35rcxUCcoopVaPihQIlWKbLS3c5oA4cPTssQfvgd/W59aSMySxpw+6Q0r5PiGLcDkKDm26B+LxpOp5hddVpUBlFmrokZ6aXKjpuIItWNEqlMcrpHnt8aF+wK74pu5exGOmNBm/SNgXgADJ2dU10G/WDV1qgXTn3ohDs+uyhaLaxDmWgFqB06VTDDef3E6rm5ubjmvTXo6VMz9jnooq4jbvJ6dPPqfWtZvotH6zc3O/Ka9hF7p0TYrrPH/bV531zq/nnSSbQ8aeZ2qmrMZVB8uKrQ6yRsN5tdlSMymr+dDooj7d3pet4tE1Mc3b9unAqY315e4Mh+vcJAnKJ68uuN6I4yCcWzc3MdOy6rFu5hPc46K/eYN5bmY1VeLRZttLY2rVfifVW32+JUVNKcSnNHt/VGls9SSkxXXl6Yvwm3fZIa9X0j52qJxbWS7XDyHuJvwWj0DdpTK7NeXrjF6yQoMRic8mGEfavyOEklDcdAnGKKVvjW3fbPEwAAIABJREFUtji3BE1BTatj+ybnRXpKk+B1smG6e719Is6fQ0+fpZjvWvva4jzbx417fTLDRNQe1rvKb5NNOsWL8j7SfYcNzeYkeg8LN67fRCpKw/NTvYWlKxOhQY+BeMDosiyRF8LTykqRPiT8lZcGSenMcwDfVXgc+u3i5QlVh7V7M3ezMuC7vBFAje3dhrZrNrHmt1GmuqarOma0131UZidChd0LXtWjWhy4tkKlFTcMe41P/e2Jl1PGzdvkSjr8ZhevE0D2hd+AEvF+tK2x3eskUAy6hBZmYpyk/Fr87eMUnHfM6Ijv86btb0bzwksLNuOTNUW2j2e0XHY6oNDlWtTZuHnOdpufmV6K5K3B7aaqQ1sSS2c1vLrP5Wxr8uS45JyaFo+WwtMcn4gHjGvrQmsW7SfaJBg606AOpsQNH65FU0cPZqaXRd2mwUJXKx2Yvn41+1HdrBy+smgLalv9+Tsb5XZprtfdY7iSOmsNu2UNxj53z9RMy8dwgmaXN2lIVZUv0R8c8VqjcAzEyRLdys7ssuGtp4tyK5XtP9FuFqoF8fQJCNQ4OFeCVnz+A/op+TqldemmKvxzSjq6PJ7TwC+MBuJBp/J+aXRXfh3SYTXZS3KrcM/UDLWJ8UBHt/srNpA3rAxz0Ol+6BTTgbgQYowQ4kshRLkQQgohfhv2vhBCPC6E2CaEaBdCLBRC/CBsm32FEJOEEE1CiAYhxPtCiG+FbXOiEGKFEKJDCFEihLjP2ldMLIk8RjzcY1/moM7kkyyf3su383nyfcXOU1m/5zO3ONnzpqA6MSaFNJLXom1yw4fr8EWG+mWYmP2jc713gkMH7Oph442TbpzgzLXpti1VLV4ngchTVp6I7w0gE8AdUd6/D8BdAG4DcDqAVgDzhBB7hGwzCcBxAC4A8BsAYwC8M/imEGIkgPkAigCcAuA/AB4VQtxqIb0JpbWrF5+nmp95Nxofx+EAgNL6Nq+TQNBnKAMn8Ovnl6dHmyubI76u4ne8a0q67X34kR5Xot58cnlo7T+fr/c6Cb7Q1uWPJ8Kqyo2mDmcnYSPyG9OTtUkp5wCYAwyvzIn+F/4J4Ekp5ayB164DUAngtwCmCCGOAXARgJ9KKVMGtrkTwDdCiH9LKcsBXANgNwA3SSm7AGwQQpwM4F8ICdhpuEdmZaO+zdiMr0ZEq4/4pZ4ipT5BoO6yShuxrbEdFx53oL0d6Zw5TKStM84THT9nK79cE68vyXds3/Ge2M3J2oZfn3CQY8ePyoOfxh+5wVsbyhu9TsIwTjcYWM0XzE/GrdhS43USYvLJrYICKhHyn+ox4t8HcCCAhYMvSCkbASQDOHPgpTMBNAwG4QMWAuhD/xP0wW2WDwThg+YBOFoI8W3FaQ4UlUE44P8nAxLAcgU3OqPnwevTZbYrfqhLx6/ErR+nYlNF5KeQdvk9LyU0h347q9373Zis7fZJaY4fg/zjijdWu3KcRKh4kv/4pfGWyG9UB+KDj9LCZ8mqDHnvQABVoW9KKXsA1IVtE2kfoccYQgixuxBi5OAfgBHmk0/hglD2VjfHXjIhNEC0+329Pl0pRfWmto8UHG+tsTd2NlLM5td1xJ3ity7yzXG6E+peSdM8eY5K5O9uVaSrM8hjntlI6o6q5g6vk0DkHBYklgRp1vT7ATSG/KkbKE2+EOkpmZEAobS+HTd/lIIlm6qibhPEyuytE1OwKs+dtWzTiuoxbt4mV44VC28T/QKYnYkCwUxdtrJJz3V5dbhf6tg4eNr/FnmdBNP0O4tEwaI6EK8Y+O/osNdHh7xXAeCA0DeFELsA2Ddsm0j7CD1GuKcB7BPyd6iZhPuZF/cbvxTORtO5cGMlbvxwnaNp0c38HHXLu4WKNBHY28sLHDmWWV+t32br86vz1YznC1rDsV8mf/OSzmVmZ48/JoyiHT5LKcETX+V4nQxTZmWUmf6MnYCaxZIaX6SXIT9BVpmwQ8O2H61YGVLmxjA0r6kOxLeiP1A+b/CFgW7ipwNIGngpCcAoIcQpIZ/75UBakkO2GSOE2DVkmwsAbJJSRux7K6XslFI2Df4BcGagK/kKC0YreNKiufrd5PgbUWDo+FTNCfdMzXT1eIlxVp313NxcZftyK5vfPcW5da8ZdDvnn4rXKw/qb+XUww0KNivriH9LCHHywCzmAPD9gX8fLvtrLS8DeEgIcZkQ4gQAEwGUA/gCAKSUGwHMBfCuEOI0IcTPAIwHMGVgxnQA+BRAF4D3hRDHCSGuAnA3gBdtfFcKuMjjbtXUMPoSpEKuQl6CrAs6KbnY6yRY9uL8zUr353bA6tYY+/sULsFkNMWJ8ASAzHlxgdrr1Sg/NUT5KKkJL6BxuJYrK5D+TC9fBuBUAEtC/j0YHH8E4AYAz6F/rfF3AIwCsBLARVLK0FkqrkF/8L0I/bOlT0f/2uMA+mdaF0JcCOB1AKkAagA8LqXk0mUui3pv88lNT9XN+S/v8UkoqeN1RSSrTG2FodbGbP1WmA9WrRUE01KDN9UIA5b4vBxqEen3eXXRFueOh+hPKK0vX8ZM5hQpJTJL/RHwtXVxzXC/WLa52uskRJQI9ysr64gvRYx65MBT8bEDf9G2qQNwdZzjrAdwttn0JSKvb3o6Xyeq0tbaZWwMpZ3lw4j86rXFeZY+lwg32UEJ9FXj8rohioz5yRMLvE4ChVm2uRo3uDifjZ1eEceOnRfxdSFEYhX+PnD9B2u9TkLCsvJEnBKIn7qmRfLByq2Ykx1tfj+KxOc/uS/sFNRBci7x2/JvZvD6I13EW7ZQJ4lSpC5wcByyW6dQ13qlpsmigAvS8mVEwzAIJwoer3sB+UlHN2dEN8vLmM5o3tY5aNA5bRRfX9+OH5ArYqgV5NMZ76sFuQHdDgbiFFPUQjig11OQC0nSBwNJdyVyYPDG0nyvk+A7XmYXo3nV7XkZvGLntwhixd+NOsonyUXb/1/Xp9dOcOPcJtDpRENb15D8E63e88vnl7qUIj0xEA8AJy/sqIWwhoUJgxvyiyBWEEkN1aVYTUun4j0SuWt1fo3pz0gEs07g5L1j8GzNTDe/3nsQuBEkFyTQeuxfZJQbWnmkoCZxzkkkDMSJaIjgVV30w54X7vr9W0leJ0EbOuQ93csYDU6Rq3TvfvxFggaGkTj5Uy3OrRr28EX3a9VvPli11eskuCqIK4+oxkA8ADS/hxIRkUEszhMbAx+KxenyIauscegxHMiQQc3j7OmmXiJ05WcgTjF19fZFfD0Brg0ix0S7rohYthKpwcDIvNbOXu17SJA/JUJQbQWXLwsAJzO3n8az9PbxKleBt2DnPTd3k9dJ8DVWsK1jZSi+RIpDpJSBnZCrsyfyigGtnT3Ye3d/Vn+dDpKDOK7eK1yxot+CnEq8uGAzqpo5X0kkfCJOtulyD39p4RavkxAImvycRFG1dem5vnGsdAU12CG1gpBPVH4Ho7tqaOse8u+sskZUNkWu+F82fqXdZAVaaKjvRGAegCxuyIMzs71OghZumZiCjdualO6zvSs4jRwMxCkwMksavE4CEblA194vhTVttvehspIa6eFZuwZPaRLogTMpYOWaeGF+9F5H+T7q6RfO7d4aiRI0qxDeaDE9LbEmKnMib0ZrCPrv9PizsfsFA3GiELzpEFGQrd1a53USKIYX5m92/Zg6jwl+/MscSzMv816uBs8j6Wh2ZrnXSVCGgTgREfmKrnFDrG6cOgc7pI/iOvu9KryWrLCxx+pTxaAGkI7PjyH1LV9Jb+8uL/A6Cb7EQDwAdLvfFNX6vyKRyIJagSHyktFxs5wsifxuxZYar5MQ2OvI6SA5/KwF8yw6I9EnES2sbUN6cb3Sfda2dCndn44YiAfAM3NyvU7CEG8szfc6CWRTTrnaiTWIIrE6qZMfKzw6BCe60L9y77/8RaRKaPkahMkDyT3VimdGf+zLDUr3pyMG4mQJC+dgW7u11uskEEU1fkme10mIiMViMHDZIUpUUoLtUKSNhRurvE6C4xiIE4Xg2CgiosS2Mo+9F/wuqI1ibldRAnoaibSxi9cJICK9SEhOLEWuSClSO56MiMwJ6gPQeAFkTUsnpq4rwai9dnUlParkVbc4fowh64gzEidyFANxsi2ok6IQkbOWbqr2OglECe3UJxd6nQRP/O3jVKT6sCHQ6TKztrVT6az3lFj4EMc8dk0n2/r6vE4BEVEw8AkUkfP8GIS74cGZ2WGvJE6BVNbQ7nUSKAExECdLQovmnG2cYZuISIXOnuC3bPKZCTltLZ/qWtLS2TPk34nUMHj/jCxbn2fvULKCgTgRDcPeRUTeeOKrHK+TQEQEIJGeh9vX28ezReYxECdL2rp6cfErK7B0U7CWFmjr4rI1RGTN1ppWr5PgC6yuEvnD+yu3ep0E36hSvIa2H/EZjnkMxMmynG1NuOHDdV4ng4hIC3dOTvc6CUREynAsvXEF1WyIJfMYiBPRMGzVJPI/wSuZiIhIWwzEiWgIKdl1lCgI2FWeiIhIXwzEiWiYRJoplSio7vg0zeskEBERURQMxIlomEdmb/A6CZQgunuDv1wXERERUTgG4kRE5JmbJnDCR6JE9tzcXK+TQEQKrC2s8zoJvsNAnIiGYK90ctOKLTVeJ4FcxinkKNQbS/NRXNvmdTKIyKZ3lhd4nQTfYSBORERERJ4ZM26J10kgInIdA3EiGqKxvdvrJBBRgLHXDREREQNxIgrz8BfZXieBiIiIiCjQGIgTERERERERuYiBuAYyShq8TgIREZErijgxFxEREQNxHTz19Uavk0BEREREREQuYSCugT1229nrJBAREREREZFLGIhrYM9d+TMQERERERElCkaAGthtFz4RJyIiIiIiShQMxImIiIiIiIhcpDwQF0I8KoSQYX+5Ie/vIYR4XQhRK4RoEUJMF0KMDtvH4UKIr4UQbUKIKiHEOCHELqrTqgsppddJICIiIiIiIpc4FdxuAHB+yL97Qv7/JQCXAPgDgEYA4wHMAPAzABBC7AzgawAVAM4CcBCAiQC6ATzgUHo9xTCciIiIiIgocTgViPdIKSvCXxRC7APgrwCullIuHnjtRgAbhRBnSCnXALgQwLEAzpdSVgLIEEI8DOBZIcSjUsouh9JMRERERERE5Dinxoj/QAhRLoQoEEJMEkIcPvD6KQB2BbBwcEMpZS6AYgBnDrx0JoCsgSB80DwAIwEcF+2AQojdhRAjB/8AjFD4fRzV2NbtdRKIiIiIiIjIJU4E4skAbgBwEYDbAXwfwAohxAgABwLoklI2hH2mcuA9DPy3MsL7CNkmkvvR39V98K/UYvpdtzKvxuskEBERERERkUuUd02XUs4J+ed6IUQygCIAfwTQrvp4IZ4G8GLIv0fAR8E4ERERERERJQbHly8bePq9GcBR6J+AbTchxKiwzUYPvIeB/46O8D5Ctol0nE4pZdPgH4Bm24knIiIiIiIiUszxQFwI8S0ARwLYBiAV/bOfnxfy/tEADgeQNPBSEoAThBAHhOzmAgBNAHKcTi8RERERERGRk5R3TRdCPA/gS/R3Rz8YwGMAegFMllI2CiHeB/CiEKIO/cH1awCSBmZMB4D56A+4PxZC3If+ceFPAnhdStmpOr1EREREREREbnJi+bJDAUwG8B0A1QBWAjhDSlk98P49APoATAewO/pnRP/74IellL1CiN8AeBP9T8dbAXwEYKwDaSUiIiIiIiJylROTtf0pzvsdAO4Y+Iu2TRGAixUnjYiIiIiIiMhzjo8RJyIiIiIiIqIdGIgTERERERERuYiBOBEREREREZGLGIgTERERERERuYiBOBEREREREZGLGIgTERERERERuYiBOBEREREREZGLGIgTERERERERuYiBOBEREREREZGLGIgTERERERERuYiBOBEREREREZGLGIgTERERERERuYiBOBEREREREZGLGIgTERERERERuYiBOBEREREREZGLGIgTERERERERuYiBOBEREREREZGLGIgTERERERERuYiBOBEREREREZGLGIgTERERERERuYiBOBEREREREZGLGIgTERERERERuYiBOBEREREREZGLGIh7LL243uskEBERERERkYsYiHvsijdWe50EIiIiIiIichEDcSIiIiIiItLeQfvs4XUSlGEgTkRERERERNo74ZB9vE6CMgzEiYiIiIiISHs77yS8ToIyDMSJiIiIiIhIezsJBuJERERERERErtmJT8SJiIiIiIjIr/546qFeJ8G0AMXhDMSJiIiIEsUPDviW10kgIk18e6/dHN2/EMCDFx+Dl646Sdk+d2bXdPKDkw8bhZ8cPsrrZJDmfn/K8NbQWC2kX9/1cxy+715OJolsGrnHLjj36P29TgYRAOCAEbs7tu97zv+hY/sOqgNGRv89jjlopIspUStAdXMi13T19jm6/4KnLsYtY46IOq7bSn1SBOhiZyAeYDP/fhZ22Tn6T3za9/dFzuO/woc3/tT2sY472P2b919//n3XjxlEt445Aqv/75dDXjv025ELxguOHY3jDt4nUN2CYok1M+ekm0/Hft9yLsCIZM9ddza03W3nHIk/nHqYw6kht11+8sFeJ8GS400sNXPdmd/F9Wd+1/D2d5//AytJ0tYlJx6EFfed69nxVa3Pe9QB38Kkm09Xsi+j9jJYPpJ+zv7Bfjj+kKH1yKNHj8B7153qUYoSR7eDgfiJh+6zPWg+90cHRNxmj13Nh6IxQhvfCdBX8bf/+/WPlO8zXovRqD13xV677YJzj458ccRyc1gQ/OEN9oN5sx64+BhMvOk02/vZJVGiyiiO3P9bOHjUnsgce+H2166M8JQcgOnA8+wf7GcrbV76+K+nQUoZ9f2fHbUfUh4638UUAbeMOcLQdlf8+BD8+vgDHUvHmUd8x9KTs2vPMB5gqTRyj108Oa5qRkqqvxnMI1Ys/fc5lj63m4la0+OXH4/HLj8eWY9eiKxHL8Sp3/02LjnhIOzv4FN1I9645if43xXHb//30aNHDNtm913if8/fnHhQxNcLnroYX935c7x81ck4LM4TokcuPTbucWIREFEbGZ+64gTT+7vhrO8Ne+2da09BjOJziL132xmXnWS/kenXJ/Sf26NHj8CNPxueprvP62+02XXnYN/zR+yud3l35U+G1y+euPz4Ya+dfNgonH/saDeSpD0n751dPc4F4p/97czt/z9yj13x59OGPyDo7TNYUISwErfoioG4xy496WDstdvO+OOphyH3iYvw3JUnYuG/xuCSKDdro9645ifDXvvXBUO78Nnp2XH0gUMrIX0SeP4P6sZ/GLHzTgJjfrg/jthv76jbxAuyv/zHzzHxr9GD+Rdc/k52WG1P2F4hC/n8rlF25nRvoO9+J3YFdPY/fhb1PSutqgAi3hgA4Owf7I9ot4dY6bBi2m1nxt3mhrO+Z/iJ+M5CmO669YsfGu/Kfv/FP8J715+Kv5xxOBbd+4uo231158+H/PuJ3+6obN1+zpGm0hfuhEP2GVahe/p3O4KIQ0btied+fyLm3zMGyQ9EbzC59ozv4sGLjzF0zFVhPUesOmifPTA6RvfgaEK79r1z7SmRt4lREISODd55JzHsnvDVnT/HdWd+F2kPXxBxWNOeuw3Nf5ecYOw+ded5Rw35930XHR33MyP22BUj9tgVn99+Fl6/5ifYa7foef+hS+L/fhsfvyhiwGjET7/3bVx8wkG45vQdleHwy2vE7rtgXUjD3B3nRs7fu+8S+XvstJPA8Yfsg10HGi2O2D/yfe3z287EDWd9D3f98ih8L6y8POOIfQ1dV0IAB44c/uT750fthwMtPBF/9LLjhr12xP7fQp/BSFyIyA0DsRp+I/2Wj19+HJ698gRMuuV0PHLp8DTdOuYILL73F0h56AIDaQJe+/OP424XzdWnH46k+9WUF9FMufUMfHPX2Y4eI5bzj7EWDP3kuzvKliP22xsZYy/A9/bbe/swk6NHj8D1Z34XDxgsl1X76fe+bXjbH442Nt9CeFlr1qi9dt3+//vsueuQMu/p352A/b5lbJz3hREaNi476RBDn40UV8SzR1idJdJ1Gav3XnjDcvID5+GTv56Oixx80OA2BuIee/VPJyPzkQux7967YY9dd8Yff3oYjjpgBF6/emiGN3qRAf2VqYsHKkiht7a7zhvahS/Sjdio3/3kUPz5tMO3/7tPSlzgYMvlc1eeOKxSP+iMI78T8fVDRu2JvKcujrnf/UfsjjOPiPx5YPiT4b+fc6Sn3UMP3mcPvPbnH0estPww5AnNlT85FIeM2jPqfgY///2QRoyRe+yC8485AOccvT/2H7E7rvKga/M71w7thhZa2f3djw/BiYeOwrjfnzhkmwcu/hEO/fae+Py2s4a8bnQm0H9fGD0oCK1HvhlyEzrxUOtzL1x+8sHDnv7svVv8Jxj3X/wjww0hg0H4r46LfE0+dMkxw54YfRSjd8kBI3YfMvxkt112wiGj9sSTvz0BR+4fvSISKw+O3GPXqO9FExrI//eiH+GFPw5tKAudwGXV//0Sfzz1MPxw9AjsudvOURs3n/jt8fhBWGUq7eHIFfV9FU1qM/7qH+Pru87GuN+fiAuOHY3Tv7+voc+FNq5ceFzkishOAlH3959f7cjrl598MO44d2iAfPwh++Dxy4/Hvnvvhk9vOQPz7xkTNS0PXXIMnv3/9s47PKoya+C/N733kEZCEkggISEEEggthF4CggXBAqIiInYX17Kw1rXuKri2tazu2r+1rRUFBCviSlNUuiCCItWAQmj3++PemdyZuTOZBJgZwvk9z32SufedmTv3vO2c95zzOrVFd3TMjHeYAE6taedSZubYzg5eOc48dHYXWidGWhpNJvXJZ+417g1CoBsRbj6lIzPHdqYyN5Ev/jTAq3sHvFrZzU+NJi4ilPhIvV6PLMu0jI03T6itJsU23r68D0nRDfVtxS1D2HBXLRW5SSiluGZwez74Q439+pS+bXnw7C7272+MY6XkWIWIZSfp7d57Rdxx/DKft3GDk9eglSIeFRbC2Moctwp8kFLkp8Y0+oyW3zSY1bcPc+kXbJgNfu6449RSMuJd+79jYcy+uG8+w0rS6ZabRHFmnIvBoE2Kb3K4uPNSufO0Ui7olceKW6xDH8dWZHPj8A68eVlvPphWQ4LRrw4oSmPx9IHMvqoPt4wqIT6q6WOEOy7r59rnuKNjpvehNOXZ3int8ZGhzfZkCQsO4tTyBmV5VOdMh3F3XGU271/t2v/964JuZCVEOhhV/2Ax3+nVzv0cODhIMal3Hh9eW0Ovtq4ejo0tnjgTERrMg2eXU1uawdIZg3j/6mrGuPHAtCItLoLeBSkSIy4cO5RSdgu4Jz68th+xXrpXeuM+HBkazDUeFJDGCA5SzBhR5PA6PjK0WRbgt6/o7XFVzYa7OMPzeuRanm/MeDFzbGfS4yOa1KAjQoOZObaz1+WPlgk92vD8pO52C+3YyhxGlmWyzsLAYJ7zVBem8On1/XncIr4qPzWaNy7rxbCSdJ44r+G6Uoonzqvk6fO7oZRiWKnrRN/2pMwTRBtW8YDndNeNNVYW5tPKXa2wzp4WZiXZNqkbU5HtMLifUpbFJ9f1pyQrnveuquaGYR1YdftQr9oVQHJMOF3bND6YDi1J5+9nlfOBF3XVE7PGlfNAM1ZawkOCLV2TrZJV2ew0k/o4WpO/u3UoH/yhL5P65NMq1rMhboIpTveLPw3k7WasvHhqWs3x4BhtMoLZ3m87lxwd5vH7Hjq7CxvuquW1qT3p1z6VoR3T7Z4IzupCkpvPcnY9fv4i1zpfnBHHF38awJyrq1l1+1DLe+mSk0hKTDhjKrJ5fEIFL13cuEdEcnSYV8+sd7tUerdznTA9N6m7o/Ku6f328psGM7Is0yW8KCI02EU5MvcxYyqyiXFygX3hoiqXczas+gwzo8uzPE68S7Li+eS6/lxUnW+PJe1mMji0axXDsj8PYvXtw+jpxjhr+57/TOnZaP33hn9ObOg/+3fQlepPr+/Pgmk1dEiP49WpPR1W/xOjQrmifwFV+UncfXqp3ThkpbBHhgU7jLFWzzUoSLHhrlo23FXL9cM6kBIT7tBHlGW7NxjWdspwqU+aWx8g92Qn6sqmbbytLkzl6fO7GZ/nSqfWruN4kFJc0DvX5bwCOhhjwujyLAeX8jiTMh0bHsJto1xX2lw+z0P7ubx/g6IWHxlKaHAQ7VJjyE+Jdhgf+ndoxVndcih1mo9MrWnL1Jq29ClIYcaIBoVrem2RQ2hMnwLPnkePje/q0SPytak9uWFYEY+c29Xu/TKyLJM5V1cTFhxEbEQID59t7S0DnsMnzNfuPr3UxePCGSsjdn5KNGd1y+HPI4uJCQ+hpjCVW51kExIcxOTqtpRa1IXkmPBjrmQtnj6QaUNc79Wd90iFab6S3Ei/5UyNRZLUXu2SGVuZzfm98ihvYgLlG4d3YOVtQ8lPjeGDP/Tl3jM6uRjRlFKW/WvfwlQ+vb4/1w1tMGI5z7Fs758/rcYyZGPVbUOZPqKYNsnRhIa4Xh/V2XUe11ii2BGdMnnonC4kRodRmBZLcky42znRcC+9rk5kAjuQRLATHR5Cm+QoVmyuA+Af47uyY+8Bbnzta3uZf06sYM/+Qx5dy+ZPq+HbLXUML01vVmd3Vrdse8OICgvhvB5tqD90hDRjdd3KAmxmyYxBHDp8hPe/3craX/YysiyzSdZHG2aX1MK0GE4rzyI5JozHP/7epezozpksXL+DrXX1judNimBYcJBXmSMPH9FQSjFrXGfueOc7bhtVwuRnFrst/+8LujFr3hoWb9zlzc+y06tdMp+u3cEFvfLITYmmLDuBZZt2e71yZnMHGljUiofO7sKlzy+xX3ttai/iI0N55Fz3gzXonfhtozpSlBHHGY8uBHR3UYD7x3bm2pe/oio/mQfmrTHuOYVwKoIOAAAdcElEQVTlfx7Mj7t/59EP1zO2IpveBSnMvaYvOUlRFE5/1+Hz7x1TxqtLN9tfW1mLzVU0L6XBAtyvfSuGdEzj0GHNwcW3fXqsfaCZ2q8dbyzbwtjKbJ74xLVeQMMq96DitEZlpJRipIc4xok9c8lMiOCOd1Y6nJ9cnc9jH60H3LuxNdYUbS7AZ1Zkc+e7jp9/etcs6g8dplPreKY8q8s52pi0V+YmkRwdxo7fDlCZm0hkWDD5hiX9/F65fLJ2G5+u3WH5ncUeYsBDgho3cswa1xllUgsedapv7jKoOnNpv7b0a9+KQ0c0YiNCyUqIZPPuffZJ3K2jS+iQEUdtaQZfbtzZ6OeV5yTy1PmOq/9mrxjbxP/u0zvxx5e/crznIMU9Z+jnTynLpGfbFK7o344HPlgL6IrP61N7opRyUfSuHljIa0t/5PL+BU3qe/NSoinOiOPKgQU8adG/AfRsm8ysceVs3PEbFblJfLmh4TksunGAvX+2Ij4y1GsXXLPiZmmoCA0iKiyYvfWHXK4dy7n1PydW8srizYxx8nqxraw9cm5X5n67ldLW8Ux5ZrFlvHBTcKee9u+QxqIbB7Bw3Q77uBgTHmJXmlsnRjG1ph33zF4F6MaI+KhQXpxsGIA0jbS4CHudc6Y5njdVpro8uDiN5Zt2uy1b074VH6z8pcnfMaRjGu99s5WJPXM5x4hd/ez6ARw8fMTe9wCWOTaev6iK5Zt2U5GbSOnN73Pg0BFGdMogPCSYDXfVApB7/duA3ke8dXlvfj94mLiIUKM/0T/TXJ3mTevrlWHFXR28YkCB5b2GBAcx55q+BCnIu+Ed/ZzRCJyNGH8cap3nZ1KffCb2zGXIzI9IiQmna04iH63eZln2/F65DO6YTs92KSRFhfHM5xsdrj9zYTfKc6yNxgVpsaz+yzDLa7eNLmHG6yuYXlvEvxdu5Iedv7uU6ZKTQGZCJG999ROgG/13/naQu2evdCkLuidEssWij7MXhFKKCT1y+fN/v7H8HG/45Lp+/HfZFu59T29HlbmJtE6M4jVj/pCdFMmmnftc3jdrXGe65SVZ3idAXrJ1+EdtaQacDSWZ8Zz2yGce781KOTWTFhfOc5Oq7K/7Fqay9AfHNtkmOYqNO1xlApCbHG03uOSnxtjH76bQPT+Zl6f0IMfCsGJbJMlLiWbJjEGU3vy+w3VzwucoC8+97nlJzJ9WQ0Z8BB1mzAbwehHEzCllmVzxwlKX856MiS2FgFbElVKXAtcC6cBy4HJN077w7135jm65SXyxYSedjYpo7t+GdExn1c97HMrbLPKeyEuJdnBHboy/jikjNFgxa+4abhxe5JI44xaLBBuPT6jgtre+tXf2I8syeXP5FqBhVeTco0w8Yc6uqZTiPmOVenhpBqc+7NhxzhxXzuEjGm1vfMd+zjlhzv+mD2TlT3XMnLuGhesdFZNrh7S3DwA2A8CozlmWlkAbMeEhXDWwgOrCVPJSoulzz3xAt6Z7M/F55oLu7D1wyO6+Gx0eQi+LVS5nrh3SnuWbdjOwSJeTUoraThl8s6UtDy9Yx8CiNK9dF5VSjDe8De45oxNvLNvCVCPusU1yNP93cQ80TWPD9t/s20/ER4USHxXvMLFvZ8SlvnV5b0b8/RP7+eAgxeTqfD5fv4MnzquwnEh1bp3Ay1N6MOe7rVzc13F19x/jPWdTzUqIZNlNgwkOUlTlJzPp31+6lLGtwF3YO4+M+AiufHEZ0LTkUjaGl2bQLS+Joow4xj/Z0E3dOLyI8VVtePqzDVzgRab/2PAQ9jgpMrZMxonRYVw/rAN3mZTx4CBlnwT+Z0oPFI5xWbOvqubVJT+6hFlEhAbz3KQqtuzeZ+ltM6Yim30HDzusOl5cnc/2vQdo6yZ+1cZNI4sZ1TmLuv0H7eecV8IaU8xeuKiK8NAgujhNPBdcW8OBQw0T/riIUKb01evl9r31Lp/jDRGhwSyYVsMzn2+0u9qeWZHNkI7plN3iODE5syKbIcXp9rpzxYACftlTT2VuEqd1yXKrZLdtFc2Ca5ueDbugVQwPGQajib1yeenLTfaQg97tUvhk7XYm9GhDamy4pauoJyW8qaTGhjOwKI3QYGUZWhCsFM3Iu9NkWsVGeIyFjo8Mtdf3D7xIMBcbHkJp63g+W2dtlPJEWlyEg1HXikm983jik+8tV7KqPIRGtU2N4c3LepMS6/2qXFl2Aq9N7UlWYiSrf95rP3/HqaV2w71tle+eMzrx6IJ1dkOlbY7RJSeBJT+4KvAXV+cztCSdztkJHNEcd5UICwkizGm11cozPcY0li26YQAfrt7mNt5TKV0RiLP1x40YghrDbBi8aWQxt7z5LRN75nLNoEL+9v4qy/e4S2rXFGNaSHAQc67ui1L6VlHR4cHUtE9l4bodzDAU1BuHd2B8VS6gP6PbRpfw7U91dgPxgmk15DZh7lbRJpEvN+6iPCeB8VVtOKUsk/jIUPoWpjLo/o8sf8/to0tIj4uwt52y7IY+Oy8lmjMrsslMiGDBqm1udytorP3fc7p34SxmWidGMaVvW77Z8isd0uPsYZbjKrN55vONXDOokI9Wb2PTrn18v/03+xzL0xwNcLs6rZRiRCfd6H7bqBKHhQzQcwdcbiiNl/Ur4NnPf7Bfc67zZiUcHOugN7hTvJvqvVKR67qI06cgxSHhsblOt06M5H4vvD8VuOgUFbmJ7K0/5DE0zRs+vLYG0Of7KzbXNWtediIQsIq4UmoscB8wBVgEXAW8p5Rqr2la0024JyCPnNuFV5ds5tQuemfi3MC9aYjNGaxqO2XwtmEVDVKNK53ODCpOo3+HVnbFtzI30a6INxfnwdBd6JnZWmxOLBQcpMhPjWb9tt+YXlvkYgiIjwyle34yvQt2uSjil/Zrx8XV+ew7eNi+ImwmJjzEZQXoq5sGWyZNeuCscmLCQ+wWf2dmjChmQIdWBAVZT3Qbwznm08Y1gwqpLky1G3WaypkV2ZxpETOulPLazbokK57L+7fj78bqIVjHKb51eW+WbdpNq9hwehoTNqtBxBts9WZgcZp9VcABox6FBgcxqnMWiVFh3PzGN9w7xvvJwstTerBu2167wmrlepidFOXgruiMuZ3OGFlsX4k9zWj75kmPc60y15NKi+eUGhvOxX3dKy2ZbgbL4CDF+b0cDQc3uIkrbZ8Wy6qtDYZBm0JovlerlRJP9HDjXhwaHOTW4l6ek8i9Z3Rq1r6kuSnRLjJyZ7Qyu1CHBAdxVzMml95ifmpFGXF8ffNg+4rrU+dXsnnXviZN0K0+1xuq8pOM8BVHA9gZXVvz8uIfAb3OOMvZ5vJempXAC2yy/GxfJ/p05onzKshNiebOd77j9WUNY9X02iIemLeG20e7GpybwvQRxVwxsKBZfbqV+25j2MbBVrERPDa+KwVpseSlRNsVcdvYlBITzvQRxS4eQy9O7sGXG3Zy9hOL7OdSY8Md2r83icfNVWF6bRGtnIxCidFhlkaMDumxrPx5j4vB3O1XelmZzfOI83vlOfRv3k7ybd2WufvyJkGe7ZmHhwTbQ4YWrm/wXJlc7foZD5xVzj2zV9o945rCP8Z3dZg/2vqyAotYfBsJUWFMN/WBPdum8PiECvJTox1iks3zQaUc5dxYSKCzscZbgoMUD5/j6FXVPT+Z7oYhy6aw/lK3nzve+Y7xFlsg/nVMGUt/2MVl/duxY+8BCtJiuXJAAbPmrWFgUSv21h/iKqdQr9pOGfQpHExcRKh93tY2NYYPDYNwenwEj5zThUuea1DWbYasqvwk+0KEO9LjIizns7Ov6sPWuvpG3380KKekrub29dLFPbxSpMNNRv+rBhYw97utnNO9jWV9bozK3ET+t6HBM7GN4bHw5mW9WfLDLo/5aE5kAlYRB64BHtc07SkApdQUoBa4ALjLnzfmK5Jjwr3ersgdzdnn+MGzyu2KuKdMtZ4IDlI8dX4l9QcPe914hnZMZ/Y3P7ucL89JcImZ8jTu3j+2jIfnr+PO0xwnx+9e2Ydte+rd7pEN7rdRCAkOItbNQP3KJT15ZMFaTu3SmvP+qa+EmpXwZNPAZIvBenxCBXfPXkltaQazDNduOLq90cdWuk+uFhIc5HHlxVd4MxEtyYpv0r7DR0Ock6JVXZjqsIJ235llXPN/yz1mZa7ITXIxFDw/qTsz/rvCKwUtOTrMYRJoTjjWtzDVxQhmrqGvXNLDwRXUXzw+oYL75qwiLS6C3w8cZlhJg5tuVX4S+w8eIdMpbCVI6cexXkE91vunp8aGs21PvWUcb1OwSkZl5okJFfz9gzUs//FXQPduedJiFdVsDAwNDrKcoHuycWTER/DTr/u9zjr74uQqFq7bwVVuVsD+OqaM7Xvr+aWunqKMOLrkJDD3O91WfklNW/vesWMrszl05IjdYHXP6Z344ytfMbIskzOakKzneKChr2zPHFfOR2u2s/O3A4DuVnxBrzyH/vy2UR3525zVTTYeNEcJPxZYJfVrbPeFsJAgerZLYeEN/YmPDGX37wdJbEaiQnP/6pyvwhPPX1TFp2u3M9gp2WRWQiTrt/8GOHr9OGfzt+KUsky3q9sA5/XKZfY3P7uNSY0IDWL/wSP0LdTrs7k/uM6NW3pjNGbLyEqIZNa45mVu9zR/tHnSlGUn2EMX3D2axpLw3jisiL+88x0FrWJoFRferO3vjiWtjHZsxRldW9v7GlsY5VUDCxhdnkVucpRb47Bz202KDnMIAXXuSx+fUMFrSzdzmsU2bR0yGsaBz67vT1J0GIMtPBQ6pMfRoYmJwV+cXMVna7fz7KIfmOyF7tDNQ3Z4T1u3QsMinTkR3FUDC10MGU3hXxd047pXvnZZuFNK0bVN8xZjTgT8P4OzQCkVBnQF7rSd0zTtiFJqLmCZ1UYpFQ6YZ0qeZz0nINNrizj7iUX2dP4FrWJJiQln+956y8yUAH8eUUzd/kOc2z3H8rqNx8Z35Y+vfMX9YzujlGJ6bRFLN+1mUHHztwgw7/P37IXdG92u59HxXak/dJjtew/w1abdvPi/Tdx3Zpnb+B53nFremlPLXTvA8JBgj0o44OCiO2ucd0nZ2qfH2jv+B88ud0maERUWwvxpNQSbEvMNKk5jUHEamqYRFRbMne+u9KrjNPPcpO4s3riLC3vnsfLnOq+zd/qT8T3asOj7nQxo5rYnR4N5iJ05tjNbft3nkAncitO6tGZIx/QmK7s926Uwz5TR2IpXLunJw/PXcvupJWTER3J29xziI0Pp38HzsxlUnMZd766kdWJkwAxOOclRlpMfpRQvXFRl/99MkFK8fUUfhs362OV9TW0Lx5MXJ1fx0Py1br1NGmPO1dX8XLe/UUV8YHEafQpTKL91DvGRoVzarx1Ta9o2K5dHjpvYR4D3rq5m3S97vfaOqcpPbtSIZ1v1Vkpx9+mdeGDeGkpbJzgkZAwO0mNFbZxZmU1tp4yAMCSZcc5d4OzZNL5HLudWtTkhs/beckpHXvrfJpfJ8nk92vCvhRtdtliyKStWsaHeUJmbyEV98pq8kpUUHWaZj+OxCRXc8uY3XN6/gIjQYJ6aWMlhI3dEY1gliTMTFxHqMSHlh9f2Y+kPu+2K6a2jSth38AgTjiLMbmhJOtNfX+EQ/uML/n5WOa8t3cwpnTN5Y9kWHpy/lr80U4Ge1CePIR3TyU6K9KpNBFrMr1LK63DNZy/szp79B13yMCmluHF4B/7x4Xr+PLKY5Jhwt4anwcVp3HVaKSVZ8XZvtCsGFDDtP8ubdN/d8pJRSvdGs2Hrq68eVOhRFvOn1fDR6m2Mc9q61fwWd3r4/Gk1fLxmG2Mrs91uxdhcosJCuP/MMrrlJVHl4zbhT1RjVg9/oJTKBDYDPTVNW2g6fw/QV9M0l1S1SqmbgZucz//666/ExXmebJ9I/H7gkMOgaJPfsZgUaJoW8JOLm9/4hrnfbeWdK/sclxWG/QcPc8ULS+lnZEb1Fc5yFY49e+sPMXzWx/QpSGn2pMNXXPb8Er7ZUse7V/Zx2YcTYGvdfuIjQy2vHQ23v/Utry7dzLxr+pLYxGyx3jLj9RUsWP0L715ZTUx4CJqm8eOufbROjGTfwcPs2HuA1oneTepaIvWHDhOslEOSnKZy5IjGQ/PX0rVNoj28Q3Dl0ueWsG7bXt68vLfdSLp44y4u+veXTK8tslzRaqm0xDHogXlruG/OarISInn3quMzZzha9h04THhIkGUom6/wxdxv2556dv52wDJrd0vhaJ7jpp2/kxQdRu0DH1OVn+yVN93+g4cJDQ7y6OnRFDRNY/yTX7D/4GE938xJOgYfK+rq6oiPjweI1zStzl25lqSIW62I/9jSFHHhxDAYCIHJiVR3/HWvvvjeE0kOQsvGqi5K/WxZiDyFEwV/19Vjubh3suOtIh6o5s/twGHAOTglDXANIgY0TasH7ClzpRK1XES2QnM5keqOv+7VF997IslBaNlY1UWpny0LkadwouDvuurv7z8ZCchc8JqmHQAWAwNs55RSQcbrhe7eJwiCIAiCIAiCIAiBTqCuiIO+ddm/lFJfAl+gb18WDTzl17sSBEEQBEEQBEEQhKMgYBVxTdNeUkqlArcC6cAyYKimaVv9e2eCIAiCIAiCIAiC0HwCVhEH0DTtQeBBf9+HIAiCIAiCIAiCIBwrAjJGXBAEQRAEQRAEQRBaKqKIC4IgCIIgCIIgCIIPCWjX9GNBXZ3brdsEQRAEQRAEQRAE4Zjhrf6pbJu3tzSUUlnAj/6+D0EQBEEQBEEQBOGko7WmaZvdXWzJirgCMoE9/r6XRohFNxi0JvDv9WRE5BPYiHwCF5FNYCPyCWxEPoGNyCdwEdkENieTfGKBLZoHZbvFuqYbP9qtBSJQ0O0FAOzRNE386AMMkU9gI/IJXEQ2gY3IJ7AR+QQ2Ip/ARWQT2Jxk8mn090myNkEQBEEQBEEQBEHwIaKIC4IgCIIgCIIgCIIPEUXc/9QDtxh/hcBD5BPYiHwCF5FNYCPyCWxEPoGNyCdwEdkENiIfEy02WZsgCIIgCIIgCIIgBCKyIi4IgiAIgiAIgiAIPkQUcUEQBEEQBEEQBEHwIaKIC4IgCIIgCIIgCIIPEUVcEARBEARBEARBEHyIKOJ+Ril1qVJqg1Jqv1JqkVKqm7/vqSWhlLpZKaU5HStN1yOUUg8ppXYopfYqpV5RSqU5fUaOUuptpdTvSqlflFL3KqVCnMrUKKWWKKXqlVJrlVITffQTTyiUUtVKqTeVUlsMWYx2uq6UUrcqpX5SSu1TSs1VShU4lUlSSj2nlKpTSu1WSj2plIpxKtNJKfWx0a42KaX+aHEvY5RSK40yXyulhh+fX33i4IV8nrZoT7Odyoh8jgNKqRuUUv9TSu0x+qHXlVLtncr4rD+TscsRL+WzwKL9POpURuRzHFBKXaKU+srol+qUUguVUsNM16Xt+BEv5CNtJ0BQSl1vPP+ZpnPSfpqLpmly+OkAxqKn7z8fKAYeA3YBrfx9by3lAG4GVgDppiPFdP0R4AegP9AVWAh8aroeDHwNzAE6A8OAbcAdpjJ5wG/A34Ai4DLgEDDE378/0A7j+d0OnApowGin69cBu4FRQCfgv8B6IMJU5l1gGdAd6A2sAZ43XY8DfgaeBToC44DfgcmmMj0NGV1ryOw24ABQ4u9nFODyedp4/ub2lOhURuRzfGQzG5hoPLMy4G1gIxBtKuOT/gwZu5ornwXGszK3nziRj0/kMxIYDhQAhcBfjD6lo3Fd2k5gy0faTgAcQCXwPbAcmGk6L+2nuc/U3zdwMh/AIuBB0+sgYDNwvb/vraUc6Ir4MjfX4o2O/gzTuQ7oCkiV8XoYcBhIM5WZAvwKhBmv7wZWOH32i8Bsf//+QD5wUvQABfwETHOS0X5gnPG6yHhfhanMUOAIkGm8vgTYaZOPce4uYKXp9UvAW0738znwqL+fS6AczvIxzj0NvO7hPSIf38kn1XjW1cZrn/VnMnY1XT7GuQWYJq8W7xH5+FZGO4ELpe0E5mGTj/G/tB3/yyMGWA0MNMtD2s/RHeKa7ieUUmHoVqO5tnOaph0xXvfw1321UAqU7mq7XukusznG+a5AKI4yWIlu1bPJoAfwtaZpW02f9x76ql5HU5m5OPIeIsemkodu5TbL41f0jtcsj92apn1pet9cdEWvu6nMR5qmHTCVeQ9or5RKNJURmTWPGsOtbJVS6hGlVLLpmsjHd8Qbf3caf33Sn8nY5TXO8rFxjlJqu1JqhVLqTqVUlOmayMcHKKWClVLjgGj0lTtpOwGEhXxsSNvxLw8Bb2ua5vwMpf0cBSGNFxGOEynorhpbnc5vRbckCceGRejugquADOAm4GOlVAm60ndA07TdTu/ZalzD+GslI7woE6eUitQ0bd/R/oiTBNvztHqW5mf9i/mipmmHlFI7ncp8b/EZtmu7cC+zdARPzAZeRX++bYE7gHeVUj00TTuMyMcnKKWCgJnorn8rjNM+6c+ARGTs8ogb+QA8j+6uvgU99OZuoD1wmnFd5HMcUUqVoit2EcBe4FRN075VSnVG2o7fcScf47K0HT9iGEa6oLumOyNjz1EgirjQotE07V3Ty6+UUovQO/MzAVGQBaEJaJr2ounl10qpr4B1QA0wzy83dXLyEFCCHoMvBB6W8tE07THTy6+VUj8B85RSbTVNW+fLGzxJWYUenxoPnAH8SynV17+3JJiwlI+mad9K2/EfSqlsYBYwSNO0/f6+n5aGuKb7j+0Y8RJO59PQExkJxwHDYrcaaIf+nMOUUglOxcwy+BlrGeFFmTpZDW8StufpqU38DLQyXzSybiZxbGQmba8JaJq2Hr0va2ecEvkcZ5RSDwIjgH6apv1ouuSr/kzGLg94kI8Vi4y/5vYj8jlOaJp2QNO0tZqmLdY07Qb0hFNXIm0nIPAgHyuk7fiOrujj+hKl1CGl1CGgL3CF8f9WpP00G1HE/YQRH7kYGGA7Z7izDcAxJkY4hih9G6W26EnBFgMHcZRBeyCHBhksBEqVUmblYhBQB3xrKjMARwYhcmwq36N3pmZ5xKHHFpvlkaCU6mp6X3/0vmyRqUy1UirUVGYQsErTtF2mMiKzo0Qp1RpIRm9PIPI5biidB9Ez2vfXNM3Zvd8n/ZmMXdZ4IR8rOht/ze1H5OM7goBwpO0EKjb5WCFtx3fMA0rRn7nt+BJ4zvS/tJ/m4u9scSfzgZ6Gfz9wHnq24X+gx0em+fveWsoB/BXdcpeLviXSHPQtE1KN64+gu6r3Q7f6fQZ8Znq/bcuF99C3pBmCHgNrteXCPehxKlOR7cvcySOGho5cA642/s8xrl9ntIFT0Dv+17HevmwJ0A3ohe7hYN4eKx5dof83ehKQsYZ8nLfHOgj8wZDZzZzk22M1Jh/j2r1AldGeBqAPiquBcJHPcZfNw+hb+/XFcQufSFMZn/RnyNjVZPmgG4BnGHLJNfq4dcCHIh+fyOdOoNp49qXG6yPo7rbSdgJYPtJ2Au/AKYu9tJ+jeJb+voGT/UDfJ28j+r54i4Du/r6nlnSgb32wxXi+Pxqv25quR6DH8+00OoBXgXSnz2gDvIO+1/E2dOU+xKlMDbDU+J51wER///ZAPIznpFkcTxvXFXAruqK2Hz0bZqHTZyShJ27Zg771xT+BGKcynYCPjc/4EbjO4l7GoMek1aPvNT/c38/H34cn+QCRxiD6C7pSvAF9D880p88Q+Rwf2VjJRTP3Nb7sz5Cxq0nyAbKBD4EdRr1fgz7hjHP6HJHP8ZHPk0afVW/0YXMxlHDjurSdAJWPtJ3AO3BVxKX9NPNQxo8SBEEQBEEQBEEQBMEHSIy4IAiCIAiCIAiCIPgQUcQFQRAEQRAEQRAEwYeIIi4IgiAIgiAIgiAIPkQUcUEQBEEQBEEQBEHwIaKIC4IgCIIgCIIgCIIPEUVcEARBEARBEARBEHyIKOKCIAiCIAiCIAiC4ENEERcEQRAEQRAEQRAEHyKKuCAIgiAIgiAIgiD4EFHEBUEQBEEQBEEQBMGHiCIuCIIgCIIgCIIgCD5EFHFBEARBEARBEARB8CH/DxPqyM6nWhElAAAAAElFTkSuQmCC\n",
            "text/plain": [
              "<Figure size 1200x300 with 1 Axes>"
            ]
          },
          "metadata": {
            "tags": [],
            "needs_background": "light"
          }
        },
        {
          "output_type": "stream",
          "text": [
            "\n",
            "\n",
            "10 dx_to_sct_group :  object\n",
            "nan %:  0.0\n",
            "['90 to 180' '<=90' '>180']\n",
            "Number of unique class is  3\n",
            ">180         8609\n",
            "90 to 180    4561\n",
            "<=90          838\n",
            "Name: dx_to_sct_group, dtype: int64\n",
            "\n",
            "\n",
            "11 sct_type :  object\n",
            "nan %:  0.0\n",
            "['Rel-PB' 'UR-BM' 'Rel-BM' 'UR-CB' 'UR-PB']\n",
            "Number of unique class is  5\n",
            "UR-BM     7238\n",
            "Rel-PB    4016\n",
            "Rel-BM    1822\n",
            "UR-CB      529\n",
            "UR-PB      403\n",
            "Name: sct_type, dtype: int64\n",
            "\n",
            "\n",
            "12 pt_age :  float64\n",
            "nan %:  0.0\n"
          ],
          "name": "stdout"
        },
        {
          "output_type": "display_data",
          "data": {
            "image/png": "iVBORw0KGgoAAAANSUhEUgAAA9EAAAEOCAYAAACOx5SgAAAABHNCSVQICAgIfAhkiAAAAAlwSFlzAAAPYQAAD2EBqD+naQAAADh0RVh0U29mdHdhcmUAbWF0cGxvdGxpYiB2ZXJzaW9uMy4yLjIsIGh0dHA6Ly9tYXRwbG90bGliLm9yZy+WH4yJAAAgAElEQVR4nOzdd3gU1d4H8O8JvSMgQXpvgqJ0RJGi2LtXr17bRb2vvSt4VexguXasKGJvqKiAKL33XkIJBAKBQALppJ/3j91NZmdnZqdtzffzPPtAdmdnz87OnDnld84RUkoQERERERERUXAJkU4AERERERERUaxgJZqIiIiIiIjIJFaiiYiIiIiIiExiJZqIiIiIiIjIJFaiiYiIiIiIiExiJZqIiIiIiIjIJFaiiYiIiIiIiExiJZqIiIiIiIjIpOqRToCaEEIAaAkgN9JpISIiIiIioiqjAYA0KaU02ijqKtHwVKAPRDoRREREREREVOW0BnDQaINorETnAkBqaioaNmwY6bQQERERERFRnMvJyUGbNm0AExHR0ViJBgA0bNiQlWgiIiIiIiKKKpxYjIiIiIiIiMgkVqKJiIiIiIiITGIlmoiIiIiIiMgkS5VoIUQ1IcQLQoi9QogTQohkIcTT3mWpfNsIIcTzQohD3m3mCCG6uJ90IiIiIiIiovCy2hP9BIC7ANwLoIf378cB3KfY5nEA9wP4PwADAeQDmC2EqO04tUREREREREQRZHV27iEApkspZ3j/ThFC/BPAAMDTCw3gQQAvSimne5+7GUA6gCsAfOdKqomIiIiIiIgiwGpP9DIAI4UQXQFACHE6gKEAZnlf7wCgBYA5vjdIKbMBrAQwWGuHQohaQoiGvgeABhbTRFTlpGTk49zX5uOblfsjnRQiIiIioirFaiV6Ijy9yUlCiBIA6wG8JaX82vt6C++/6ar3pSteUxsHIFvxOGAxTURVzjO/bUVKZgGe/GVzpJNCRERERFSlWK1E/wPAjQBuAHAmgFsAPCqEuMVBGiYAaKR4tHawL6Iqobi0LNJJICIiIiKqkqyOiX4NwEQppW9s82YhRDt4epOnAjjsfT4RwCHF+xIBbNDaoZSyCECR72/FRN9EREREREREUcVqT3RdAOWq58oU+9kLT0V6pO9F7zjngQCW20wjERERERERUVSw2hP9O4D/CiH2A9gK4AwADwP4DACklFII8RaAp4QQu+CpVL8AIA3Ar66lmoiIiIiIiCgCrFai74OnUvw+gObwVI4/AvC8YptXAdQD8DGAxgCWALhASlnoOLVEREREREREEWSpEi2lzIVnHegHDbaRAJ7xPogoBKSMdAqIiIiIiKomq2OiiYiIiIiIiKosVqKJiIiIiIiITGIlmoiIiIiIiMgkVqKJiIiIiIiITGIlmigCysolSsrUS66bx3nFiIiIiIgig5Voogi46O3FGDxhHopL7VekiYiIiIgo/FiJJoqAHem5yMgrwp6MvEgnhYiIiIiILGAlmoiIiIiIiMgkVqKpyiksKcONk1fg40XJkU4KERFR3Jo4Kwl3frEG5eWcySMerdt/HFdMWoq1+45HOilEYcdKNFU5P65JxdLdmXh5ZlKkkwLJcgUREcWpDxcm469t6VjDSlZcuvqDZdiQmoWrP1gW6aQQhR0r0VTlFBSXRToJzrHyTUREMcLJahQUvdgRQFUZK9EU1JJdGZg4KwmlvAlSFJo0fzf+2JQW6WQQkQlfLk/Bt6v2RzoZrss+UYIX/tiGzQeyI50U06ZvOIgPF3JYE1U9x/OL8fzv27AtLSfSSaEYVj3SCaDo969PVwIAWp9UB/8a1C7CqXFOiEingNyyfv9xvDZ7BwDgktNaRjg1RGTkeH4xnp6+FQBwRZ9WqFOzWoRT5J6XZ2zH92tS8emSvUiZeHGkk2PKA99tAACc2+1kdG/RMMKpIQqfp37dghmbD+GzpbFzvVL0YU80mZZ6rCDSSYg7DIVyJjOvONJJICKTikoro5mK4yyyKSk9N9JJsC2roCTSSSAKq61psRMxQtGLlWgyLV7qewJVuyt6dcoxbEzNinQyiKiKSVCUOGSMtiBmF5Tgt41pOBEPc2uQZZl5Rfh9YxrW7T+OZckZkU4OEUUQw7nJtFgt9FCl7IISXPvhcgBA8ssXoVpCbDcoMDSfKHYkKC7Yshhd8ujfU1dj7b7j+Ee/1nj1mtMrnmdWVDVc++Fy7MnIr/h7+bgROKVRnQimiOyIzdyHog17oqnKiYeKl7R5CzhWUBn+XM5GESIKI2UlOkbr0BXr4f6y/mCEU0KRoKxAA0BaVmGEUkJEkcZKdBUhpazyY5pLysqRlnUi0smIyR794tJyHMoOzbFLzylEYYm90MhQNYiUlpXjYBScK9HgcHYhikqrXujqgeMFMdtbGq2q+VWiY/vYxnjy/cTTdyEKh7SsE1y2jViJriqenr4FZ786H18sT7G9j1i/0V7z4XIMmTgP6/Yfj3RSHAv3uO7L3luCwRPmYctBdyfjSD6ah4Evz8WoNxa6ul+nbvt8Nc6aOA/zdxyJdFIiKulwDgZNmIsL314c6aSE1czNhzD0lfm466u1kU5KfFFkWzFfiVb9HQ8RTkRVhZPsZ+WeTAyZOA/XfbTcvQRRTGIluor4aoVnXc7X/txhex+xXeRBxWRaMzcfjnBKYk/SYc/Ms79tdHc95r+2pgMADhyPrl7fxbs8E8Z8sSwlsgmJsBmbDgEA9hzND7JlfPlo0R4AwF/b0iOckvgi/CrRkUuHG2IxooiInPtudSoAYN1+TtBa1bES7VC030jV6XPSWh7lXzXs3Pjt7Y5tNrXvEPxgkextkVJG/fUGBD/u6tftfCenxyEWjmM80DrOPPYe5TFeiw7oiXa6vzg/L9y6dUTqOOl/buR/t2g8d0KVJjP7tfrZ0Xj8jMRaeuOZpUq0ECJFCCE1HpO8r9cWQkwSQmQKIfKEENOEEImhSXrkjZ22CaPeWGh7PGeo5RSWYNhrC/D879sqnkuI8dmYo8VXK/ZhwMtzseNwdK4N+vSvWzDifwuRX1Squ42dfDhSy4NJKXHLlNW47qMVfjeQaFuu7P5v1+Oid5bojpXam5GPgS/PxeTFnp7O+TuOoP9LczA/yXzY+NHcIpw1cR7+95e9qJKSsnJc/M4S3PftelvvJ3OW7MpA/5fm4G9Fb/ZdX63FZe8tRSnH0sV8OLebikvLceHbi/HAd5G5JkPZmFv5Gc6VlUtc+f4y3D51jQt7M0/rWo4Wi3cdRf+X5mBOFKUtM68IQ1+Zj9dmJ7m63/Jyias/WIYxn6/W3ebtObswZOI8HM42P+Fbh3EzsWjnUTeSGHKHsk9g8IR5eG/erkgnhWC9J7o/gFMUj/O8z//o/fdNAJcCuBbAMAAtAfzsPJnR6bvVqUg+mo8/t0RnePD3q1Kx/1gBPlu6t+K56KpyxK6nft2Co7lFeHzapoh8frBCz5cr9mFvRj6mb/APv3b6+0eqJ/pESRkW7TyKVSnHwjrhl7D4hX/bmIbth3Kwau8xzdef/30rjuQW4cUZ2wEAt01ZjYy8YtxmUChQ+2hhMtKyC/HuvN2W0uazeu8xbDuUg99dDs0nf//6dCUy8opxxxeVBf5ZWw5j88FsbHZ5boFYFOuTtrnZBrBiTyaSDucG5Nfkb2d6LjakZmHO9vBWGLWu5Whx06erkJFXjNujKG2Tl+zFwawTmDQ/2dX9Jh/Nw7r9WZibdEQ3kuXNOTtxKLsQb8/daWnfN3+2yo0khtybf+/E4ZxCvP6Xte9HoWFpnWgppV9TjRBiLIBkAAuFEI0AjAFwg5Rynvf12wBsF0IMklKucCnNZJJWS7/VSoFSOFqrY020h9W4/ZtFQyCD3yEPcXrc3n2pCxUHp7uI7jO2anCSD8eLGK9DB3B2b42saIvo0RPlt1vyClWUid+tP8gpG6/nCoOYoovtMdFCiJoA/gXgM+mpSfQFUAPAHN82UsokAPsBDDbYTy0hREPfA0ADu2mqKo7lF+POL9ZgbpDWWK1MRl0J+mJ5Ch75YaOp8WlOMqUtB7Nx+9TVePynjRj382bDyufafcdx+9TVSMkwN5nRtrQc3D51NZIO59hO37LkDNw+dY0rS2C9PWcXXvhjW/ANYe6YTlt7APd+s85vmaHVKeZnGJ+8eA/GTtvkGVNs+l0e787dhWd/21rxt5PCVn5RKe7+em3QHtDfN6bhrq/W+oWi631uNBX9juYWVfzfTrpOFJfh7q/XYvqG8K0/W1CsH+5P+pbtzsAdX6yxFDKo5OZ5O33DQdzz9TqcKPYfVpSRV4Q7v1jjeIb5WZsP4f++XIvcwhJH+1GLxXDurIJiW++784s1aD92RtiWWHz+9214e475cM83/3avV2vCzO14fbb9CUyN+E1MF6JWmJSMfNw+dXXYVvGYNH83npm+xa9MVF4u8diPGzFFEUVohrpMOGdbOv7z5Rocz9c/b6cs3YvHftQuAxaXluP+b9fjhzWpltJhRK8cMGn+boyfvsXvuQU7jqD92Bn4xDvRo9qLf2zDGzrnbriyF738N1aVlUs8/P0GfLliH5bs8tzn0nOC3+eklPjvL5vxwQJ3ow+inaWeaJUrADQG8Ln37xYAiqWU6unq0r2v6RkHYLyDdFQ5E2Zux1/b0vHXtnSkTLxYdzvtiof/c89M91SQLuzVAqN6hm74+uWTlvqF713TtzX6tjtJc9urP1gGwDNj858PnhN031d/sAwnSsqwbn8W1j19XtDttdzwyUoAwImSUnx9+yBb+wA8GcmbczyZ+i2D26Nt07q29+XzyI8bAQB9252E287qYPn9vtDhy/q0xCmN6lh67/9UNygnHWgfL9qDmZsPY+bmw7j09Ja62/nG6nZNbICHzutq/wNdYOX7Khsb9GpJRjf2yYsrj8/lfVqZ/2AHJi/ei/tHdgnLZ8WUICWwGyZ78ovi0nJM/fcAy7tPcLEn+oHvNgAAepzSAPeOqPwtX/xjm6n7RDB3fb0OANCuWV2Mu7CHs8QqxGIl+lWDyqHRL+qb5X3IxHmOfgszUjLyK4ZwPTDK3LW9KuUYCkvKULtGNUeffSSnsGJm+3tHdHa8PzXlZbNkdwbO6Xqyq/sHgDu/XIOd6XmYs/2Iyd/K2bX8mvecunFgO3Rr4elDWrw7Az+uPQCshaV7/pipa/zS7AvxblIvCROuOk3zPc9558y5qPcpGN69ud9rP65NxW8b0/DbxjT8o18b81/KwEc65YCK4zCoHbomeo7DrVM8w5xemrkdd5zT0W8/B7NOYPISz3l+34jOqFHNWp+gW1F6vvy3Z8uGuGd4Z1f2GUmzthzCz+sP4uf1/o35n9zcz/B9Gw9k4+uVnlWA7jq3U8jSF22czM49BsAsKaXTQTwTADRSPFo73F/cO2yiVQgw1xPtk2cwAZWPk9Bl9fg3M5OxHTS57NEJ776OGbS2mnUoy17PkpbiMndbJrNPOOsJKihynh4nxQWrv49y+1iIfk3Lrjxf9XrOjW7cmSaPj5sh+m5cM1WZ7Z7oEJzPx/L98wez9wmzMvPcPVdicUz0kZyi4BvZ4OawoEJFxFK4hxsVK2JNQ9FIosxXjSbNdCL1mNVoAXe+p7JMlFfo7nczc95qlQGzCuyVOYwi1jLzjNNSVKIfr6zca1GpcVxzuIcfup0/RopWOdNMT3RVjWqzVYkWQrQDMArAZMXThwHUFEI0Vm2e6H1Nk5SySEqZ43sAiM7pjk0oLSvHx4uSsflANtbtP47Ji/cEDTk6mluESfN344jJAk9WQXHFGrYAsDXN2gQ1eoW3jQeyMHnxHpSVSxzJKcSk+bv9wlN99mcWYNL83cgxEdr355bD+HBhMs55db7uNrvSc/HBguSgleqSsnJ8tDDZ1PfdfCAbnyza41ohbfqGg/hrq/YpvOmAJz0r9mTiy+UplkOIVuzJxJcr9pna1um4tUkL9M+z1GOe31WZgWptqx739/vGNFz1/tKKNbgB4JuV+7FkV0bAuW214jBt3QHMS0rHwawTeH9+5SRa367ab3qW1NzCEkyav9v00AAzVqccw5SleyGlxI9rUivCZc389mbPjw8WJGNbWg4mzd8dULhZnpxZ8f9J83cj22ZBJ5hpaw9g7vbgocAnisvwwYJkfL1yH75YnoLD2Z78I1hhyUdKiS+Wp2DlnsrvNXPzIfyxyVr77IxNhzBz8yHN147nF2PS/N0B4bQ/rE7FAq1wZ9XJuulAFl6fvQPvzt2FA8cL/F77ed0BUzPjKis0HyxIRobJ4xONtqZl46OFybqz0JshJfDl8hS/8znarDdxHy8vl5i8eA82pGqvGav3Xs/1FXjebDmYXZF3+gqvOYUlmDBzO574aRNSjxVgy8FsXPLuYszSON+V9wkpPfnFl8tTDL6lsZ/WHvBbPcBsnlouUbEKQSg4vbvvPpKHDxYkhzwMd8vBbHy8KDnojPzS7//+385KucuIuiyjvMfbadj7ae2BgOeyT5Tgw4XOQ3q/X73f8T58lu3OwFcmy1lGvl3lKdtoCVVkTUFxKd5fsBvJR/MABJ4byjxqx+FcfLgwGdknSvDBgmTsSrdendLKrvS+mtnyezyzG859G4AjAGYonlsLoATASADTAEAI0Q1AWwDLHaQxZny7aj9enuk/pf/JDWoZhmb+58s1WLc/C7O2HMIf950d9DMe/8l/NuiL31liKTxMryI2ZWkKAKBh7RqYujwFW9NyMGd7On65+yz/z3t3MXILS7ErPRdvXX+G7ueUlpXj/75aGzQ95725CACQV1SCx0Z3191u6rIUTJiVBMxC0O976XtLAAB1a1XDjQPbBU2DkSO5hRXhOnsnXKQ5eUzy0Txc/7Fn3ryOJ9e3tH9fqHW3xAYY0KGJ4bZOJ/Vavz+rIjxK7ZJ3lyD7RAl2pufibe/v+h+N30/59fOLSitCry+ftBQpEy/GhtQsPPnLZgCe8PO1+457KjcPnG05hLWguAz//nwNWjWu4zcj9/veMTcpEy8OOpnPC39sww9rDuDdebuQ9MKFlj5fz7UferKzsnJZ8fulTLzY5PqV5j7jlT+T8MqfnrwkLesEXrqyd8VrSYpl1V6bvQNbDmbjg3/1NZt8U00xqccKKoYRBPP23F1+hSbfEJFlyRmmhkYs2pVR8Z6UiRejoLgUd3tDiId1PRkNatcIuo+8olLc843nPdueH426Nf1vbQ//sAHzdxzFd6v3Y/HjIwB4Zvr1za5vlKes238cV72/rOJv5RCHtKwTePiHjUH3AfgXTmZsPoSjuUX44f90pwuJOspz9+J3PHls9WoJGDPU+hATAFi6O8OTpyP4sYuUK72/u+8+rpXd/LYxrSIf0KIOiwT8ry/1d7/k3SUVeecfmw5h1gNn49npWyv2MzcpHRneXq+7vl4XcF9SplEC+OcnnntTp+b1MaRTs+BfWmFvRj4eVaXTl6e+M3cXdryon6f+tsH4uNjhZgTHqDcWAgCOFxTjyYvcG6agdsm7nmulVvVquGVIe1v7MFvu0iOEp8KsLsvcolMeMEN5biipxzVbJSGRdDgHT0zbbLxdkHup8nXf8JtuLRqgf/smpt6vtjE1C+N+9qTpyjMCy/Shivp49c8d+HxZCl79c4dmPunLo5rVr4UHv/f8vhO9+eorfyZZzlu1voder76v/J5bWIKhXazlLfHCck+0ECIBnkr0VCllRReJlDIbwKcA3hBCDBdC9AUwBcDyqjIz97ZDga0+u4/kGb5n3X5P6/WWg+YmxVq6W7sVTItWBSNYRWxnei62pnnSsn6/f8u6BJDrDTNaqbOEj0+ZxQxlY6pxD7MvTVZsP2R/ojEfM718yh77/ccKDLb00Do06t4tLW6s8X1Cp8XQ1wO9QtEbqP79Af9GGK3WR2UI/tp9nolZtnl/B60CkJmQKydLWvnO00KDEDFj+sdcfQ0oK0l6hT07IWZrgkwit3yP+z15VsK8N6Rqp2/pbnPp2pfp36OlDOcz+7spe5O0wgF90TvKUE0zIWqA8bCSXAshperCyaoU4zw0Fmx1sFRXSqZ70SGhtitd/z6+64hxb88OjQkvg11fvrzTdw9T5ssZQcJGlVmP8pxLNXFvUtOKRvIt3xcsnHanjV6wYPy/mzv7XB+mCcSclEfMlruMZGmE6SrTZDXSTStSEXCWRp9DOsNknDaimB0iqCXYpIChWnFhzT5zxzNYPmSWnQn79KJwqgI74dyj4Old/kzjtYcA/AFPT/QieMK4r7KduhixJyPfVNjE4exCv7DXUIcRaRUShRDILijByj2Zmi1ORpVVvZtWYUkZlu3OQHGQm6rSrvRc7Dlq3MBghtE+zOQFpWXlWKZqmNiWlqNZ4ND7/srnD9ms8O3LLMCOw8bnkJ08evJia7N7BqOsx1u9aexVhP/N2nzI8lAEtWW7M7AsufK30wp1U/426d5hCsHG7pgtbCpvyJ6ZzxWzq0qJZckZFeP2cgpLsDw5E+U26/Jb07KReqxAc4iC7ztmF5Tgzy2HsWrvsYBr+3h+MVanBD5frAoxzMgrqijA60k9VoDpGw5WhHNWM2jcWZacgbJyqfv5yvT77FMcf9932ZCaVVGgLy+XWLEn09QcATvTcz3DVLSOh6KwdzS38nvvSs/1C1XddMCdAoLZMe9O5FacZ4HHOa+oFMuTMw2Huew5modd6bnYcTgX+zLz/SpCy5MzAhrOyqTErvRc7M3IR4k3LzV7X1NfC+v2H9ctmEspsTrlmGbl0/ea0QzEWw5m4/eNaQH735CaZaoxZWlyht/qCMG8PnsH9mcWeNMX+Lo668xxMAb2gKpioDzX1R/t+40KS8oqwkONmC1Obz+Ugz+3HPZLywpV494yg2PoyXeCVxaUx239/uNIyzpR8X3MOJZfjDWqfCjpUC72ZxaguNRzbNR5olnKPG5/ZoHuaiFr9x3D1rRsv7Ig4GlI990T3e/U9D/hpKxsDKnYQquR20ZCjO4HavszCwIaF/Q+Ut3Y6iSgP7+oNOC6ATznqJn5gczYm5GPTQeysGx3hm4ov++c0zp/84pK8dacnTieby6E30wjiC9f91Gecz5WwrkrPlt4hlFWRZbDuaWUf0Gne0ZKWQjgHu+jynhn7i68M3cXLjOYcRgABk2YCwCY/eA56NaigalwZyc+1lgWQAhg9FuLcDinEG9f3yfgdaNeLb1etEd+2IgZmw/hlsHt8NzlvUyl7dnfgy8BFSyLLCkrx4j/LdR93UyL2ptzdmLS/MpQ1MM5hbjoncUAzIcYKsduvjNvt8GW+t6euwtvz92FDc+ch8Z1a2puY2dG370G49aC9YrWrJ4Q0DASdG1GnX0WlpRhwY7KZeZ9M/7eMth+uL0vRMvnmg+W4a+HhuluP/Blz/UXLLT7bMUYfqPvu01x85+XdMTvRvPhwj1YtPMoBrRvgh/+bzCufn8ZdgWJStGTln2iInx23IX6Qx4uemdxRa/95Jv7+c22f85r85FbWIrJN/dD3ZqVM+Z+s3I/XlaEig94aQ7KpfHnKI9PysSLDc/LGz5ZiUfP74qPF+1Bjvfzg60CcMWkpRX/v+ebdfjPOR0rZvxNmXgxpq07gMd+2oR2Teti4WPDDfd1vjfcTG34/xb4TZrT/yXPyoxTbu2P2z73D3H8xKWGqMHe/D+Urv1wOZIO5+LZS3sGvPbPj1dg88FsPH1JT80Q7GD5aVp2Ie79Zh0m39K/4rmcEyUVIX13ntMRHy/agxHdm+OzW/vr7aaCcgzh6pRjFcMktPLdeUlHMGbqGtSvVR1bnhvt99qc7Udwxxdr0LB2dWx6dnTAew8cL6gIqVXuf8vB7IpzLVhev35/Fv77yxbTfXXvzd+N9+bv9gzz0HhdXeC93zssRo9RTn32q/P90q9cXkqZJ0kJvPpnEj5ZvBfndD0Zi3YeVe4GSYdz0aeN/5Q2ZupQGXlFuPDtxQHPJ6kahSfNT8bxghK//MZn0MtzUVou8c0dA02HnE9esrdidubL+7SsGIZkZOgr81BQXIYpt1Wen7lFpTjntfm4vn8bfLfa+lJOvmM07LX5yCksxcc39cWdX3rKdmufGuW37ZJdGfjXp5X3rVkPVA7hu/cbzzmwbOwIy2mwataWwxXDX4wof//j+cU4qZ522USpuoVK9Dmvee4la1THScuw1xZgzsPaq7VsPpiNM9v6r/ZidOreOmWV5vM3fLISfdo0xq/3nBXwmpUqe1m5xPDXF1T8fd+Iznjk/G4B2z0zfQu+W52KK89ohTev8y+P9xo/28InBnc8vxij3/Lk1b78YugrnuO/bOwItGzsWbnFztju3UfyTEeexRsns3OTSmZ+YCu6VnbiW39woeomFg5CVM7aOltnsiyrZngnN5m63PnEDVbohSb7mJlY7EtVmgtUvShmspPZW81NcmVGmsHs4C5Ec1uirGz5+I29s7CvXJ2eluSj7oV07tQIudSq1NsP7dY3L+mIXwuur4DqC9k1U4HWa/VXHjut9Tp971OGvc9N8p8sy7cP9fNqvu+wxMKwkWCNO9+tTq3oaQv2+Vo+UjUG/rHJk9/sy7QenuqjN+vsryFcozvUk1ELUVlx+WVDWkBFbbM39HqaxmRAgLkVE+aoJpo7oujZ/cxboZln8jdWHo5gw5R8n6vVS+SbnEuvN1cvrHiNxXB6rUmUopHyN1Lnf1OXee536go0AKwLEoGix8p1+M1K7cmiSr0Xx2KdSZsqaec10zeYm4TQd39foHGO2qlAK/nOP+X5r+ztFAJYuNP/c7XWorbb2GpEnUXbKfuZHVZlZ9hZQPSXbl6pvW+z17LvelhtMETKjdBk9YSLX+uc975z7heNeRN06RybYB0cRr+f8pzTKoYEq1enh2jVgljASnSIaY0Nziss1ewlTc8phJTSr6Cg/ltPcWk5MvOKgobfKHsW8ywueaQslOlVUPOLPN8t3+ZySsrvWlYudUMDzRwTtwutecWltiePyCsqRUFxadAZOvMNQo19lZVg+zDL6Ktk5hUFXXdRnWmXlpVbrqC6vQxFYUmZ3w2stCw8y1wUlZajWCdUMdTDNoDACrh+hSgwP9FKn5XTPFj4nnIpmpzCkpAvu1NFDAAAACAASURBVONkllQ31m+2Eg6oDk82u9RgXlEpikrL/MJjlfvKLyrVPQ7qxkffZ9o5ak5WQDD6nfKK/PNavZ/F6Hsa7Vstt7Ak4J6cVRAYHq7On8uC3OvKy2XQcO5gYeJSSttLHlk5NL5NffeqsnKpmT+rh/FYXWrKqEzjy4t8r6u3M7o8y8olCopLcSSnUHc4g0+Ji4UDozSphxiVmLgfCehfi77vaMR33Vgd22o256vIL3ROLq2eaOX1rHW8qidUljWMU639qtb14Uue+v5mJX8uLi0P2czTTtJlRWlZecBnSSl18263ZhlX35/iFSvRLtIKZ1CGCvu8NHM7rvlwWcDzA1+eiw7jZqLX+NkVS6Y88sNG9Bo/u2Jcnt7p3fWpWej74hzc9Kl2mIqPssVIqzXarCM6Y9dOHT8bpz/3F8584W/L+/xtY5pfCMuJkjL0eObPgMzlh9Wp6DV+dkXPhx4zmYGV7OK0Z/+yFIK/zLt0y6YDWeg1fjZ6PjMbF2iEvSld++FyvKGY/VfJV3jxhZv76PUsBfPc71sDnpPSE1rZ98U5muMTjQoMo95YqDlbpxG3Q4C6P/2nXxiV3gQlbvtp7QHdXvUez/wZ8s+/VxUO+sv6g5pjhr9dlVoRauijdY1ZadwIVvE8ruj1nbHpEF5VhJu6RZmE279YY3s/TivR0zccRK/xs/H+AnPDOs584e+KsaDzdxxBr/Gz8fJM4xmNx07bjF7jZ6PbU3+i21OV55ayN2P3kTzdCX72ZuRXXNvK9EobbXPqkF0rfl5XmV7lettb07LRa/xs3O+dSRjQLuAfySnEqeNn44c11vK/XuNnB4yv7P3sX7ju48pFRH5ck4o+zwfew9T5VacnZ+LzZSm6n3Xj5JVBryXlb6jl/u82WJrAzi4pJV6fvaPiXnXl+0t1t/P5bMle3PyZcZlD7dYpqzV/AwD4fFkKPluyF73Gz8bQV+ah1/jZ+Hxp5X3e6Oq8+oNl6PnMbAx4eS46PjnT77WvVuzzK1vo9YirbUvLsTzxmLJHW1keKyopNzxXzDiSW4Sez8zWbODx8c3ArTyfBYI3qMzcEtg7rVyJQErPXCa9xs/GmzplFAColuBfrVienIle42dXrMCg/R7r+a4vIgnwDKObrhFFlF9U6nf/fWb6Vkth0me9Mg+9n52NotIyS5OSqY+1usEhp7AkoFzQa/xsLN5lv0z+rs5QwhH/W4gez/zpF2V52+ercbGiHKk8+vkuNPqXlUv0e3EOznj+b9c6faIVK9ERsk5j5mOl5//wjBn2LWuhDmnUYyUMM1Ts3PCFAJ5QLd/lo56Aw7cszVtzdhnu0411otWZoZXQ7Ve8ywwol/8JNls74Bljr8WX0anDls0uRaT27Srt8DX1MmpKCX7h3P43vhQH4bVu0powxK4wR9DbNmNT4Hqxqy3Mkqq+xsySUiJIwEKADxb4Nyy63TOtNau8WU6HTDz2o+faefVP8w0FE7zLIr7ozfO15rJQ+l4jpN+qeUmefMzX6PXqnzscR4WYebfeTz1Dsd6xbzLE3zdWhuhqNW7orQluhtawCGWI52MGeaAVenOMWGmrUR4Hq/zGRJvY/r35lQXxTQeyg77JV06xwjeMTes3UO7Tl4+bmT8FMA7DfepXe8sufbZ0r2ZHiB07TM5WLkTwPNGo8fk37/miPJ/Ve9Pau5nz7L/e4/i2ThkFCMxDX//Lkxd+abBOs/lKdOV26vKf+pqVkAHnhN6wMj1Hc4tQUiaxL7MA09a5N5xj1R7te7NvWUs3+VaM2axYSWHBjqO6DaDbHE74Cngie3ILS1FQXGZppY9YxEp0rAhPVGpUslvG1ltmK0QrEYRcuMdEa4mCJJBKKLIGs8udSGmvF8GJUF6/boRzxxJlaG6ox2wbUZ5DWhWIUPws4fq6muHcLuekZhuijBpK3ArjDKVQLSPkhNuHze1zwy1uD71SUjbE2m5UDeHpGwOXhms0x0Q72Ud0ns6uYSU6RszYfAhzt6cHTHyl5WhukV+ohhPKZTC2qZYi0As7tmPxrgzXM+m9OuG1Ztea/HBhMi6ftER/A6+MPJ1lWeDpDZ+52T9MSh1qpvleKXH71NUYO62yddWNdaLVFu08itGqGYyNZvT2tWo+8N163Ptt8Nk9fSbOCt7C2nHcDNP7C+bWKavwmIUe+k+X7MWl7y7BBW/5H4tD2YXo9+IctB87A+3HzsBKF9dkVn+WmYn5tELG9VrXb/9iTdDxcz5S+v/uViJa7BRs9ZazUZ+Laot3HfWb5d1tCQ7uiO3HzrC1PM7RPE9+rfxty8ol/jV5JZ77fSvG/bwZ7cfOwM2frbK1hqcWKYHbp67xmyPDzJJhgOd7alFG/uQUluCSdxej/dgZmsNG1KopziGtY6he+/iTRXs0eyhv+nQl/t6Wjs5PzkT7sTMs91YnH82zNRTJipmbDwUMyXHqvDcXYcGOwMmylMvXBLtK/9CIZtGcWdzFiuwPq1M1Z/ZWG/3mooAls4L59+erMVrnuJj109oDmLPdOPps5d5jQfMtPVohzmYO7z3frAuYvErpnx+v8Pt795E8jJlaueqA3kc89P2GinvdvarZu9WTsGpFzIx+c5HhMqmj31ykOXmccvb8mz5dVTHRnBWhrOSr17TXOvafL0vR/U2UKZNS6g452nJQe3lVn0Ev21/h4QWDqBHfGtjLdmdoTv7pa9j4aGEyLn9vCXIKSwyHU/6tuGYGvDTX1XJTtGElOoaMmWpurN///tphmJFZ8cgPlRUR9fqxemHH0aJhHe0V3JSFAKPJHCbOSnI0k7OUnvFAduxMz8Oc7Uf8xleFokHv5s9WmQ4zAzyzTGYXlGD6hjQTM6lWMhMK5WZP2IIdR/GjhbHiL/yxDZsPZgeEOG0+mO3XSHKdqnDihJPxpGZ9pxOyr0VvOIURCXu9t9crjqPyZw92Lgab88GpSPR07cssCMivlydnYsnuDExZmoJvV3nGby7aeRTrU+3NoKy2+0heQOUgWBi5FVOWpGDLQc93mrI0Jej2ygZCdaMj4H+O7M3Ix0s648YX78rAHV+sqSiE3/21+YY+AHj4+w0hDz+0miYzdh/Jw61TVgc8b7bMAHjDt1VC3QP3+LRNAesEa9mRnovrP15h6R44L+kIdqTnah4XN702e4ele6iS1pAzs9/RqDFRPYxgb0a+qWFOynkV1I0qP6494NdLrFXZ0joOyvfsSM/VnM1dWc7KKyrVbTAxyp5DGUnzxDT/e+Pc7doNM76VAowq9MFWJBn/m36j4+GcwpA0FTznbZB88pfNhttNmJWEjQey8fnSFMOhHOohgW6Wm6INK9FRyklZLtjST1ZYnXmTKklIlJTbq4RrtWhGSyhbLIT9kYeVnlGjmeGN2DkrzcxSG+o0aImGIRMAdPMNt+Zo0erpMRu1YIbVWVmrBcnblK+6MdeFnlDNkBspytmh7Ry1UPbukQ6TeZCTCZui/Ve1c42HctUHdTlYr8dZ776mTFppkDKh2dnX3eSrM5id16YqzLptlnZXHQVl5SQa9/MmXN+/raX9W1l7UR0qoRdebEewNQtfdXEiBL1e3982HjS9jp5yIokVe47h4ncWY2jnZn4VBKflZLOzYTvJ68b+HNgr+PpfO/DPAfrnkZQSV0xa6midSTNJVk6U5rZwzeT4wHfrsS0tB7uO5KFtk7ph+cxImDgrCV8ZTOjiszcz31b0ipMb+iXvLsZHN/Wz/X7AU0k47dm/LL3HaAKiUI2J/mV9ZNcY7mBiqIQytNspdfhjMHrj6sd8vjqgx8tq+Vqv10hLKIrhTlbBsOpFVe+Q+vK02nilPNZrUo7hxRnbDYf7WGFnwq4oaUe2xWz+uiE1C+/pzLSsdNfX6zCwQxNbabE7WZ1ypQWzgk2ia4X6/FYql8C/Jq+s+PvndQdRu0Y1Vz5Xfd3ohZvf9+16vDRje0BjbPaJEoz7eTOW7s6oGBKnZ03KcZz2rLkZxJeGcSJhZZi5nWv335+vxpBOTXH72R3dTFbEsRJtk3p8iJFvV6XqzoRsJMXkzUodKuH2skFG3l8QugqVj5UlTK6Y5L8sx9a0nICbl9Mbsd3ZsK3whUIqZRWU4Onp+rOMbkjNwkaNkDy3mZ0p3g7lsjehNH1DZSEi2E0t1pkJ43va5Oy1ZsfNmrHlYA7u/GINrunb2vY+LrAxFlGdRygZjTN04qHvreUZbtcV1JUprXF3szSWuLFLKyTbiF6erBUyajUS5mud5YzCFVCzx6VKpxmTgyz7aNViRQPANR8uN9gyPKJ10i03WZnZX28Zu3g1P8h8GOq5PMwuZabFbgPx4RztZTV9w3KCKS2XyDE5i/iNikYDJ4KViaWE35h6O+YlHcG8pCO4fkBb1K8VP1VPhnPblJYV+vVn4y20rKoJRRltd7p+L3OWixWcSDmSG551nckedW+lhLNGKTPjIY2kubwOeLSPVHCrJ85u6H6oWPleHE5ij53D5majmRtiuSeaKJapl1a1K97WjWYlOor9ZGFiJDLP7fGYeopLy11vN1+VEt8tz6GceZmc2ZuRHzBG8vvVqX69+laVy8pJTdw2dVmK5fcoJ/KLpCM52kNy7vtmfZhT4o7vVu33G5+rVmYhT5691Xi2ZLNCObY6Gm2xsf5rdauLwIfY5zau6Vi3br87kwmSedd+uCxqj/uSEESaBiun2p04T0u8ZbvRlUOSn6p4w6Cqbc2+6LxxETD89QUBzz1lMgw8EoxmOY12j0/TnildL1TQqnCHxY79eTMeNghptxJR4NaqEJ8tdTf0OdrZCW2tUS26un4/dTlcPRZc9f6ySCehylmdchxXfxD54Qta3JzzyEcIgW0uregTTCgngIsEVqJtYlgREVU58XX/q7Iicf8Ktt5uuB1yeShAPArVRHtEFD0E4NqEgcGwJ5oAVC5OTmRk+6HQrwUMeEMTXcicjua638pJFG67j4TnuotVpWEa0qI228XJy0JhT5A1XKsaM5MSErktGnsrozBJrtGbbTwU4q2MyUq0TX9vi65WdYpOr7i4BJiRTk/ODMvnUNUWK+WIUW9Yn7W7KonU3Ap6YeoUnaIteoAoUtwcFxyNJs0PvqyaGy56Z3FcTS7GSrRNjHIiIiIiIqJYts3hShlW5BeXhe2zQo2VaJuqwnqFRERK8RzSRlUHz2Oi6BVv42ZJJY5+X1ai7WIdmqLM1OUpkU4CxbmDWQWRTgKRY+8vSI50EohIx5cr9kU6CRRC6qUyYxkr0TaxDk3RhmssU6i9Ny8846aIiIgo/sRTJBAr0TZxTDQRVTUMsyMiIiK74qkYYbkSLYRoJYT4SgiRKYQ4IYTYLITop3hdCCGeF0Ic8r4+RwjRxd1kExFRuC3cyWgHIiIisicalzCzy1IlWghxEoClAEoAXAigJ4BHABxXbPY4gPsB/B+AgQDyAcwWQtR2I8HRorAkfqZoJyIiIiIiCqX4qUID1S1u/wSAVCnlbYrn9vr+I4QQAB4E8KKUcrr3uZsBpAO4AsB3zpJLREREREREFDlWw7kvA7BGCPGjEOKIEGK9EOIOxesdALQAMMf3hJQyG8BKAIO1diiEqCWEaOh7AGhgMU1EREREREQUxeIomttyJbojgLsA7AIwGsAHAN4RQtzifb2F99901fvSFa+pjQOQrXgcsJgmIiIiIiIiimJVeYmrBADrpJRPSinXSyk/BvAJPOOf7ZoAoJHi0drBvoiIiIiIiCjaxE8d2nIl+hCAbarntgNo6/3/Ye+/iaptEhWv+ZFSFkkpc3wPALkW00RERERERERRLI7q0JYr0UsBdFM91xXAPu//98JTWR7pe9E7znkggOU200hEREREREQxLJ7GRFudnftNAMuEEE8C+AHAAAB3eh+QUkohxFsAnhJC7IKnUv0CgDQAv7qWaiIiIiIiIooZ8TQm2lIlWkq5WghxJTzjmJ+Bp5L8oJTya8VmrwKoB+BjAI0BLAFwgZSy0J0kExERERERUSypyj3RkFL+AeAPg9clPBXsZxyki4iIiIiIiOJEHNWhLY+JJiIiIiIiIqqyWIkmIiIiIiKikBKRToCLWIkmIiIiIiIiMomVaCIiIiIiIiKTWIkmIiIiIiIiMomVaCIiIiIiIiKTWIkmIiIiIiIiMomVaCIiIiIiIiKTWIkmIiIiIiIiMomVaCIiIiIiIgopEUcLRbMSTURERERERGQSK9FEREREREREJrESTURERERERCElZaRT4B5WoomIiIiIiIhMYiWaiIiIiIiIyCRWoomIiIiIiIhMYiWaiIiIiIiIyCRWoomIiIiIiCikuE40ERERERERURXESjQRERERERGRSaxEExEREREREZlkqRIthHhWCCFVjyTF67WFEJOEEJlCiDwhxDQhRKL7ySYiIiIiIiIKPzs90VsBnKJ4DFW89iaASwFcC2AYgJYAfnaYRiIiIiIiIqKoUN3Ge0qllIfVTwohGgEYA+AGKeU873O3AdguhBgkpVzhLKlEREREREREkWWnJ7qLECJNCLFHCPG1EKKt9/m+AGoAmOPbUEqZBGA/gMHOk0pEREREREQUWVZ7olcCuBXADnhCuccDWCyE6AWgBYBiKWWW6j3p3tc0CSFqAaileKqBxTQRERERERERhYWlSrSUcpbiz01CiJUA9gH4B4ATNtMwDp7KOBEREREREVFUc7TElbfXeSeAzgAOA6gphGis2izR+5qeCQAaKR6tnaSJiIiIiIiIKFQcVaKFEPUBdAJwCMBaACUARipe7wagLYDlevuQUhZJKXN8DwC5TtJEREREREREFCqWwrmFEK8D+B2eEO6WAJ4DUAbgWyllthDiUwBvCCGOAcgB8C6A5ZyZm4iIiIiIiOKB1YnFWgP4FkBTAEcBLAEwSEp51Pv6QwDKAUyDZ7Kw2QDudiepRERERERERJFldWKx64O8XgjgHu+DiIiIiIiIKK44GhNdlf1+79BIJ4GIiIiIiIjCjJVom3q1ahjpJBAREREREcUEARHpJLiGlWgiIiIiIiIik1iJJiIiIiIiIjKJlWgiIiIiIiIik1iJtkmI+InpJyIiIiIiCiUJGekkuIaVaCIiIiIiIiKTWIkmIiIiIiIiMomVaCIiIiIiIiKTWIkmIiIiIiKikOI60URERERERERVECvRRERERERERCaxEk1ERERERERkEivRRERERERERCaxEk1ERERERERkEivRRERERERERCaxEk1ERERERERkEivRREREREREFFISMtJJcA0r0UREREREREQmsRJNREREREREZBIr0UREREREREQmOapECyHGCiGkEOItxXO1hRCThBCZQog8IcQ0IUSi86QSERERERERRZbtSrQQoj+A/wDYpHrpTQCXArgWwDAALQH8bPdziIiIiIiIiKKFrUq0EKI+gK8B3AHguOL5RgDGAHhYSjlPSrkWwG0AhgghBrmQXiIiIiIiIqKIsdsTPQnADCnlHNXzfQHUAFDxvJQyCcB+AINtfhYRERERERFRVKhu9Q1CiOsBnAmgv8bLLQAUSymzVM+ne1/T2l8tALUUTzWwmiYiIiIiIiKicLDUEy2EaAPgbQA3SikLXUrDOADZiscBl/ZLRERERERE5Cqr4dx9ATQHsE4IUSqEKIVn8rD7vf9PB1BTCNFY9b5EAId19jkBQCPFo7XFNBERERERERGFhdVw7rkAequemwIgCcArAFIBlAAYCWAaAAghugFoC2C51g6llEUAinx/CyEsJomIiIiIiIgoPCxVoqWUuQC2KJ8TQuQDyJRSbvH+/SmAN4QQxwDkAHgXwHIp5Qp3kkxEREREREQUGZYnFjPhIQDl8PRE1wIwG8DdIfgcIiIiIiIiigFSRjoF7nFciZZSnqv6uxDAPd4HERERERERUdywu040ERERERERUZXDSjQRERERERGRSaxEExEREREREZnESjQRERERERGRSaxEExEREREREZnESjQRERERERGRSaxEExEREREREZnESjQRERERERGRSaxEExEREREREZnESjQRERERERGRSaxEExERERERUUglCBHpJLiGlWgiIiIiIiIKqRaNakc6Ca5hJZqIiIiIiIjIJFaiiYiIiIiIiExiJZqIiIiIiIjIJFaiiYiIiIiIiExiJZqIiIiIiIjIJFaiiYiIiIiIiExiJZqIiIiIiIjIJFaiiYiIiIiIiExiJZqIiIiIiIjIJFaiiYiIiIiIiEyyVIkWQtwlhNgkhMjxPpYLIS5UvF5bCDFJCJEphMgTQkwTQiS6n2wiIiIiIiKi8LPaE30AwFgAfQH0AzAPwHQhxKne198EcCmAawEMA9ASwM/uJJWIiIiIiIgosqpb2VhK+bvqqf8KIe4CMEgIcQDAGAA3SCnnAYAQ4jYA24UQg6SUK1xJMREREREREVGE2B4TLYSoJoS4HkA9AMvh6Z2uAWCObxspZRKA/QAGG+ynlhCioe8BoIHdNBERERERERGFkuVKtBCitxAiD0ARgA8BXCml3AagBYBiKWWW6i3p3tf0jAOQrXgcsJomIiIiIiIionCw0xO9A0AfAAMBfABgqhCip4M0TADQSPFo7WBfRERERERERCFjaUw0AEgpiwHs9v65VgjRH8ADAL4HUFMI0VjVG50I4LDB/org6dUGAAghrCaJiIiIiIiIKCzcWCc6AUAtAGsBlAAY6XtBCNENQFt4xkwTERERERERxTSr60RPEEKcI4Ro7x0bPQHAuQC+llJmA/gUwBtCiOFCiL4ApgBYzpm5iShSXrm6d6STQERERERxxGo4d3MAXwA4BZ5JwDYBGC2l/Nv7+kMAygFMg6d3ejaAu91JKhGRdQkcIkJERERELrK6TvSYIK8XArjH+yAiIiIiIiKKK26MiSYiIiIiIiKqEliJJqK4xhn/g0vgISIiogioUY03IIpNrEQTEVVxbGggIiIiMo+VaAc+/FffSCeBiMgxVqGJiIiIzGMl2oEhnZtGOglEFAQriERERNFJykingMgeVqKJiIiIiCjs6tWyutouUXRgJZqIqqRWjesE3eamQe1w65D2oU9MhHEtbSIKtwasPBGAy05vGekkENnCSjQRxTW9+qGZOQ1euKIXnr3sVJdTFIVYhyaiMJtyW/9IJ4GiQHWD2bnP7XZyGFNCZA0r0Q5wHAcREREREVHVwkq0E6xEE0W1ZvVr4vxTW0Q6GVGPHdFERETG3r/xzEgngaIIK9FEYXRKo9qRTkKV0enkelj55CjU57i7oDgmOn6M6tE80kkAAHRNrB/pJFAU6dfupEgngcixi3qfEukkUBRhJZqI4pIQAtUS9CuHrDdW4rGIH9HSIBIt6aDooHU+8BQholjGSjRVeef3TAzbZ9WtWS1snxVuNavFVnbCOQ0oHkXLaV0VZrUnp1iLJuC8HvplMJ4hFM1iq9QbZWSUFFca1A5/uOotg9uF/TND5fQ2jcNWAawRYxVNK9irELuqWq/hjPuHYtINHNsWStf1b2Nqu9/vHRrilFBUqFpZDFlwepvGkU4CkS3xW6KvQnq0aBj2z2xWv1bYPzNUhAA6NKsX6WQQORZP12UondqyEXq1Cn++GQ7REmEhTDbM9G7dKMQpoagQJeclRZeGEegEInILK9EOREthhS28gMHQ15jRJ8ZbYzlpWjSwlynFweVDXq1PqhPpJBARuWJgx6aRTgK5KN4a+lmJJluiLfrzP8M6RToJjn12a3/N55s3qGVqWYVIj0FsfVLdiH6+WrBTNNrO4UiqVq3qHYxoaQS9qLd7S7AtePRctG8a/usw0nkPxbcz2jbGuAu7u7KvszqzUhZLxgztEOkkkIv+uC++hu+wEu1AlJTB2IsEZ2ONBURUVKia1Kup+bwQ5pZVuGFgW7eTRDHH3olcPR5COUKgbxiW5bm+v3vXbfsIDUv5Rz9z45+J7BjerblrDeU3DGiHBlz2MGbE8zwyVVGLOItY5NnpgIyWrgxy3JAQrp+y08nW104VMdJMEi0T7fl0PJnj3M2qahOLmRVvN3wiArq2aBDpJJBXdJUaiKxhJToOsPxrfAze+ecZ4UtIEM9ffiqus9hrY/b3ZZtOpSb1auKlK3sbbhPJ42V2NvinLu4R4pR4GK2nHa/M/Pw3D7K+CkGLhpGpeD9yXlfH+7hhYFtb80vwHkSx5L0bzsA/+rWOdDKIYt79IzpHOgkRxUq0A7FUZzmzbWxPWuVExyAhjuEsADatXwuvXHOapfeYTV6ke4KjqRI/8areUT2BxXOXn2pqu5MbhOc7RLISfdnpLSP22cHUrG79Ftm8YWTOu7besdBmZ8XWcsOAtnjk/G6W3xeqPLQ7ewwpBE5pVAevXnN6pJNBiM/hiFWpvK03DFFLNJfJ7LJUQhBCjBNCrBZC5AohjgghfhVCdFNtU1sIMUkIkSmEyBNCTBNC6K+kTo6ZCfe1UxisSurWqhbpJOgyWyiOdCW2bs3oPYZaItl7FunfSq12jdj67cLFToU02n5bK6TkMCUKnTqqfMbsXAxuZtVVMeommsVjbhOP38kd8XdkrNashgGYBGAQgPMA1ADwlxBC2dX3JoBLAVzr3b4lgJ+dJzX6xFJZ48aB7XBa60Z42IWQP5//DOvo2r7UOje3PnbYidevrXqt0m4vSTX+UnO9q0rBogTcEk8TyVx5RivX93lOl5NNh5hXJXaK22YiQh4c1UWxfeyLlXkbAKBrYn30bx/6CeMo0Nd3DPT7u1cr7TXC7x0emhDRAe2bYGSP5hV/33VuJ5zZtnGV6jkMBafHL9bzwHO7nRzWz3tgZJfgG1FYWCo1SSkvkFJ+LqXcKqXcCOBWAG0B9AUAIUQjAGMAPCylnCelXAvgNgBDhBCD3E16/LnktOAzMKt1b9HAVI9avVrV8Nu9Q3G/4uK73+GFOO7CHrjYxKzReoyWmvhHv9a44FT3hf6ldgAAIABJREFUln4xImBvwq9w0ft9T2vtXwCx2qhjp9JrpE0T60vr/P3wMFfToKd2jPWSG3nzuj6236s32VqtGgnY+vxo2/t1wk5EQI9TGpraLhLhwFrX4eMX+IdIPzjKWmOmmXHWTsK4q5K/HhqGDi413sVqZdzs9eO2M9v6H68Eod0o+Oho60MKgnlsdDf88H+D/WZ7fuKC7vj57rNQvYo3IDptmI2n3n0794xeLRthWNfwVaQfUnSGtbVR7iL3OM05fKX4Y95/+8LTOz3Ht4GUMgnAfgCDtXYghKglhGjoewCImUFQkR6DCkSu4BSOz7VyfGOpJyRaxNONj5ypFqcVMKfRQnYOSyxFKEU7NgyERrQc1Wj5fTmEwRmWv6quqn7l2K5ECyESALwFYKmUcov36RYAiqWUWarN072vaRkHIFvxOGA3TbHOzg3ljrM7WA7tGNzR0wN89ZkuhIXazDvHX9ozyG6ZKfuYOS3q1qyGBrWthSzHcx06WgpnToWrbFctQaB6grB8DrkhlN9xzNkdAAAX9rIX1WInH+qtEaKq3M+1fa3PCmymQdFXEXBSISiXEpf3cX5fsDpZ3IjuzTWfj+ZhGEM7N4t0EiqMGdrB1f2p84GWIVzqzUzafdn5oI5NLO9/QAfPe4zOyXIX8iCrq25EE6fnj4Q0FdLd+qQ6jj4nHO44W3+Yotlhho/amJzRLl95PlKqevuTk57oSQB6AbjeYRomwNOj7XvEzroDDk6eMzQyHDvF/tPbNMbAjk0xqkfg3G1ddC74r28fiM3Pno92TSOzju6mZ8/HbWe5e9N3UmcKVX1LqzBth5mC/Lqnz0OCxVpxQoKI+Oy3wVKsNVnZLYOtLzvk1K6XLgzbZ4VyGIPe8a6WICCEwJqnRmkOs3jmEuNGr2jVq2UjbHr2fLx/45lh+bxxF3YPOknhGW1DGwLspExTLiXaNKlreVZ4ZR467a4hePt6a0MOPr2lH1Y+ORLNVZ+bYFBCubxP5GZ13/zs+fji3wOCbndVCOYv0GI1HDfYOfK8avWABY8N19zOSgirXkNQr1aNsO7p80zt45vbB2Hzs+eb/kwA+O4Oz3uMhhuVuVCLnnh1b7/vcXaX6GlkCaZXq0aOywJ92gTP1/q1OwlLntA+l0KhZrUE0+fLpmfPx8bx5+P0NvqNAWYnTz0rjA1sjevWwNbnRqO+yw2OT17U3e/v9Sav0arGViVaCPEegEsADJdSKnuODwOoKYRQn4WJ3tcCSCmLpJQ5vgeAXDtpigQn2a5brTe+/TTU6EHS61VKSBBoULuGK59vp/7Z0ORnWzlGTurBoer1blzXpWNsInl2ZldOECLqQ7q1UheJXuYaYRwzF4neYN95UKt6NdSuHngu1Yiy2f3N9rYK4clvtM4ZM/uweqrVMVHIiuYgiXLvMXFSIGtYu7rla1QIgcSGtS1dZ5HMuxrUrmGq0TIS17Ib1JdGjWra37WWS/mC2WVy7JRdzLzHjXBuIYTf94i11SrCda66VfY0e3zNfl7D2jXQqI7xtgk6+Vqkh3bWq1Xd9fxQXS7WOz+qeEe05SWuhLcCfSWAEVLKvapN1gIoATBS8Z5u8Ew+ttxhWuOK1onXt507PRS+HmhlWF6X5jEz1BwA0L9DE0sFd6MLWS/jU35WKDSu618wuNjixHFdEz2/o9nwT6sFAb1IhWhy46Dw9zqH2xWu9qgZnwPX9NUOORwUhpAwvUmYQlmpNDsDfagrZEbf0UyI4HX927qYGn12O+SUX89Z43Llu8/q3BSXnGZwbTj4ILcasZUhwqe3difyyCxfL3Crxu6HyLoR3qxmtbFaWUEPdf4Uqu/bSWcix1jj5uzlAXmhzWOvnqROy00uR625e692ifd4RnPjbDyz2vQ0CcANAC4HkCuE8MUdZkspT0gps4UQnwJ4QwhxDEAOgHcBLJdSrnAt1VHC7bEA6uUeuiU2wI50/475BrWqI7eoNPDNynC6u4dgy4FsDOrYFCO6N0dWQYmtmZMjqU+bxkErv2YZhQROu2sw+hiE7zhRp0blB385ZgD6tzdfWR/VIxFvXd8HG/Zn2RoHFswf9w1Fy8Z1TGW8d5/bCe8vSAYA1KtZDfnFZbrbzntkGEb8b6ErafxqzEAM7NgEMzYdwsGsE4725fa1Ou2uIbj6g2Wu7Gvi1afh1w1pFX87S6rxD3rnOR1xWutGKJcSN326quJ5txrwjHx+2wCs35+FxnVr4JJ3lzjal9meTnVDlp6R3Zvjr23pTpJk2eLHhyOroAStGtfBqv+OxJ6j+bj+48Db5KonR6JJvZp4Z+4uw/35jomTc90X1hoNEy19cnM/1K5eDR2b1UNhaRl6tWqEAS/NrXi93CCNNasloLis3PU0/XrPWX6h7jcObIc2TeqioLgM3Vo0wEiX8j4jb13XB4kNa2NghyZYsTcTp57SCKnHC1z9DCe/f6vGdTTza7O9dXee4xmTunTsCCxPzsQpjWqjn4V7px1G5xIAvHJ1b3RuXh8tGtXBtLUHUC1B4LXZO4Lu95Hzu+Hur9f5PTfl1v647fPVjtJrxcW9T8GMzYcc7WPSjWdiW1oOCkvKcc8364K/QYeE83vxinEjcTDrBP7adhhLdmfobtenTWOMvbC77ut69G4t39w+0HZjzrCuJ2PhzqN+z13TtzV+WhuaKaBW/Xck9mcWoG2TutibkY/rFPeVZWNH4MK3FyP7RIkrnxUN94pIshqLcxc845YXADikeFyn2OYhAH8AmAZgETxh3Fc5TWjcMXHiNWsQWACsZSJst2HtGhjSuRkSEgTaNKmL3iFsIQ9FaK2vB9ZSOmx+Vt92ob05+5zd5WRLIdfdWtRH/VrVMbRLs5Asv6G3PqeW01pXNjJ0CNKy3tHFpcKGdmmGGtUSUF0nlDCSurdo4NrEbHZC8fUEuxyrJQic1bkZ6oVwwia9sK963vPZyrmnJ1w3buXxNDtO2GzSlHlz8wa1MahjU82w2eYNa5vKA9w4JuU2u+RC0QtSt2Z1JCQIDOncDCO6J6J5A/+oAnVKExtW/j4tG4dmIqw+bRr79fwmJAic2605Lup9imuhzcE0qlsDgzs19RybTs3QyKVhQ0pOTiW9ZfTM8l0DzerXwqWntwx5BRoI3hPdvGFt9G3XBK0a18H9I7uYDiWurrpJ9GnTOOxjpd3oDa9dvRpG9kg0HU3XvmnoOm1aNKptqtH3rM5NXR2G5StT21G7RkLAHDkX9XZ37hNlypo38DQ8NW9YGwNVFf+WjeuErOOoKrK6TrTQeXyu2KZQSnmPlLKJlLKelPIqKaXmeOhYZ2b8mx6tPLupalzQoA7mW716RmjdRyd6t/K/kH35k5kwnVjQvUVof5NwHSdlwd7MWElfmHio1lDVG58XS8z2yrRSzWYabNxauArybtIqsLcLYSGs4nNNbCMgKo7pAI3CfLdE/2EyZiJ+2pykv40b8zM4qUqXeX+McFRctFhplFXnfwMs3C/JmNlZlK00iEXzihtWG6Dq1bTXCBnKkFutOVhq1zB/P3BasVJ3fugNF1Mfg0Gd9K9bo/Mw2PnUSdGgH4ohD+rPOs2gs6p3q0YB31vdKGhXZ4cdF3rniNl7cPsITVAcLWKvxBVFGtWpgbev74NRPRLxgcbsry9c0avi/+2a1sWb151e8bcyz558cz+8es1paN/M/2S8d0RnPHNJT9wwUDkeTp3Ze/6+ZUh7PHFBd/xx31Db3yeYxy9wPm2/ckbTe0d09nttzsPD8Oj5XfHfi3sA8L+xPXNJT6x5apRu610obk73W1w6TKlBreq4aXA7PHFBd/x+r/XfRGvd3k9u7uf392Oju+HR87tizsPDAJgrgD5+QTfMvP9s3dcfHNUFH93U1+855W4TGwbP+L8cMxAPn9cV79/YN+C1dk3r4uOb+qJW9QTMe2SY5vsfG90Nsx7QTuOr15xmqnU51MU1o0P9ze0DdV+77PSW+OzWfrqvq/Vv3wTPX34q3r/xTDxyXlfMuC/wuCiXVqlbsxreu+GMoPt1oyNXaxZvz86d7/tFRd7p4+a4PCtmP3gOHj2/K8Zf5j9D+ZltG2OqIj+7rl8bnKszW7EA8M0dA/HspT31j1sQHZqFvrDiC+cOtgRhIO0LYpxGOOUj53W1mqwKn97iuXbO65mIm1XjHZXnjDIvXPPUqID9RGsAYoPa1fHMJT3xrOXjb42UEt/cPlD3cwarKjZCCDx32akB5+B/hukvBxTwmRE46maHqShn537igu5Be1Ibqiag+togz1ezcxTuOLsDfvy/wbqv33VuJ/x2T2U5Y0inpnjkvK7484FzArZ9/IJumr3hD53XFY+N7oa/HzoHcx4ehluHtLeUxmtVS3z5ygFGbhjYFq9dc5ru69//R/87K3v5P72lH6bfc5bf61co5gT6weDYTbiqN6bc1t8wneoOLqUnL+qOK/q0wj3DO+Ox0d3w54Oee/RHN/XF7UM74LHR3XDHOR39Is5eurKX7Ygs3+zhP989BOMu7I6rz3S2oNHKcaPw9CU9/Ro9nr6kJ87r6b/ij955O7JHczytsXqHVqNzPGIl2qHL+7TC5Fv64QKNdUhvUkyKdMGpLXDlGZUnu/KGMqpnIv6hscagEAL/HtrB1BqnNaol4K5zO7kSKqnn7nM7BzxnVFnRCv1R9qzVU/Xkdzy5Pu4d0UVzNsV/D+2AZvVr4f0b+2oWzEIRVu5kjdLERrUrfhM74fRa3+e8nonooYg4qFerOu4d0aViYiIzrel3n9sZPVvq95DffW5njD61hd+ETFZ7EFo0qo37R3bRDH9d+NhwnH9qC+x48UJ0PLm+ZsZ8z/DOft9T6aLe1iZni4QhBstbvPPPMzCie+BydEZuHtweF/U+BfeN7IK2GoW724a29/vbcDImFzWpZ20ZJD3qU71bYgPNGfxvGBi6Seb0rhwhgPbN6uHeEV0C0nTfiC5oobhObhva3jAfGtKpGW49q4PtvGq0yaXPnIR1+97q1gy6Tev7nyOXnt4S9zlonBzZIxEpEy/GJzf389wfFUsl6s2s26y+O+dpOAh47nW3urwEpJYhnZvpfo4QIiC67ZYh7TH/0XP9nqulMZO/WVrLcrrNbCVaOSb6rnM7BUw0GOyKNbukkZ0rv2tiffz34p6Gc6rcO7yz373h5sHtcd/ILmjfrF5A3tb6pLr4cszAgMbeujWr457hndElsQE6N6+Pe4YHlveMqI+ZrxygptzqvhGdDeetMOpBVjamj+yRiNPbNPbrcFKGXhvt558D2mJ4N+116n26GAwxvPOcTkhIEKhdoxruGd65IgJx9Kkt8NQlPXHP8M6oVb2a3xCAGx3cy3yBeGe2PQn/Gdap4nvava80qlsDY4Z2wOvXVnbyjRlq/j4lhNBcZ7x9s9iah8kuVqIjxEo5J5qXSrBaQKmpyPjcrPieZJAR273RN6xjvxLt9JvpzRbcomFoC4S+n0RZiVaef01dqjhVfJ6JbZQ3SzcnUbYS6maV7/cLdQG+RcPafue3r8EjePiafgak1fihtYTeSTpjMdUh6FYl6syorRxK0LS+uQnDjCjzIr3xzm6Fx6t7rkLBF2Lq5LNqhfCaCIUm9XTOwSDnvxvnTyi0NBF2WsfFORSiUeM67v02wZYs8mlhchZ/q9RzT7gVwqumLkrVC7JWvedNxi8rh01ZHQscquOpFKq5UmpqRLqdrPO7mR32ABgP43GDUZ7nOz+ae+9zWvc7rblZ9MovZobUnaTRe39Ko9CG1UdCbN0x44iVSvSZbU/C9f3b4IkLrM80aNYLl58a8NyoHolY8Oi5GH1qIt6+vo/m+x4Y1QXn90xEiyBhvveP7IJbh7S3NEu4mUPkC2e5vr/20j3X9WuDDs3q4dYh7f1avi84tQXe+Mfpmu/xUUYOqCtcZ3dphotPOwWTb+6HYV1PxsAOTfDylb1NpNjjtWtOM5xYQu+e9fJVvTGye3N8OWaA9gYKU27tj8GKSSX+v707D4+qvvc4/v4iJIGEJIRkQiAJAQIkYSchyCJLANlc2ESwoIDWfbmtW+m1Ld1cq7W9LpR7UWzV2/t0s+216lP6PFrbWp5bu6i3V9uqtdei0lYFvS0u7bl/nDPJmZMzkzOZJDPA5/U88yQz58yZM7/v/H7n/M75Ld+4YHbK9S9pq2+vsH5hwzQWNcT46rnH0zqqjPUt1Wxf3sBli8eypKmSixfW09YQ63LKh6+fP4uRQwcxuqKQb13Y+fP79TMuXTQ2Zf/pmK/AHxTSF219SzUrJg1L2Sws7NdUHxvM186fRVtDLO0LVV3dnf/2RXNoa4glNPMLu1rbXd+5eA4Lx1fw5bNbQ5v53rNtBnPqhzKidCA3rZvM6S01SUcq/dDixCZ3Vy1rYHFjJbs2N7Nldh2XLRrLypAWAGfOquvUSqatIcadmzo34+/Kzk3TKcw7jhl1Q7hhbed89K9ntrCkqZLV00aw4+Qmzp8/JmH5oobUdxLC1JQNYtucUVzSVs9VS8eHTlGUaqC8KM1Tp9SUsnJyVbea3JUV5iV0EwqeKD/ga764fOIw2rw0WD1tBCdNruLa1ZPYMruOSxeNZdPxHXdo1kwbEdpfcV1zdUJ5kay7RS6Nv7Ft7iiWTRjGrae7x6fr10xyy+WzWjh16vDQ4xq4d+5ObKpkfUs1ixtj3Oy7C3PylOHM9e4sJjvuZSrYXP7rXjm0s4u8s76lmpk9PCXj9uUNrG+pZu+H59HWEAstp1O5bs0kRvdAV4ObT5vC8onDemRaolvWT2HZhGEJLRVSuXHdFBY1xFJ2xUkmVfeZWYFBnT61Kvz3CG7Zect6bz8+GL4f92xrZXFjYll3wtjy9uPiNSsbWTu9mjljOu6MB881rf1v6mNY6aA8zps3mvPmj064GJGqBcH9H5zJooZYwl1Nf94KSnUefI3XrS+ZsMpuqu3df87MSMcJ/znqhOHFLG6M8fFAc+UHvOP7nq1dn4fFXbF0PEuawrt+hjmxqbLLc1S/286YRltDLLTZ/3cumktbQ4x7vd/3R1c0srixMqGL4LjKIjYdX5vQBD/ZOcOXNjfT1hBLOKe8ad1klk90z6tP9M4R42rLBtHWEOP2M6J99yNJ38yuLp2u+qXT4M7MuH6tW0HY/aMXem6ffMKaz/6b1//sS5uT9+EsGTiAXV5GrPvIg0nX66pvTHed5zuZ3nz8SL7y05cSlseb4ew4ZQLP/PEge//HncZm5+auT/TzfHehdm1u4cy73CmBRpUX8pWzOw5yi319Rz76racj7fdpLTWc1lLDyi8+zn/vP9RpebIrv1UlA9m9JXX/HYBL2+pZ2BDj0ecO8MQLfwG6btp2+Ykdfd5rygYlfM6N6zoKc3/Be+ejzwMd0zMFtdSV8diVC1N+7oeXjOOZpspuTXv0++tXJjy/8utPpfX+GXVlzNhSxrJbf8izr77V9RuS2DZnFHf9+MX25xNHlHBXIE492RR9cnUpd6c4gNfHBnPfOce3Pw/2V/OfbFy2OLHJXVlhXnveP9HXhLh6yEBefqNj6pqCAf24c1MzS255jN8eeBug03eOatnEKpZN7EifA4feSVge75/1ea+y9ORLbyQs371lRsryJ5mP+yozu85sYea1HVMondoDc4J+/KSmbk8ftmtzc8oBvqbWlHb6/YPbcuO2kJOVz6zquDjxiz+8weo7Eqdo+1zgZDfZBYTvXXYC3/3Vfi7591+0v5Zuo6IPzKzlvn1/SO9NIQbl9U8oyze01rKh1b1g8IUNySs3gws6jltxl3/tV4B7l+VeX2Xq1YOHue6hZzPeV4CF4yva8+3vDrzdngYtdWXctSV15Xh0eWFCOdxT/MfQ7uTfja21TBpRkvG0dWubq1nbnP7FpqqSAl45eDjhtTXTq1mTxoWrEaWpj6upWs2l6j7jP47PrS8nNriA95JMvRZP++B++yu788dVMH9cRUJZ98lTOirm55zQuY96sot9UfLs9hWdK7JLmmLt51FBs8eUM3tMYtP2tc3V7XnL/dxohYX/u4RN7ZruAKOz68uZXV9O48ce5m/vJZ+m06+tIZZwXhQ3taY07bxSMnBAp3Ftgs6eO4rdP3LPI+Ll07d/uT9heqxk6TdyaGHSfZpUnXg+4j/G+7frP0a464W35BhVXtTps+LntND5N9xSN4Rb1vfOBcls053oLOlus9RgBsrlKdoynec52fuTbbavJpuP8jFR9yVZs+2emiO7qwNWpp/TF2ke3Mfu7HNX6dCdpmH+/YiyS/6+qqnuAmTSZD1q0nQnbsF0j3+djH9DYa91scne+N0FN5nuR8TTI5N9S/XenvzKmXalCb7dfxzy/58sTbNdhqcSzJuZxTO4rfTKDL/uTq8TJkr8+3Xz7DDZtnsyXRO32/O6KtOi7Htwne5+30zTKdmxprvldtj2oo6bElwr6ulr2K4OCOlqEyWL9GSXsJ4Wtm/B1/py95PFNd1xN3J5ZP5MqRLdQ8yMBePdkVlLBw3gXu9O5QULxlBVUsAHvatqG1trqBs6iLu3zqCmbGDC4GMAe7bOcK8SJblitXNTM2VeX4OpNaUJw/h3x7IJw2iqKmZqTWnCFAfJRu3cOqeOEaUD2RQyMIJ/5O3Ll4zjqqXjqRicz5VLk4/qHW9CGfZ5yd5/+oxaRpQO7DR65MUL66kszufStnrOmjWS6iEDWe9r5t1YVczk6pKkTXouXzKOwrzj6N/P2uOydEIlE4YXM9s3WumuM5Pfxb5uzSSGFuZFvup2w9rJlBfltY/kvmW2m74bW2u7eGdn/j4xZ3u/twsXjKGyOJ9L2sIHCQl+fro2trqx2Dqnrlvvj0sVmx2nTKC8KL99BMhtc0dRVVIQOjLsqqnDqY8VccK4xKvhwWaSwXx307oplBfl8ZlVE9m5aTplhXmdmvb5m2YXDOjHV86eSVlhHrefMZ3z549hWHEBFy1MbGYMbh5r9PJY3KlThzNy6KD2gVB2n9VCWWEed2+dwT8tHkdscH6nZtapXLva/d0F7yYmM6W6lKaqYpZFHKwK4F82TmsfpbRl5JD2/mA3r5/C0MK8hO4Mly9xv8OerTMoL8rrlL/9zWSvCCkfJgzvaFr9xY2d7yhOHlHSPqDe6mnuKKyXtLn5/7o1kygrzGNPYMTVeJ7yN232qxicT6vXVLZicH6n/crv3699VNv6WFH7YEJtDTGmVJcwzpvu6oIFHb+BsCbiqfhH+w5OOePvDpBO15EwE4cXM2F4MUX5/SkrzEvajDiYr+NNLBc3VrbPBzy1ppTR5YUsHF/BlJrShKbiKyZVtXc38Jfll7SNbS+r/W47YzpDC/O66JqRvvjnpmrOGf/NfvjExHyX7HgTNKJ0IC0jh1BelNdepsbL34IB/RLKMEieBnHxY9g1KxsZWpjX3mQ9TGNVcfs8tK2jyhIG37xmZSNlhXncs62Vz66e6JUTXafvjWs7ykS/sHMUf0u2T5zcxAe8cm35xGHsOLmJ8qI8Prva3c725Q1UDM7nn0PuckYVz/NF+f25Y1Mzp7fU0M/cO5ZhA4+m6/OBtA42y54/roL6WBFrpo0g6Opl7vfbvtz9ftesbKS8KJ8d3h3j/v2MeeMqmFZbyn3nuMeQO0Ka+KYq0/3lZ1dTDMWPl+C2Zoi36pleW0pjmscAgJOmVFE3dBAbW2s6xTaZK71zuSuWjqcw7zjm1pczo24Iw739ir8G7lgbOzclpsfuLe5vzv+9V00dwcihgxLOleJ56rIUgxfevbW1vVJ+7rzw0eXPmzea4SUFbO3lAf5uP2N6+7gbZ8ys5dx57nnEhb5jyMdOaqK8KJ+asoGUF+Vx7ZrMyv50zK4fythYEadMGZ7wu406rVWyMvVoYpmM5NkbzKwYOHjw4EGKi3On71UUCXeafJfOHMcJfR58Pdn6UT+nu/yfF992V5+fbHnw/V19lyjbSyeNgt+l8537aGmbLF7BZel+nyjrp/v+4LaC+xjlO2fyO8r0/VG2k04apfptxHXnt+PfRth66e5Tqu/UnTTN9HcX9T1xXcUjSjkX3E6my3u7bE2njE+176mkem8m2w3bVqq0Cn5m8HODryfbt2Sf090YdVcmx6Ko+xSWVqnSOWrZHHXf/Z/tj0d3y5Z00iOdsrEnYhz2ef7nmUrneNHVslTlQ3eOZcFtdCXdPBh1e+lso6vzzO6kd3fyVLLPj/J5vSHKOXM65UBv7F8meSwb+5ypQ4cOUVJSAlDiOE7n/pY+qkSLiIiIiIjIMS2dSrSac4uIiIiIiIhEpEq0iIiIiIiISESqRIuIiIiIiIhEpEq0iIiIiIiISESqRIuIiIiIiIhEpEq0iIiIiIiISET9s70DyRw6lHJUcREREREREZEekU79MxfniR4BvJzt/RAREREREZFjTrXjOH9MtUIuVqINGA68le19iWAwboW/miNjf48lik1uU3xym+KT2xSf3KXY5DbFJ7cpPrntWInPYGC/00UlOeeac3s7nLLmnyvc+j4AbzmOo/bnOUSxyW2KT25TfHKb4pO7FJvcpvjkNsUntx1D8Yn03TSwmIiIiIiIiEhEqkSLiIiIiIiIRKRKdGbeAT7p/ZXcotjkNsUntyk+uU3xyV2KTW5TfHKb4pPbFB+fnBtYTERERERERCRX6U60iIiIiIiISESqRIuIiIiIiIhEpEq0iIiIiIiISESqRIuIiIiIiIhEpEp0N5nZRWb2ezM7bGb7zKw12/t0tDGzHWbmBB7P+pYXmNntZvYXM3vbzL5hZpWBbdSa2YNm9lczO2BmN5lZ/8A6C8zs52b2jpn9zsy29NFXPKKY2Twz+66Z7fdisSqw3MzsU2b2ipn9zcz2mtnYwDplZnafmR0yszfNbLeZFQXWmWxmj3t563/N7KqQfTnNzJ711nnazFb0zrc+MkSIzZ6QvPRwYB3FppeY2XYz+y9Hg4KBAAAHq0lEQVQze8srhx4ws/GBdfqsPNPxq0PE2Dwakn92BtZRbHqBmV1gZk955dIhM3vCzJb7livfZFGE+Cjv5Agz+4iX/rf6XlP+yYTjOHqk+QBOxx3efSvQBOwC3gBi2d63o+kB7ACeAYb5HuW+5XcCfwDagGbgCeDHvuXHAU8D3wemAsuBPwHX+tYZBfwfcDPQCFwMvA8szfb3z7WHl36fAVYDDrAqsPxq4E3gVGAy8G3gBaDAt85DwC+BmcBc4LfA/b7lxcCrwL3ABGAD8FfgXN86s70YXenF7NPAu8DEbKdRDsdmj5f2/rw0JLCOYtN78XkY2OKl2xTgQeAloNC3Tp+UZ+j41Z3YPOqlkz//FCs2fRKfk4EVwFhgHPBZr0yZ4C1Xvsnt+Cjv5MADmAG8CPwKuNX3uvJPJuma7R04Eh/APuA23/N+wB+Bj2R7346mB24l+pdJlpV4BfU632sNuBWI473ny4G/A5W+dc4HDgJ53vMbgGcC2/4q8HC2v38uPwhU1AADXgGuCMToMLDBe97ova/Ft84y4B/AcO/5BcDr8fh4r10PPOt7/h/Afwb256fAzmynSy48grHxXtsDPJDiPYpN38aowkvved7zPivPdPxKLzbea4/iO/EMeY9i07cxeh04W/kmNx/x+Hj/K+9kPx5FwG+Axf54KP9k/lBz7jSZWR7u1Zq98dccx/mH93xWtvbrKDbW3CaqL5jb1LTWe70ZGEBiHJ7FvaIWj8Ms4GnHcV7zbe8R3DtqE3zr7CXRIyiW6RqFe4XZH4+DuAWnPx5vOo7zM9/79uJW1Gb61vmh4zjv+tZ5BBhvZkN86yhm6VvgNcV6zszuNLOhvmWKTd8q8f6+7v3tk/JMx69IgrGJ+4CZ/dnMnjGz68xskG+ZYtMHzOw4M9sAFOLeMVO+ySEh8YlT3smu24EHHccJpqHyT4b6d72KBJTjNm94LfD6a7hXcKTn7MNtZvccUAV8AnjczCbiVtjedRznzcB7XvOW4f0NixMR1ik2s4GO4/wt0y9xjIinZ1ha+tP6gH+h4zjvm9nrgXVeDNlGfNkbJI/ZMCSZh4Fv4qbtGOBa4CEzm+U4zt9RbPqMmfUDbsVtMveM93KflGfAEHT8SipJbADux23ivR+3q8oNwHhgjbdcselFZjYJt1JWALwNrHYc59dmNhXlm6xLFh9vsfJOFnkXNabjNucO0nEnQ6pES85yHOch39OnzGwfbmG8HlDlViQix3G+6nv6tJk9BTwPLAB+kJWdOnbdDkzE7XcuuSU0No7j7PI9fdrMXgF+YGZjHMd5vi938Bj1HG5/zBJgHXCPmc3P7i6JT2h8HMf5tfJO9phZDfAFYInjOIezvT9HIzXnTt+f8foHBF6vxB10R3qJd7XsN0A9blrnmVlpYDV/HF4lPE5EWOeQ7kKnJZ6eqfLFq0DMv9Ab4bGMnomZ8l9EjuO8gFuW1XsvKTZ9wMxuA04CFjqO87JvUV+VZzp+JZEiNmH2eX/9+Uex6SWO47zrOM7vHMd50nGc7biDI12G8k1OSBGfMMo7facZ97j+czN738zeB+YDl3r/v4byT0ZUiU6T1x/wSWBR/DWvCdgiEvuASA8zd7qdMbgDWD0JvEdiHMYDtXTE4Qlgkpn5KwdLgEPAr33rLCLREhTLdL2IWxj641GM25/WH49SM2v2va8Ntxza51tnnpkN8K2zBHjOcZw3fOsoZhkws2pgKG5eAsWmV5nrNtzR09scxwk2i++T8kzHr84ixCbMVO+vP/8oNn2nH5CP8k2uiscnjPJO3/kBMAk3zeOPnwH3+f5X/slEtkc2OxIfuEO1HwbOwh3V9ku4/QErs71vR9MD+BzuVbM63Klzvo87tH6Ft/xO3ObdC3GvuP0E+Inv/fGh+R/BnbpkKW6/z7Ch+W/E7ZtxIZriKlk8iugoiB3gQ97/td7yq718cApuwf0A4VNc/RxoBebgtizwT6NUglsZ/zLuoBWne/EJTqP0HnC5F7MdHOPTKKWKjbfsJuB4Ly8twj2g/QbIV2z6JD534E7/Np/EqV4G+tbpk/IMHb/Sig3uhduPeTGp88q354HHFJs+ic91wDwv7Sd5z/+B20RV+SaH46O8k3sPAqOlK/9kmJ7Z3oEj9YE7D9pLuPOe7QNmZnufjrYH7hD5+700ftl7Psa3vAC3D9vrXgb+JjAssI2RwPdw57P9E27FvH9gnQXAL7zPeR7Yku3vnosPL52ckMceb7kBn8KtaB3GHXlxXGAbZbgDjbyFO0XCXUBRYJ3JwOPeNl4Grg7Zl9Nw+2G9gzuX+Ipsp0+uxgYY6B0AD+BWaH+PO0djZWAbik3vxScsNo6/rOnL8gwdvyLHBqgBHgP+4v3uf4t7slgc2I5i0zvx2e2VWe94ZdhevAq0t1z5Jkfjo7yTew86V6KVfzJ4mPfFRERERERERKQL6hMtIiIiIiIiEpEq0SIiIiIiIiIRqRItIiIiIiIiEpEq0SIiIiIiIiIRqRItIiIiIiIiEpEq0SIiIiIiIiIRqRItIiIiIiIiEpEq0SIiIiIiIiIRqRItIiIiIiIiEpEq0SIiIiIiIiIRqRItIiIiIiIiEpEq0SIiIiIiIiIR/T/J5LCJNEjVpwAAAABJRU5ErkJggg==\n",
            "text/plain": [
              "<Figure size 1200x300 with 1 Axes>"
            ]
          },
          "metadata": {
            "tags": [],
            "needs_background": "light"
          }
        },
        {
          "output_type": "stream",
          "text": [
            "\n",
            "\n",
            "13 pt_sex :  object\n",
            "nan %:  0.014277555682467162\n",
            "['Male' 'Female' nan]\n",
            "Number of unique class is  3\n",
            "Male      8307\n",
            "Female    5699\n",
            "Name: pt_sex, dtype: int64\n",
            "\n",
            "\n",
            "14 ps24 :  object\n",
            "nan %:  0.05711022272986865\n",
            "['PS 2-' 'PS 0-1' nan]\n",
            "Number of unique class is  3\n",
            "PS 0-1    13171\n",
            "PS 2-       829\n",
            "Name: ps24, dtype: int64\n",
            "\n",
            "\n",
            "15 abo_mismatch :  object\n",
            "nan %:  0.049971444888635065\n",
            "['Matched' 'Major mismatch' 'Major-Minor mismatch' 'Minor mismatch' nan]\n",
            "Number of unique class is  5\n",
            "Matched                 7521\n",
            "Minor mismatch          2729\n",
            "Major mismatch          2517\n",
            "Major-Minor mismatch    1234\n",
            "Name: abo_mismatch, dtype: int64\n",
            "\n",
            "\n",
            "16 tbi :  object\n",
            "nan %:  0.0\n",
            "['1' '0']\n",
            "Number of unique class is  2\n",
            "1    9397\n",
            "0    4611\n",
            "Name: tbi, dtype: int64\n",
            "\n",
            "\n",
            "17 gvhd_pro :  object\n",
            "nan %:  0.0\n",
            "['Tac+MTX' 'CyA+MTX' 'Tac±' 'CyA±']\n",
            "Number of unique class is  4\n",
            "Tac+MTX    7935\n",
            "CyA+MTX    4245\n",
            "Tac±       1504\n",
            "CyA±        324\n",
            "Name: gvhd_pro, dtype: int64\n",
            "\n",
            "\n",
            "18 gvhd_pro2 :  object\n",
            "nan %:  0.0\n",
            "['Tac-based' 'CyA-based']\n",
            "Number of unique class is  2\n",
            "Tac-based    9439\n",
            "CyA-based    4569\n",
            "Name: gvhd_pro2, dtype: int64\n",
            "\n",
            "\n",
            "19 hctci_arrythmia_cd :  object\n",
            "nan %:  0.1142204454597373\n",
            "['0' '1' nan]\n",
            "Number of unique class is  3\n",
            "0    13776\n",
            "1      216\n",
            "Name: hctci_arrythmia_cd, dtype: int64\n",
            "\n",
            "\n",
            "20 hctci_heart_cd :  object\n",
            "nan %:  0.1427755568246716\n",
            "['0' '1' nan]\n",
            "Number of unique class is  3\n",
            "0    13584\n",
            "1      404\n",
            "Name: hctci_heart_cd, dtype: int64\n",
            "\n",
            "\n",
            "21 hctci_cerebrovascular_cd :  object\n",
            "nan %:  0.221302113078241\n",
            "['0' '1' nan]\n",
            "Number of unique class is  3\n",
            "0    13793\n",
            "1      184\n",
            "Name: hctci_cerebrovascular_cd, dtype: int64\n",
            "\n",
            "\n",
            "22 hctci_dm_cd :  object\n",
            "nan %:  0.12849800114220444\n",
            "['0' '1' nan]\n",
            "Number of unique class is  3\n",
            "0    13155\n",
            "1      835\n",
            "Name: hctci_dm_cd, dtype: int64\n",
            "\n",
            "\n",
            "23 hctci_valve_cd :  object\n",
            "nan %:  0.13563677898343804\n",
            "['0' '1' nan]\n",
            "Number of unique class is  3\n",
            "0    13900\n",
            "1       89\n",
            "Name: hctci_valve_cd, dtype: int64\n",
            "\n",
            "\n",
            "24 hctci_liver_cd :  object\n",
            "nan %:  0.1142204454597373\n",
            "['0' '1' nan]\n",
            "Number of unique class is  3\n",
            "0    13055\n",
            "1      937\n",
            "Name: hctci_liver_cd, dtype: int64\n",
            "\n",
            "\n",
            "25 hctci_liver_severe_cd :  object\n",
            "nan %:  0.1142204454597373\n",
            "['0' '1' nan]\n",
            "Number of unique class is  3\n",
            "0    13799\n",
            "1      193\n",
            "Name: hctci_liver_severe_cd, dtype: int64\n",
            "\n",
            "\n",
            "26 hctci_inf_cd :  object\n",
            "nan %:  0.1070816676185037\n",
            "['0' '1' nan]\n",
            "Number of unique class is  3\n",
            "0    13134\n",
            "1      859\n",
            "Name: hctci_inf_cd, dtype: int64\n",
            "\n",
            "\n",
            "27 hctci_bowel_cd :  object\n",
            "nan %:  0.12135922330097086\n",
            "['0' '1' nan]\n",
            "Number of unique class is  3\n",
            "0    13932\n",
            "1       59\n",
            "Name: hctci_bowel_cd, dtype: int64\n",
            "\n",
            "\n",
            "28 hctci_obesity_cd :  object\n",
            "nan %:  0.1070816676185037\n",
            "['0' '1' nan]\n",
            "Number of unique class is  3\n",
            "0    13751\n",
            "1      242\n",
            "Name: hctci_obesity_cd, dtype: int64\n",
            "\n",
            "\n",
            "29 hctci_ulcer_cd :  object\n",
            "nan %:  0.1427755568246716\n",
            "['0' '1' nan]\n",
            "Number of unique class is  3\n",
            "0    13928\n",
            "1       60\n",
            "Name: hctci_ulcer_cd, dtype: int64\n",
            "\n",
            "\n",
            "30 hctci_mental_cd :  object\n",
            "nan %:  0.12849800114220444\n",
            "['0' '1' nan]\n",
            "Number of unique class is  3\n",
            "0    13594\n",
            "1      396\n",
            "Name: hctci_mental_cd, dtype: int64\n",
            "\n",
            "\n",
            "31 hctci_lung_cd :  object\n",
            "nan %:  0.47115933752141637\n",
            "['0' '1' nan]\n",
            "Number of unique class is  3\n",
            "0    12651\n",
            "1     1291\n",
            "Name: hctci_lung_cd, dtype: int64\n",
            "\n",
            "\n",
            "32 hctci_lung_severe_cd :  object\n",
            "nan %:  0.3926327812678469\n",
            "['0' '1' nan]\n",
            "Number of unique class is  3\n",
            "0    13485\n",
            "1      468\n",
            "Name: hctci_lung_severe_cd, dtype: int64\n",
            "\n",
            "\n",
            "33 hctci_renal_cd :  object\n",
            "nan %:  0.1142204454597373\n",
            "['0' nan '1']\n",
            "Number of unique class is  3\n",
            "0    13921\n",
            "1       71\n",
            "Name: hctci_renal_cd, dtype: int64\n",
            "\n",
            "\n",
            "34 hctci_rhumatoid_cd :  object\n",
            "nan %:  0.12849800114220444\n",
            "['0' '1' nan]\n",
            "Number of unique class is  3\n",
            "0    13873\n",
            "1      117\n",
            "Name: hctci_rhumatoid_cd, dtype: int64\n",
            "\n",
            "\n",
            "35 hctci_st_cd :  object\n",
            "nan %:  0.1070816676185037\n",
            "['1' '0' nan]\n",
            "Number of unique class is  3\n",
            "0    13312\n",
            "1      681\n",
            "Name: hctci_st_cd, dtype: int64\n",
            "\n",
            "\n",
            "36 hctci_points_corr :  float64\n",
            "nan %:  0.6710451170759566\n"
          ],
          "name": "stdout"
        },
        {
          "output_type": "display_data",
          "data": {
            "image/png": "iVBORw0KGgoAAAANSUhEUgAAA9EAAAEQCAYAAAC3G/dLAAAABHNCSVQICAgIfAhkiAAAAAlwSFlzAAAPYQAAD2EBqD+naQAAADh0RVh0U29mdHdhcmUAbWF0cGxvdGxpYiB2ZXJzaW9uMy4yLjIsIGh0dHA6Ly9tYXRwbG90bGliLm9yZy+WH4yJAAAgAElEQVR4nOzdeZwcdZ3/8fd3JhdXwiXhEkFg8QAvUERdUQ4F1AXd1VXWA9fVFVHXY0X5eQGyoqKAnOG+T7lDSAIJuU9yTe5rjiSTSSaZmcyRmczV/f39UV0z1TXV3dV39+T1fDz6MdPd1VXfqm/Vt+pTx/djrLUCAAAAAACpVRS7AAAAAAAAlAuCaAAAAAAAQiKIBgAAAAAgJIJoAAAAAABCIogGAAAAACAkgmgAAAAAAEIiiAYAAAAAICSCaAAAAAAAQiKIBgAAAAAgJIJoAAAAAABCGpHOwMaYKyVdKenE2EdrJF1vrZ0c+36MpL9J+qqk0ZKmSvqBtbYxjWkYScdK6kinbAAAAAAAZOEQSQ3WWptsIJPi+/iBjfmCpIikTZKMpG9J+oWkD1pr1xhj7pb0OUlXSGqTdIekqLX242lM4zhJ9aELBQAAAABAbhxvrd2ebIC0gujAERjTIieQfk7SbkmXW2ufi333LknrJJ1jrV0YcnxjJbVt27ZNY8eOzapsAAAAAACk0t7erre//e2SNM5a255s2LRu5/YyxlRK+rKkgyQtkHSmpJGSprnDWGvXG2O2SjpHUmAQbYwZLefWb9chkjR27FiCaAAAAABASUm7YzFjzBnGmL2SeiRNkPRFa+1aSUdL6rXWtvp+0hj7LpFr5Nz67b64lRsAAAAAUJIy6Z17g6QPSDpb0t2SHjHGvCeLMtwoaZzndXwW4wIAAAAAIG/Svp3bWtsraXPs7VJjzIcl/Y+kZySNMsYc6rsaPV7SziTj65FzVVuS5HTODQAAAABA6clFnugKOc80L5XUJ+l89wtjzGmSTpDzzDQAAAAAAGUt3TzRN0qaLGmrnA7ALpf0KUmftda2GWMekHRzrMfudkm3S1oQtmduAAAAAABKWbq3cx8l6VFJx8jpBGylnAD6jdj3P5UUlfS8nKvTUyX9IDdFBQAAAACguLLOE51rbp7otrY2UlwBAAAAQMz21n36+v2L9K1z3qErPn5SsYszrLS3t2vcuHFSiDzRuXgmGgAAAACQZze+tk61TZ26duLaYhdlv0YQDQAAAABloLc/WuwiQATRAAAAAACERhANAAAAAEBIBNEAAAAAAIREEA0AAAAAZcCYYpcAEkE0AAAAAAChEUQDAAAAABASQTQAAAAAACERRAMAAABAGTDioehSQBANAAAAAEBIBNEAAAAAAIREEA0AAAAAQEgE0QAAAABQBsgTXRoIogEAAAAACIkgGgAAAACAkAiiAQAAAAAIiSAaAAAAAICQCKIBAAAAoAzQsVhpIIgGAAAAACAkgmgAAAAAAEIiiAYAAAAAICSCaAAAAAAoA0Y8FF0KCKIBAAAAAAiJIBoAAAAAgJDSCqKNMdcYY94yxnQYY3YZY14yxpzmG2amMcb6XhNyW2wAAAAAAAov3SvR50q6U9JHJV0oaaSk140xB/mGu0/SMZ7X1VmWEwAAAAD2bzwSXRJGpDOwtfYi73tjzBWSdkk6U9Jsz1dd1tqdYcZpjBktabTno0PSKRMAAAAAAIWS7TPR42J/W3yf/4cxpskYs9oYc6Mx5sAk47hGUpvnVZ9lmQAAAAAAyIu0rkR7GWMqJN0qaZ61drXnqyclbZHUIOl9kv4s6TRJX0owqhsl3ex5f4gIpAEAAAAAJSjjIFrOs9GnS/qE90Nr7b2et6uMMTskTTfGnGytrfaPxFrbI6nHfW8MN/oDAAAAAEpTRrdzG2PukPR5SZ+21qa6arwo9veUTKYFAAAAAKBfsVKR1pVo41wmvl3SFyV9ylpbG+JnH4j93ZFm2QAAAAAAKCnp3s59p6TLJV0qqcMYc3Ts8zZr7T5jzMmx71+T1CznmehbJM221q7MUZkBAAAAACiKdIPoK2N/Z/o+/7akhyX1SrpA0k8kHSRpm6TnJd2QcQkBAAAAACgR6eaJTnobvrV2m6RzsyoRAAAAAGAIOmEuDdnmiQYAAAAAYL9BEA0AAAAAQEgE0QAAAAAAhEQQDQAAAABlgCeiSwNBNAAAAAAAIRFEAwAAAEAZsMUuACQRRAMAAAAAEBpBNAAAAACUAZ6JLg0E0QAAAAAAhEQQDQAAAABASATRAAAAAACERBANAAAAAEBIBNEAAAAAUAYMPYuVBIJoAAAAAABCIogGAAAAACAkgmgAAAAAAEIiiAYAAACAMsAj0aWBIBoAAAAAgJAIogEAAAAACIkgGgAAAACAkAiiAQAAAKAMGBJFlwSCaAAAAAAAQiKIBgAAAAAgJIJoAAAAAABCSiuINsZcY4x5yxjTYYzZZYx5yRhzmm+YMcaYO40xzcaYvcaY540x43NbbAAAAAAACi/dK9HnSrpT0kclXShppKTXjTEHeYa5RdIXJH05Nvyxkl7IvqgAAAAAsP+iW7HSMCKdga21F3nfG2OukLRL0pmSZhtjxkn6jqTLrbVvxob5tqR1xpiPWmsX5qTUAAAAAAAUQbbPRI+L/W2J/T1TztXpae4A1tr1krZKOidoBMaY0caYse5L0iFZlgkAAAAAgLzIOIg2xlRIulXSPGvt6tjHR0vqtda2+gZvjH0X5BpJbZ5XfaZlAgAAAAAgn7K5En2npNMlfTXLMtwo54q2+zo+y/EBAAAAwPDDQ9ElIa1nol3GmDskfV7SJ6213ivHOyWNMsYc6rsaPT723RDW2h5JPZ5xZ1IkAAAAAADyLt0UVyYWQH9R0nnW2lrfIEsl9Uk63/Ob0ySdIGlBlmUFAAAAAKCo0r0SfaekyyVdKqnDGOM+59xmrd1nrW0zxjwg6WZjTIukdkm3S1pAz9wAAAAAgHKXbhB9ZezvTN/n35b0cOz/n0qKSnpe0mhJUyX9ILPiAQAAAAAkyfBQdElIN090ylqz1nZLuir2AgAAAABg2Mg2TzQAAAAAAPsNgmgAAAAAAEIiiAYAAAAAICSCaAAAAAAoA4Z+xUoCQTQAAAAAACERRAMAAAAAEBJBNAAAAAAAIRFEAwAAAEAZ4JHo0kAQDQAAAABASATRAAAAAACERBANAAAAAEBIBNEAAAAAAIREEA0AAAAAQEgE0QAAAAAAhEQQDQAAAABASATRAAAAAFAGDImiSwJBNAAAAAAAIRFEAwAAAAAQEkE0AAAAAAAhEUQDAAAAABASQTQAAAAAlAEjehYrBQTRAAAAAACERBANAAAAAEBIBNEAAAAAAIREEA0AAAAAZcDwSHRJSDuINsZ80hgz0RjTYIyxxpjLfN8/HPvc+5qSuyIDAAAAAFAcmVyJPkhSlaSrkgwzRdIxntfXMpgOAAAAAAAlZUS6P7DWTpY0WZJM4vsJeqy1O8OMzxgzWtJoz0eHpFsmAAAAAAAKIV/PRH/KGLPLGLPBGHO3MeaIJMNeI6nN86rPU5kAAAAAoGzxTHRpyEcQPUXSNyWdL+mXks6VNNkYU5lg+BsljfO8js9DmQAAAAAAyFrat3OnYq192vN2lTFmpaRqSZ+SND1g+B5JPe77JLeIAwAAAABQVHlPcWWtrZHUJOmUfE8LAAAAAIB8ynsQbYw5XtIRknbke1oAAAAAAORT2rdzG2MOVvxV5ZOMMR+Q1BJ7/V7S85J2SjpZ0l8kbZY0NevSAgAAAMB+i0dfS0Emz0SfJWmG5/3Nsb+PSLpS0vskfUvSoZIaJL0u6bexZ58BAAAAAChbmeSJnqnkp0A+m3FpAAAAAAAoYXl/JhoAAAAAgOGCIBoAAAAAygDZgEsDQTQAAAAAACERRAMAAAAAEBJBNAAAAAAAIRFEAwAAAEAZ4JHo0kAQDQAAAABASATRAAAAAACERBANAAAAAEBIBNEAAAAAUAbIE10aCKIBAAAAAAiJIBoAAAAAgJAIogEARReJWm3etVfW2mIXBQCQgWjUavOuDtpx7BcIogEARfezZ1fogptn6eH5dcUuCgAgA9dNXKMLbp6t26ZvLnZRgLwjiAYAFN3LKxokSXfNrC5ySQAAmXhkwRZJ0i3TNha5JMObET2LlQKCaAAAAAAAQiKIBgAAAIAyYMUz56WAIBoAAAAAgJAIogEAAACgDPBMdGkgiAYAlAwyowAAgFJHEA0AAAAAQEgE0QAAAAAAhEQQDQAAAABlwPBIdEkgiAYAlAwODgAAQKlLO4g2xnzSGDPRGNNgjLHGmMt83xtjzPXGmB3GmH3GmGnGmFNzV2QAwHBFx2IAAKDUZXIl+iBJVZKuSvD91ZJ+LOn7ks6W1ClpqjFmTEYlBAAAAACgRIxI9wfW2smSJkuS8d13Z5wPfiLpBmvty7HPvimpUdJlkp7OsrwAIEmy1spaqaJi+Nz/G4laVQ6j+QEAABiOcv1M9EmSjpY0zf3AWtsmaZGkc4J+YIwZbYwZ674kHZLjMgEYZqy1+uJd83Xx3+coEh0e9/+2dvXqrBve0M+eXVHsogAAgBLFqfbSkOsg+ujY30bf542e7/yukdTmedXnuEwAhpme/qhWbGvVhsYO1e/pKnZxcuK5pfXa09WnF5ZtL3ZRAAAAkEQp9M59o6RxntfxxS0OgHJCR1TDDRUKAABKW9rPRKewM/Z3vKQdns/HSwq8R9Fa2yOpx33vf84aAPYHtH0AAADlIddXomvlBNLnux/EnnM+W9KCHE8LADDscDIBAIBEOOleGtK+Em2MOVjSKZ6PTjLGfEBSi7V2qzHmVkm/McZskhNU/0FSg6SXclFgAAAAAACKJZPbuc+SNMPz/ubY30ckXSHpL3JySd8r6VBJcyVdZK3tzryYADDIexKWJ2gBAABQSGnfzm2tnWmtNQGvK2LfW2vt76y1R1trx1hrL7DWbsx5ybFf6u6L6PO3z9GNr60rdlGQwlOLt+q8v87U1ubh0Xt2vv3h1bXFLgLS9Jcp63XJ3+eoq7e/2EUBENPbH9Vld87Tta+sKXZRho0pq3fq3JtmaFV9W7GLghza3dGjC26epftm1xS7KGWpFHrnBkJ7ZUWDVm9v1z1s8CXvmhdWqaapU9dO5EAG6SifewvumlmttTva9dxSMjMCpWL6ukat2Naqh+fXFbsow8b3H1+qLc1d+u6jS4pdFOTQ36dv1OZde/V/XJjKCEE0ykpfNFrsIiBNvf35rTNLjisUWX+EdRAoFf1Rtsd86e6PFLsIyKF8H58NdwTRAPLKltGVRQAAACAVgmiUFUP6G0ji4jNKCdlGAADlhmPq7BBEAyhrxNMAAGB/wYnb0kAQDSCvuGqM4Y7jGQBAuSEYzw5BdI7N39ykL0+Yr42NHcUuCvYj0ajVD55Yqptf31DsoiAH9vb06+v3L9ITi7ak9TtrrX701HL9ecr6Id/N3eS0TZt30TYBKG0zNuzSVyYsUF1TZ+7Hvd4Z95bm7MdtrdXPnl2hG0hRiCK59pU1uvq5qoJM6/45Nfr2Q4vpkCyGIDrHLr9/kd6q26PvkQYABbS4rkWvrdqp297cXOyiIAcenFuruZub9OsXV6f1u6r6Nk2satDdM6uHfPf1B5y26crHl+WqmACQF99+6C0trmvRT55ZkftxP+yM+2fPZh941DR16oVl23X/3NoclAxI38Pz6/TsknrV7+lK+7fpXom+YdI6zdiwWy8t3572tIYjgug8ad7bW+wiYD/SU8JnBfN9O/dwuF3cn6Zrb09/RuMJc3a4uZO2KdcM98QBedGSx/YqF+Pui5Tuvhf7l0KmWiTVmYMgGmWFY1VIwyNwLhbyagNA7tG2olCK3as2h+IOgmgAKDL/sdf+vIMqx+NQTu4B+WFLPP9CsYMZwJXZlpLh+stOTxJBdP6wfgGSCnEQVNoHWYXElZDiYLEDAPYXFcQ4kgiiAaDoChmDEe8BQO5xMg37C+7AcBBEo6iqtrXqqieXaVtL+r0K7o/+OnWD7pwxtAfuXDdnW5u7dNWTy7R6e1vg9017e/Sjp5ZrfnVTynGl09iuiK0PqXqZzOfV7ZeWb9fVz1UVt8MYzyKbWNWQ0Sh++OQy7WrvlqSE9ViK/HeJWWt13cQ1enjeYO+3i2qanfnr6M57ed5c36j/eXq5Orr7Eg5z35waSdKt0zbq79M25b1M5SgStbrmhVV6dsm2YhclNGutfvfyaj2+ML1Uc367O5z2ckF1c45KVjz9kah++dxKPb+0PtTwD8+r1XUT1+T8LpmWzl79+Knlmrspfh8UiVr9vxdWhRpHbVOnpqzekfB7a61+//JqPbagLuEwQXe13vz6Bt3xZv7bgX29Ef3smRVJ5yEatfr1i6v0xbvm6ZoXVikaLU6k39nTr58+s0Kvr9mZ0e+ttbrh1bV6sEx7QX9+ab1++dxK9WdwXLGtxTkeW7GtdeCzoPXuty+tTjstZqa4m9tBEJ0nrF/hXHrnPE1auUM/eIK0O6nsaNunO2Zs1k1TN+Q9R9/3HluiSSt36PO3zw38/vevrNHEqgZdft+ilONKJ+C9LLY+XPXk8tC/yfXZ/588s0LPLqnXC8vCHSTmQrIDzB89FX5ZeL26cod+FTuY9NZjuV0tWbGtVQ/Nq9O1EwfzsP77vQv16sodaacAy8R/PrxEL69oSBoc1+/Zpz2dvbp12ibdMm2j2pME3Pur19fs1FOLt+rq51YWuyihza9u1qMLtug3L2W3nv3u5dWaWNWgr923MEclK55Xqhr0zJJt+vk/wqWHunbiWj00r05V9ZmdyEvUXv3fpHV6papBX38gfh80adUOdaSR3eD7SVL+Lahu1iMLtui3L68JPb5dHd267c3N+uvrG9Xdl98ejB+cV6sXlm9POg+zNu7WE4u2avnWVj21eKteX5tZEJutCbOq9eLy7freY0sz+v3aHe26f26tri/TfNw//0eVnlmyTRNXpn9S/IdPLdeklTt02Z3zkg6XSVrMTINhbud2EESjJNTs3htquP15u+3uGwyco3mOhGp2dyb9vj7Pdw5saU4+/UIYDqmghsMdHsnSfRVy/hra9iX93nvnQqSAqUbKReu+8jux0J6jMm8dBtuhK9O0UHu7M0vbl8j21uBluieH7XZbmvVvFZ9mMN/7afdOo2T885DuPOVKY4iyJtPZMzxSKu3pTH/514Y8Pi4kbud2EESjJHDImRpN1qBCXE0t5BVb1v9BpXqlPFUOzhItdsmg/RoeMs2JnutHcApxEJ/tnc+l2paVo+Fy+3CprRIZL9ZhUh/ZIojOk0x3NPurfJ+xRfFkUrWsDvlTbj14l8oZ70gaR9Q0/0Ptz8ukzDa5pDKtxnJcBukel1hrC3rsF6Z0Q/uYyEtR8q5cy50LQbNe7Oa02NMvFQTReVJuB6rFxuIqL1RXbg3NE80uylUqeWL7i9QhD4pnfw78E8l0meR660lUjlwee4UKUnM2NewPhsv6woVCB0E0SgKHpyWmyO0j7XP+sPPLDHfLZGd/PjE0nNacUqnFQjRj2Qbkw6nei2247LYyWSfyOet0LJYdgug8yeZAdU9nr/7w6lqt29GectjNu/bq+olrtbujJ6Np1e/p0vUT18Z10HPnjM2atDJ52odb3tio6esa05pWzW6nrEEdTCTbWd0/p0bfefgt3TVzc9wGXx0bX1DnGhNmVeuVNFIDPbloqx4LSGNy98xqTaxq0I62fbp+4lrVNQ12eNXbH9WNk9clTVvy8LxaPbtkm15esV33zKqWJHX3RfTH19ZpSV2LJlY16K6ZQ1NW+fX0R/TnKevjPrt/Tk1Be5BOpLUreUcuQTU7f3OT/jR5fcI0UtY6nUZdP3GtfvncSk1ZvVPzNjfpz1PWqz8SjRvnotoW3fjaOvX0R/RKVYMmzKrWHW9u0uRVQ9fh3R09OvFXk3TirybpyxPmJ0338fKK7UM+c8tUv6drYN1IZtnWPfrja+vU1dsfmy+r26dvGpKSJOzV1tYup21Y25C6bUikbV+fTvzVJN02vfCpmHa1d+u/HlmiKx5arIbW5B11SdLTi7fGpRd6q64lo+neNXOzzrphWlq/d5e1K+Uz0b6v3XXFbVvddTPIlNU7dPv0TVkdtD+2oE5PL96a8e/9apK0r15TVu/UbZ6yz9q4WzdNXT/09vcCHXStqm/TDa+uzaiH9Ltmbk65TT8wt1bPhUzv5EpWr7s7enT9xLXavKsjrXHeP6dGJ/5qkqqTdDoUjVr97fUNenN9evtqr3tnV+ul5YNtYapjG7eN87e//mXQ0LpP17ywSt9/bKmWbmnRI/Pr9Mxbidffyat26I43s9tG0uWdVEd3n/5v0lpVedIMDRle8av58lj7/9jCLSlTMz04t1b/yEH6N7fd2Z6gfc3l0rt75uBx1pqGtrj2Ml19kah+8Y8qXXTr7LS2hb09/SnrpVz41/HOnv5YW5abTvkW1jTrxsnrtLCmWVc9sUy3TtuY8biGy0mNbI0odgEw1G9eWq1Jq3bogbm1qvvT55IO+7nb5qinP6pNuzr02HfOTnta337oLW3atVdvrNupOVefp2Vb9+imqRuccb8veNpvrG3U32MH4KnK53XZnfPU3t2vlfWteu7Kj8V9l2i/WNfUqRsmrZMkTV+/S/9x9gkD333h9rnq6o1o3Y52PfW9jw58vqahTX+a7ASc//L+Y1OWq6u3X//vRScV0L+871iNO3CkJCe3rhu4vv/4caqqb9MrVdu15DcXSpIeXVCne2bV6J5ZNYHLobG9Oy4tjySde9rb9Nqqnbp3do3unV0z8PknTjlS7zv+0IRlfGzBFk1ePZiaoq55cLl86UPHp5zHfPrdy2t029c+mNZvLr/fSUty7KFj9M1zTpQU36tqd19EX39gkbY0OwHIM56Di+MOPUCXffC4gfdu+plxB47UX6ZsiJuOv17O+9vMgf/fqtujqWt26uIzjgks48bGoQen33xwsWqbOvWgJ2fxF5KsY1+6a74kqcIY/erid2lhTYv+9sbGwLJ5JdpB/e7lNXqlqiFU2yAlP2C6+Y2N+vH5p6YcRy79+OnlWljjBLLfeWSJJv/PPycctrsvMpCiy/XlCQvSanMk56DSXS/S+f11E9fqRU/wkOqZaO+JECOjbz20WDW7O/Xm+kbN/MWn9eNYqrJPnHKkTj9uXNxv3RQ1HznpcJ39ziNClc+rpbN3IA3PZR88TmNGVqY9Dr9L75injp5+rW5o07P/fU7C4b7/uJOy5sx3HKaPn3KkvvXgYknSO488WP965mDbVKhjri/c4aRz29vTrz/96/tC/65qW+vAejK4TceXeltL10Cg8G9n5qbd/dmzKzRnU5MeX7RFG2+4OPTv3Pb//L/NSrhOT169U7e/6ZykTXe7kaRNjR3642vOPtDb5iazqDa4jfNvPd99dInWxE4GTvHkDv7XDx2vEZWD13fcY4MrY2kwP3yis40UpmOxwVLfNHWDHl2wRffNiW97kwUT33hgcdz7C98zXm8//MAhw21r6RpI3fTls96eVZm/dt9C1e/Zp3mbmzT1p5/M251H3uOjf3n/sfrcbcHpMF2pzn08vXir/hE7OXXJbXNDbws3TVmvRwLqpRy56/hHTjpCHznpcP19+ibdn8O82F+910mxt7C6WVX1bTp77+EaneG+ooIoWhJXokvS6obw+RR7YukUVmaYg3HTLidQ2NbinLVsCnFFe2eGqQrcs2krAs4YJmpf/VcTmvcOBlpdvU7Kg6r6+PGlm4LDm5Kip38wjYI3xZGb47LJM/3apuRpmDoCzh7u6ewLvHKQKp2SP5VP+77cpgvJxtoQd0wk4gbJkrTPk1MzErVx33lt2xP8eV2K+pCG1smOtvTW5VR1nsjm2Ha2qyN4emEvrqxJ0TaU+u2DVdsGy5/qTptcPYMctB2G4b/an+6z2W6auDrferwnyZ0bmaYPcu90kHJ327mbazeovQ7iX7cTXQkrlHU707uy29wZtO+LX5b5SA/kXkHz7odyJczdHsns6Ro6v6mOnRPeFedbLdckuJsm1Wa/e2/yY5RctoHesqwPuT4lWz6J2qJM26gg9XucOt/QmN76n65cp4D07u/T2RbC1ks5aYqt4xvzVIfuPskqd2n89lcE0XlS6JM0uZpemLOW+bibKtEtWv6zzfnoZChu0ibw30CpFlVat52lGNR7Zj7MtAsp5UF7gdYXHlktfaXSSVgYFb6HvlKu5jmYtUoeNMuZfNz2W0rtbhjZljdoGWa6Xwy77acazi1SIeoibt8WoviZrnL5nJdyWWVTLYNymY9ccNejfB3TDCxrm/m6R98qDoLoYaKQq3M+Dk4SnX3OJD1DNsXzBu2pG/UUz4ZlXowhRvgOrr3vkj3XWxBZTL7YgW+p7gdKtFj7Fd95q5xtz8najRGV2dd8sbepRAp90JVOSrLE8l/mEq0uSZl2gpTdMivCOdmiT8y7aZRLZpdclzPz/OPlJcxyK9TJZisbd1t2OnXK+V5HzoNoY8y1xhjre61P/Uu4MmmbcvV8QqltF2FmK9u2PNHPUx0MpCpbOrdVpmo0/VeovDucqLUFDwbTPEFfEKVSjlJSattzmRwfSpIqfRtVqgOMsLOWbFst5+fMUtVtoees2OcWvcppvU8pxTqaOPVUbiafcjvM4bLO5NGIZMcNuT6eKaf1iivN6StE9VbEncAJ/7v9OduCV746Flsj6QLP+9J5gLNACr165e527tTDZLthp1PWQmyo3p1yemVLNd6AzzJcev4r0V7FPljM5ox0ouWRaoy5muVSOQgJW4794RYqd1EUe06H3M6dYvi47SCNwnt/N6KiBG8OK5FtJF15uZ3bU7HW2txsj3lcvvloLzIdY9jqKKW2MN2qyXT/HrdeZTSG8HJ2MiM3oxmU8YqV01LkXa4emcxJ0+O7nTudRbkfHIqEkq89dr+1dqfn1ZRoQGPMaGPMWPcl6ZA8lSlvZm3craufq4pLT7Cnq09n3TBNL6/Yri/dNU8f+sMb+vWLq1STJB2Fy98Qv75mp+54c5Pum12jbk/nS17GGM3b3KTrJq7Rg3Nr425lu236Jp11w9/EmzAAACAASURBVBu6ddpGLalr0e9eXq3759QM6bxhT2ev7vH0GC05HTzcP6dGGzydN3g38G88sEg3Tl6XdH4emFurr8V6BZSkvhSpYrxeXB6fSiTf7eXkVTv0xtpGbd7Voa8/sCijcVhr9cj8usQpFwJmYmdbjybMqk6YLuqF5fHplrwpIILOlq/Y1qpH5tfFpUq4d3a1Nu/q0P1zaoZ0WNHS2asJs6rV2N6t5r09cevGzA279OySbbpp6nr97z+qhqQoS1UnK7e3qrapU/fOrtbTi7dqxvpdg79N8ONMbsVMN+2Ma97mpoHfvrE2OBXMmoY2/dcjbwV+19nTr3tmVWtL82CnY7s7eoakM3r2rW1aWJM4HVoqL6/YPtBBWSI9aXZO9PKK7frpMys0Y8OuhMMsqmkOTJ302MItuvLxpUnTbU1a6WxPfRGnHfGX77GFWzRr427dOSM+zdv21n0DKeFSsdbqiUVbtCTD9Fd+r1Q1aMb6XQFXop2/7rbiT/2U7MBnX29wuy3Fd6AW5pno7r6I7plVrd++tFqrAjqUnLauUY8t3KKlW1r05vrGlKn+lm5p0WMLtwy0FfV7uuKWfW8kqgmzqgM7PfOmqPvZs1Vx9ehPJ5btQdf0dY0D6ae2Nnfp3tnV6uxJfH5+/c4OPTSvVpt3dei+2TXa29Ov++fUaP3Odr2xtlGvxVIwLd+6R397fYP+8+Elcb9/dWVDXGoo/zKYMKtGbbGOt2Zt3B23r2rr6tOEWdXa0eZ08uTdp0ejVg/Pq9XK+qH7B3f/7m+//YLS77n29Trrx7WvrNGqgGlIzjbz2MItWrZ1T+D3S7fs0WML6gLXaW8ndl+5Z4FWb49fB2dv3B04zv96dInmbAr+Lq5sIZ+J9na2mSyd2ZOLturN9Y26Z1a16hN0Sun15vpG3TZ905D1a/3O4HbOzTYQRqJtwP/59tZ9mjCrekhHdivrW3XWDdM0Y/0u3TMrvnxuG+vXH41vc2+aul5P+drzju4+3TOrekgHptZaPbqgLm49aQ3obG5Pgk7GUh0LrW1o1wNza9UfiaZ155+7XSyubdFiTzszb7MTarTH5setb3d9X7olcV2t29GuC26epfnVTdrV0a0Js6rVHNCJ3Y62WN0ELIcwwt3OnXjYe2ZV67ml9bpvTm1G05cGz1dYxQf1t07bqO8+umRIW1/b1Kn/euStuLSYQenYvMtm5oZdQ47fh6N8XYk+1RjTIKlb0gJJ11hrEyUAvEbS7/NUjoJwU3o8uyR+hWna26P/eXrFwPsnFm3VE4u2ptUNf09/RN97bOnA+/buPv38M6cNGc5I+o/7B4O+A0dV6qsfOUErtrXq5li6iVunbdKt0wY3gnU74gOpnzyzQotr4xuZB+fVxtJFrQss95xNTZqzqUnfOudEHXvoAUO+96YE8dq8q0OnHJX8fMmGnR2hGopcPj/ipokJI9EZxVdX7tDvXwk/HkkDKbaW1O3R/d86K+67qm2tAz1uun75/GDqn6Ag+rI750mSjjpktC4+4xjdOHmdHl+4dSBdiSbF1+ePnlqmeZub9eKy7Tri4FFx47riofjgccW2Vh3gSYuQap/Q3RfVeX+bWTJXfb2MGdxuTj9urL776JLA4ZKl7/jja+v0xKKtumXaRq3/g5OW43uPLdHyrYMHDivrWzXNl1e9tqlTJx15kKSh67C/h9vtrfvi2pJE7nwzPhi1St6jsDvOF5dvT9gu/XvsBNip4w/Wme84XJK0oLpZv42lFpu8emfgb/d09uqqJ52UHb+86F1D8pxLGhiH3xfvnKddITIFSNLczU369YvOeLJNcbKzrXsgFdVHTjo87ju3hq56YpkW1DQnzSfsbxrOvWnG4He+YSNpBtG3Td+ku2Y6Qe5jC7eo7k+fi2uLgtaTj550uI4aOyZwfP969wJJ0vGHHaBPn3aULr1j3pCed/80eb1mbdgdl0pQkh6ZXxf33k2PKDn7Bq9sguho1Oo7jzjb5kffeYQ+c+ssdfdFtbWlSzdcdkbC313nSTF40+sbhpw4Xv7bC/XFWBo6r+a9Pfrhk8vjPnPTJrr+PGW9qra1asI3zhw4BvjQCYfpHUccpJ//o0rT1jXq6cVbNfMXn45r+yaubBhIfehfX295Y6OuueTdA+33+LGjddHp8Sn4UrUFN03dEJeCL8iMDbsGtr2gbeZf73aWyXf/+aQh3w3sQ+QEMZ+/fW7cOJ5+a/Dg2t/2fOOBxSm30bD7CW+mhF+/uFq3x9Is+n/u7lsl6b45tVrymwuUjPdkyugRg9eZEuXq/Y2nDfNf2cuEtXag/VvT0D4wX5L0L3c468W3Hx56QveR+XUDac+87psdvy7s6erTNS+s0slvO3igjbtu4lo9t7Red87YrJXXfnZg2DfWNup3AcdE3iwmknPs6GdM/LHQlwNSwl1y2xxJ0qgRmV3P+8o9C+Le/8f9i1T3p8/pty+t1ssrGnTv7Bot/e2Fmrlxd9L1XZIu/rtTlsvvW6QzjhunVdvb9Ob6XUPS+33lngXa1rJPy7fu0T3fOCtoVFlLFmjfODl3T8daa+NOXrjp8Dp7lunJ7w629Z/+60xJ0rR1gyfbZ2zYrRXbWvWBtw+mZv23uxdoe6uzbKaucY53zjzhcJ1wxNC0bsNFPq5EL5J0haSLJF0p6SRJc4wxiSKmGyWN87yKm/S2xPiv2noPzL38Dbfb7b//zKLXG2t3xr2fFXAGOehseZBEqVmaEqSjaGxPfYDc0DY0PUcpBmJ+2aQlmLVx6BVBfwDtl2yZuCnMUp0tn7fZuUK6obFD86uTXy3dvGtv2icuyqHedgakuwpz1ti9utzdN3iA7t9OgwJC/5VMr1bfwWfL3nDpRJYGXFlKdrUuHd71MEyqr72e6S5PcMUrkbABdNiyhJU0xVRsXVgQq+9EKXqCJJufdLeNJVvSW5ZScKoiPzclV6LUNQsC7qJYtT18asVsHs3xLqL27r6BbS2dq4BBaXP2Jtg2EgVMfrN9V1bd/Z3bjvvTm0nJU/L467Z699B1O1VbsLgu9d0uqe5ocdUETD8diZZvNoL2PXNDXOGWEh+PDIzbtzGme2dPLlgNthfuldUwEqU5TZSCcqvn2HBBbJ/vX++D1j9p6J1iQceOkpNnPIw129vSOvmQqs10l5vbllWHXN9dbrvmv6gkDaaDnbspfN2UGvekq3Mleuj3qY4BXf47O9y0hrM3Di6bVCnpyl3Or0Rbayd73q40xiyStEXSVyQ9EDB8j6SBpbw/PPOXSiYBRyYHKIVIZ5VNfQZ3sjO0QPnqWCxTSec4k7pNlUorzDjSn2xoxUhblI+gPGh9y8WVhTD88zPkfbk9+OWTy74GiiX1M9E5mEY5nG3yKEZxS2kRDb1zwHmfaT8V/voPujMhV89ClqpMtrNy7yPDW6WZliEfRc+6B+aQK2vU2rTa/bSfVS/Q8UKu5S3FlWf8WZ3cTFC+/SmMy3svJtbaVkkbJZ2S72kNR2HXRf9KG2YlzrSnyLQ6H0hjvGF/m2s5z+2Y4xYkdQdmqWcgnw1+tPAn6/MiaBFl0jtrWCV8HJtSukF9ufQ6nWy+UqfeyaxGS+UESSkH8Im6eMu2zNmulkNSD8be+ssVtpT+4ZJ1KJmNsEF+tmtEJqXPpPftuGwRWXV0mb2MLoLk5MRIehMOM8mEz3CHrNmwq280zZPVqefV32Lkvm3L5y5tIE90nvYNA+2UpGz6sizdPUbh5D2INsYcLOlkSTvyPa3hIq6T15DB8dDz4am38Mx72cz91eDw0w4xTP6LISk/PYcHzV9OrkTnuKj5SFdSjAbZu1gCr0QXqBzDfWeU1gFSjqedeY+5uRlPyhEXQCkE6vk46Cz2XFVWVMRnd4j9TVauoetVsvGnv9DC7SPDLblsT1IkXQ4JZs3/mzAnJHJ1AigX48l2W/P+Pq2rswW82mqMQm18YY+R8nmyOl/82RtyqWDttbVZneBOtL2Uxynz3MhHnui/GmPONcacaIz5mKQXJUUkPZXraWGQ/7bp4ZAIPey2nW1zk/FBdsgTGtkrbGWm26YW5QpWroJ4z/+BDw/kcdbyMe581oW3jSnDY56spbrjImyGq2QHlsV+NKMc5HLdS/S4UdhlXFkRf1V34FnDIY9nhA1a/ePPT22HTjeV9njD/yLTu9QCT+KHnmpy+U4XGSaozPx27jSvRIe6WzF4oPBpyMINl+5txSmvQ/tGVW63cw9ciS7AfjYvafA84yyTm9Aylo/euY+XEzAfIWm3pLmSPmqtDdfzw35i3uYm3Th5nf77kyfrYycfoTmbmvS2Q0br1ZUNcSmE/A3L2oZ2vbqyQZ8745i4FdXfm+/9c2vV0x/V8m2JO6EJk2rK2zHIS8u366LTjw4cbuqaneqPRrWvL6KjDhmj6t179dn3Hq3p64JTBr2wvF5VAZ2WzVi/S0ePG6N3HzM2dKPa2x9VXySqkZXOOaGtAZ2pdfX2a+qanWps79Gezl6deORBqmvu1C8/+66098DPLa3X3E27VePp0GhjY4e2NnfpgveM14pEqa3kdByzOEkqnv6o1cSqBh176Bhtb+3WJacfnbIRemVFg447bLBndG8ahxeXb9d3PnFSYEN59XNVuuDd4/WZ98bXaZiG25vyrKGtW237+tTdF9HCmmZdcsYxA3WRir+H+DBqd3dqyppwN7a0dfVp3IEjE37/8orBHpa9Pfm6XlhWr8+975ghnyfy4vJ6XfTecMO3d/dpe+s+Ld2yR+ee+ra47yK+iO3JRYmSGzgdoi2qbdZHTjp8yEHg5l17E/aAncq8zU06ePTgLmLSygYdNKpSx4wb2gv/wppmza9u1uEHjtQVHx/ao29PX2Hu+d/V0a05G5vU0tmrjp5+HTtuzJCeQd9Y26je/qjGjKzQ+e8eL2utXlu1U6cfNzZuffRvMvv6IknTqHk7jOpI0jHVvr5+vbi8XuedNl7jDhypu2cOppPqi0T1wrJ6HX7QKO2Jpbtzh0vk+aX1au7MvvOWMB3AtHb16tADB3vvX1Sbeco2vw07OzRn024df9gBOvyg0TJG+vCJTu/B3tX68YVbBv6v2d2pqWt26rx3HaXXVu3QWScernQkDORC/n5ERUVc50NB4+uLROM6aGr2dAz2Vl1L3D52ZX1rXEqy3728Rl/60PHa1xvRK1UNOmTMCJ161MEJy7N6e1vCDu+6+yL64ZPL9cPzThlI7yVJE6saFLVWH33nEVqxrVUnv+2gge+8HYvdNXOzznnnEQmn3djercmr4tvloOUxZfUOdfdFEwesNr6Tx4a27rhO4Xoj0SHHOx3d/ZpY5RwXpeJNRej6y5T1OuvEw7RsS7iOVN9c36ijxx6gF5bFtwdRa5PuP6eta1SFkU4df4hWbGtVV0+/PnbKkUq0JrodY83euFsvJUlrJqUfcG1t6dLFf5+jz51x9ECHUJKznjwyv06jR1RoR2twp6bLt+0JlYrMW2/eDiAnzKqO65zsxeXb9f1zT477/aSVOzRzwy79+PxT9fbDD1TVtra44S949/jA6T66oC5uut99dIn+aXzwNrNs6x719kf10STrdUtnr2Zv3K2LTj9aYzxZSVo6e/XsW9v0oXccqvFjx+ilFQ2Stbr0g8dp7JiR2trcpalrdsoYDcl40heJ6rVVO3TsoQdoV3uPLjnj6MBjtOoQKXGDtHX1KWqtLrltjr7ziZP0X//8zrhUlE2xNqiqvi1he7JiW6uqd+3ViMrEB6CRqNUdb27ShFk1ce2Y9xdzNjbpQyccltF8lIN8dCz21VyPs5Rl2jOsm1bnR08tTzFkvObOXv3wyeWKfNXGdS3fGxl6kPqY52AjSJieM+d6eof8yTMr9K2t79DbDx/aXf0dMzbrDl+u16svOk23+VLuuF5YNnSHsH5n+0DqBidty9DfJWq2J8ys1o/OP1VScNqc37+8Rv8IOAA++W0H61P/9LYhnyfzv/+oGvLZZ26ZLUl66aqPJ+ypUtJAurFkvOtEyxfeo2MCUod5/eal1brIEwi7KWskZ/385fMrA3fRzy6p17NL6jNKC9TvOwL64ZPLtGp7m1q7+lS/Z5+u+nS4LhC8JxTCnrB8fW2jXk+Qz9nv/de/nnT+vCc8NgT0JPqrF1bFpXUI4u3R9KfPVOmts8P1nvyjJ5erLxqVtdKvLn5X3HczNsSvQ960MX6fuWVW0t6Ep69PXn6XtXZgR97Y3h2XMk+Spq5pHEhb8YfLTo/77quePPCXfuA4HXbQqLiDurBlyNald8zTDl8v694TAZLi0pi9+qNPqLapM7Ad9veKX9vUGbjtu77/+GAqQn/qFa//98Jq7Wzv1odPPEzXXPLugbQiklPPk1bGByIfOfFwPfv9c/yjGfDzJGVKxz2zanTNxe9OOsy3H35LL/7g45Kc9EVhsiy4Ul3x+Oyts4d8tv4PF8UduErSIwvi92v//dhSnfeuo/RmgdYxr0jU6mv3Da77QbP4kC/d1DOe/KpfnhC/nkStBlKsuc64dqqOHXfAQKDzz6cembA8n789cSq+T/x5hpr29gxJtZfsGMR7QvovUzYkHE6SLrp19pBe4IP2199/fFnS8VhZfeaWWXGf3f7mYGrOW6dt0j2zhuZD/tFTywN7YPc796aZQz67a2a4nPQuf05x16srd+gTpySun5umbtBNUzeo7k+fG0hj9tavL0h5ovybsRRqyaQbRLvpTtf5eu/+0+T1enh+XdLfXn7fIj14Rer0Tt5jQm/P8/50cZITWHu56RH/sdQ5Rrnekyr16udW6qBR8e2Cy5+S6421jXoj4HghGrX6Uiy93YrfXZhwHr5270JtaOzQN7e+Q9dfGr/fu/r5lZKk89911MA+7vW1jXrsO2frk560hn73z6mNS/l4x+Uf1Offd+zAe7cu02lfvc684Y2BY7QbJq3Tx085ciCdmN+mBD2Xu+tnMj97NvW+55ZpG/XFDx43bNNc5f2Z6OEu6KxmISyubQm84ppvk1aFf7T9H0vSS7S+qTF+Yw6+vTZ4T/HmhuQHUN4rjl4Lq5tzejvL+gTpJDI1d3NzqNuGkl0RenXljrzfUjNnU5NaYwdQM1PURSKleoew/6DTr8134Jgsf7BXbyQ6sLNMJ5WJX9h0PKl4N62gdF9htXSFS8eVD/4AWkp+snBjY0dgGhMpdWq5ZPy/9QY+O2N3Gr1Vt2fIAeyMgEAw2Z0rheZN3daaZj1n0gR190VSDyRlHEBn+0iO/+R10N1TMzdkdxOetYq7UujPvx1WqvRO2QqTRi0Ma4e2ad4gaHdHT8Jjn0TbcqEsqmlJez+2u6MnJ71z52of/1oax3jF1Nkbrm1IJOJZ0MlSG7on1/0nN728J4nDbJ8zfMdIS+riT7xneyzkv8gRNqVdvmzbU/hYpVAIorOU75RcpfY8QSSa/HYlr7R7ixzaOxoUbjEcNDr5TSXl0jsyykQ+ey0v4APX1ibuPyKXm8zoEcFXTQqlFJ5hz2R5lsIzqsl/73sfMLpCNL3RfC+oAspmTowp7rpurQ3VfsV1Rmd8/U0U+XRy2PXV+8RROR5eFLPIqbo6yPU+sOD1U4brQ6YIorNUzA688tE7dCqF3FfndP6S9ASay51W7hePDdUA+m9Z9StkI1oKB+wFlU53uyWsTIudFavsO5cKP6WAT30fh5lmOR6wZirfJ1SyXZZhsmcU4gRmZJg3umEvVhR72wjby3SywYp9JXo496idSKHnpBjH7oU0vOcuHkF0lob7xuAXtTZ00JnuVXr/skznmeisDIN9QcogukDlyEY5lDFIuZbbr1TyBOf77p5iKPaFwlKo2kz2lfkudvZrmm+fFTDGQqzPkWKvYDmUXTtU3LYjYsNta1HflehcyNWxaOgr0SGzEZSqtHuez0spij8tZIcgOkvFuhJdrOPMfN42NuSsfsAwuT4YtDa3N0/l+uysteHqOtXt3IVcYTJdAuW64xiSTqM4xcharsrtLo5yj4V5BKL43PY0byd4sryVP1SaoPClyVipBtGZ1FvQL8IuwwpT3NuhQ1+J9r03Sb4LLWfBeDilctI1Fwo9KynbjRyXp9AX+/wnDofznjQfKa72C5t37dWzS7bp3tlDe4nMpW88sCjw88cXbtW7jxmb12lvbR7aGUBnbyQuJUsy6fZcft3EwV4Vq7a16tWAjhwS9Xxd19Sp26ZvGhJMbm3u0o2T1yXstXNj496cdqTh72EyW7XNnXp+afLUFpI0e1PyzmtWBaQTc4XtCCssf/qRVG54da2OP+wAte3LTQdZfvt6I7pl2kaNCpl2K13dvvRNYXq99/OmDAvrb69viOs9P1uPzK/TZ95ztF5asV0fOzlxyg9JcWl4/D5762z94rOnZbzjTtbJiyRd/PfBXkbX7+yISwmYrrmbdjupSQL4O2fJRqKOkFbVt8W9T9RZzlVPLlN3b0TXXfpeLaxJv/Ok7a37tLqhTd19Eb332LGauWG3RlZWDElBGCYd2utrdurF5du1sCZ1eqvP3DJL48eO0bn/9La4jAw9/RHN3tikkZVG+3ojuvKJ4B6bf/ZMlS4/+4RQ08rER/5veuDn86vDTc/f1j21eOuQrBjt3bnpcCuZq59bqcMPGpV6wDxJdJySSXAftOzXhuyw84lFWzV+7Oi0p5krk1bu0IEjU/d/8J+xLCSS0zHl8qbB/fONr62LG3ZJyI4FgzpVe+atxKkRE2kI2anklDU7B/7P9zmcr98fvH5l4vU1O9Xe3a9bPJlSfv3iqpS/a+nsDexVPEhQb+CuB+fWDlnG21q69LfXB3u/v/r5lTo2RVaWdKxpaEs9UA617Ytv826ZtlH9Uau3H36gevujOu3oQwpannwypXY2yRgzVlJbW1ubxo7Nb5CYjYfn1eragLyyYdT96XM68VeTclwioHSwjgNI5P3Hj1NVfWEP7FB4Hz7xML1VFy7lH4D9w4rfXahDDyzeSb9U2tvbNW7cOEkaZ61NegaP27kzNByf2wMAIN8IoPcPBNAA/BpaM797rNQQRGeomL1yAwAAAACKgyA6U1yJBgAAAIBQhlP4RBCdIa5EAwAAAEA4BNHY7/JDAwAAAAAIojPm78I9HVXbEqcbAoYDb/oIAAAAYDghiM7Q6u2Z9y566Z3zclgSoPT8ffqmYhcBAAAAJWQ43clLEJ2h4XRPPwAAAADk03CKnwiiM0SeaAAAAADY/xBEZ4gQGgAAAAD2PwTRGeJCNAAAAACEM5zCJ4LoDA2nlQAAAAAAEA5BdIZ4JhoAAAAAwhlO4RNBdIaG0ToAAAAAAHk2fCIoguhMDZ91AAAAAAAQEkF0hoZTsnAAAAAAQDgE0RkaTvf0AwAAAEA+Daf4KW9BtDHmKmNMnTGm2xizyBjzkXxNqxgqhtFKAAAAAAAIJy9BtDHm3yXdLOk6SR+SVCVpqjHmqHxMrxi4nRsAAAAAwrG22CXInXxdif6ZpPustQ9Za9dK+r6kLkn/mafpFZzVMFoLAAAAACCP7DCKonMeRBtjRkk6U9I09zNrbTT2/pyA4UcbY8a6L0mH5LpM+dC0t7fYRQAAAACAshAdPjF0Xq5EHympUlKj7/NGSUcHDH+NpDbPqz4PZcq5H59/arGLAAAAAABl4eAxI4pdhJwphTm5Uc7z065DVAaB9PuPH6cNN1ykSmNkYl3N9UWiqqwwqjBG0djtCpXGyEqKWqsKY9TTH1GFMRpZWaHe/qh6+6OSpL29/Tp41AgdOLpSvf1RRa3VgaNGDIy3qzeiA0ZWxsYvVcSmaSXt7elXhZFGj6jUiAozMC33ZI+NvXfL5P8/EvtevuH7o1YVRjLGxN1+YeWkyTa+3/g/jwaM1x2Xdacdm0aFMeqLRgeWmWLjccsZiZ26GllZob5IVL2RqA4YWakKY9TZ2y8TK9cBIysH5sudjrVSfzSqMSMqB8rozkdQudxxuXXnvveW27uc3PF4h/N+7opErXr6IxpZWaGRlRUD03XHVVnhLA+3LP1Rq5GVFQPjjsamH7VWIysq4pZxNDauiK/O3Pqt9Kwv3vl356m7L6L+iNXBY0bIWg3Uibv8jW+e5SuP8xuj7v6IxsTWw75oVF09ER0wqlKjKgfLG4kNX1kx2LOAOy3vMnOXZ9RaRaJWo0dUDiyHgWFi89nTHx1YX73rQMSznnvL798WKjx17S6vqLWKWsVtU159UWf7HVlZoVGVFXHld8tuYtPojzr1a33liVg7MGyFMXHrkIm998+vl3e98JYvEpuet9zutN1h3WlUGOfMcH9sftx2xC2bt+696493O3fns6WrVyMrK3TQqMq4bccovs2ynvXKLYdbVnf87jodtD15f+Ndft52yv2Nty12py858+uuh5Vm6Lre2duvSMTqgFGVA+26v50bWHc827J3eRjjtD/+9ta7DniHj/rmyzsP3vnrizjb0ajKClWY4DY5ErXqjURVaYxGjagYnD859T2y0gxcEfAuY3d5umXztgeSBvYX1jrjj0QH91XudPsiUUWs1YGxNjoaG7arN6KRFRUaM6piYN/pr193e66Ildsts3fabseefRE70NOruz9x53Nk5eA898T2sweMrBzYxr1bUoVv3XCXv1u+aGw9cdoEZ5mM8O3r/XVgY23dyIoKdfVFBurBnR//+uxyt/uB5Rlrj9whOnv7VWHMQDvnrT+3nXHbBW9Z/Otn0H7av136l417/OJt77xl866nbt1UVhh19URUUeHUSYUxqqww6otE1dMfVTRqNXJERWx/roF9oLc83m3DXX7efZ+3zO5+M9X+3B1PbyQ62EZUGI2ocObNO1/eZRiJOvsjd/02sTL794ve9jzZcg+qG1dfxFnfxoysjDtO8W+L7u+8xxA9/RFFos5v/W12JGo1oiJ+ebjz7C5n7zrkftfZ268RFRUD29yICjMwrFuWoN8FtWtB0/Hftd2HKQAACvtJREFU5uvdP7h1a4xTlxFrFY06PT2PqDBxw3v3h0ZSf9QOPIJZYUzcuiDP9Lt6+weOubp6IxpZ6Wxn7neVFc66O7KiQv2x47nKCmd7CNoHuZ9569W7fXuPb6yVs43E1j/vuu7dZ7q8+3v/th50fOFd7lHrbmcaKLv/t/44IqgcQcf83nW+pz+qSMTqkDEj1B+16o9GB5bXcGFyfW967HbuLkn/Zq19yfP5I5IOtdZemuL3YyW1tbW1aezYsTktGwAAAAAAfu3t7Ro3bpwkjbPWticbNuenA6y1vZKWSjrf/cwYUxF7vyDX0wMAAAAAoFDydTv3zZIeMcYskbRY0k8kHSTpoTxNDwAAAACAvMtLEG2tfcYY8zZJ18vpTGyFpIustf7OxgAAAAAAKBt561jMWnuHpDvyNX4AAAAAAApt+HSRBgAAAABAnhFEAwAAAAAQUinkiQ7U3p60V3EAAAAAAHIinfgz53mis2WMOU5SfbHLAQAAAADY7xxvrd2ebIBSDKKNpGMldRS7LCEcIifgP17lUd79CXVT2qif0kb9lDbqp3RRN6WN+ilt1E9p21/q5xBJDTZFkFxyt3PHCpw08i8VTrwvSeqw1nL/eQmhbkob9VPaqJ/SRv2ULuqmtFE/pY36KW37Uf2Emjc6FgMAAAAAICSCaAAAAAAAQiKIzk6PpOtif1FaqJvSRv2UNuqntFE/pYu6KW3UT2mjfkob9eNRch2LAQAAAABQqrgSDQAAAABASATRAAAAAACERBANAAAAAEBIBNEAAAAAAIREEA0AAAAAQEgE0RkyxlxljKkzxnQbYxYZYz5S7DINN8aYa40x1vda7/l+jDHmTmNMszFmrzHmeWPMeN84TjDGTDLGdBljdhljbjLGjPAN8yljzDJjTI8xZrMx5ooCzWJZMcZ80hgz0RjTEKuLy3zfG2PM9caYHcaYfcaYacaYU33DHG6MecIY026MaTXGPGCMOdg3zPuMMXNi29Y2Y8zVAWX5sjFmfWyYVcaYS/Iz1+UhRN08HLAtTfENQ93kiTHmGmPMW8aYjlg79JIx5jTfMAVrz9h/DQpZNzMDtp8JvmGomzwwxlxpjFkZa5fajTELjDEXe75nuymiEPXDtlMijDG/ii3/Wz2fsf1kw1rLK82XpH+XkyPt25LeI+leSXskHVXssg2nl6RrJa2WdLTndaTn+7slbZV0nqQzJS2QNM/zfaWkVZLekPQBSRdL2i3pj55hTpLUKelvkt4t6YeS+iV9ttjzX2qv2PK7QdIXJVlJl/m+/6WkVkmXSnqfpJcl1Uga4xlmsqQVks6W9AlJmyQ96fl+rKSdkh6X9F5JX5XUJel7nmE+FqujX8Tq7A+SeiWdXuxlVMJ183Bs2Xu3pcN8w1A3+aufKZKuiC2390uaJGmLpIM8wxSkPRP7r0zqZmZsOXm3n7HUTUHq5wuSLpF0qqR/kvR/sTblvbHv2W5Ku37YdkrgJenDkmolVUm61fM52082y7XYBSjHl6RFku7wvK+QtF3Sr4pdtuH0khNEr0jw3bhYQ/1vns/eJSeA+Gjs/cWSIpLGe4b5vqQ2SaNi7/8sabVv3E9LmlLs+S/ll3yBmiQjaYek//XVUbekr8bevzv2u7M8w1wkKSrp2Nj7KyW1uPUT++xPktZ73j8j6VVfeRZKmlDs5VIKL3/dxD57WNJLSX5D3RS2jt4WW96fjL0vWHvG/iu9uol9NlOeA8+A31A3ha2jFknfYbspzZdbP7H/2XaKXx8HS9oo6QJvfbD9ZP/idu40GWNGyTlbM839zFobjb0/p1jlGsZONc4tqjXGudX0hNjnZ0oaqfh6WC/njJpbD+dIWmWtbfSMb6qcK2rv9QwzTfGmirpM10lyzjB766NNTsPprY9Wa+0Sz++myQnUzvYMM9ta2+sZZqqk04wxh3mGoc7S96nYrVgbjDF3G2OO8HxH3RTWuNjfltjfgrRn7L9C8deN6z+MMU3GmNXGmBuNMQd6vqNuCsAYU2mM+aqkg+RcMWO7KSEB9eNi2ymuOyVNstb6lyHbT5ZGpB4EPkfKub2h0fd5o5wzOMidRXJus9sg6RhJv5c0xxhzupyArdda2+r7TWPsO8X+BtWTQgwz1hhzgLV2X7YzsZ9wl2fQsvQu613eL621/caYFt8wtQHjcL/bo8R1drSQyBRJL8hZtidL+qOkycaYc6y1EVE3BWOMqZB0q5xb5lbHPi5IeybpMLH/SihB3UjSk3Ju8W6Q86jKnyWdJulLse+pmzwyxpwhJygbI2mvpC9aa9caYz4gtpuiS1Q/sa/ZdooodlLjQ3Ju5/Zjv5MlgmiULGvtZM/blcaYRXIa469IIrgFQrLWPu15u8oYs1JStaRPSZpelELtv+6UdLqc585RWgLrxlp7r+ftKmPMDknTjTEnW2urC1nA/dQGOc9jjpP0b5IeMcacW9wiwSOwfqy1a9l2iscY83ZJf5d0obW2u9jlGY64nTt9TYo9H+D7fLycTneQJ7GzZRslnSJnWY8yxhzqG8xbDzsVXE8KMUw7V6HT4i7PZNvFTklHeb+M9fB4uHJTZ2x/IVlra+S0ZafEPqJuCsAYc4ekz0v6tLW23vNVodoz9l8JJKmbIItif73bD3WTJ9baXmvtZmvtUmvtNXI6R/ofsd2UhCT1E4Rtp3DOlLNfX2aM6TfG9Es6V9KPY/83iu0nKwTRaYo9D7hU0vnuZ7FbwM5X/DMgyDHjpNs5WU4HVksl9Sm+Hk6TdIIG62GBpDOMMd7g4EJJ7ZLWeoY5X/EuFHWZrlo5jaG3PsbKeZ7WWx+HGmPO9PzuPDnt0CLPMJ80xoz0DHOhpA3W2j2eYaizLBhjjpd0hJxtSaJu8so47pDTe/p51lr/bfEFac/Yfw0Vom6CfCD217v9UDeFUyFptNhuSpVbP0HYdgpnuqQz5Cxz97VE0hOe/9l+slHsns3K8SWnq/ZuSd+S06vtPXKeBxxf7LINp5ekv8o5a3ainNQ5b8jpWv9tse/vlnN796flnHGbL2m+5/du1/xT5aQu+ayc5z6Duub/i5xnM34gUlwlqo+DNdgQW0k/jf1/Quz7X8a2g3+R03C/pOAUV8skfUTSx+XcWeBNozROTjD+qJxOK/49Vj/+NEp9kn4eq7NrtZ+nUUpWN7HvbpL00di2dL6cHdpGSaOpm4LUz11y0r+dq/hULwd4hilIeyb2X2nVjZwTt7+N1cmJsfatWtIs6qYg9XOjpE/Glv0ZsfdRObeost2UcP2w7ZTeS77e0tl+slyexS5Aub7k5EHbIifv2SJJZxe7TMPtJaeL/IbYMq6PvT/Z8/0YOc+wtcQ24BckHe0bxzskvSYnn+1uOYH5CN8wn5K0PDadaklXFHveS/EVW0424PVw7Hsj6Xo5gVa3nJ4X/8k3jsPldDTSISdFwoOSDvYN8z5Jc2LjqJf0y4CyfFnOc1g9cnKJX1Ls5VOqdSPpgNgOcJecgLZOTo7G8b5xUDf5q5+gurHetqaQ7ZnYf4WuG0lvlzRLUnNsvd8k52BxrG881E1+6ueBWJvVE2vDpikWQMe+Z7sp0fph2ym9l4YG0Ww/WbxMbMYAAAAAAEAKPBMNAAAAAEBIBNEAAAAAAIREEA0AAAAAQEgE0QAAAAAAhEQQDQAAAABASATRAAAAAACERBANAAAAAEBIBNEAAAAAAIREEA0AAAAAQEgE0QCA/99+HQgAAAAACPK3XmGAsggAgEmiAQAAYAqYZf2XLTgzhQAAAABJRU5ErkJggg==\n",
            "text/plain": [
              "<Figure size 1200x300 with 1 Axes>"
            ]
          },
          "metadata": {
            "tags": [],
            "needs_background": "light"
          }
        },
        {
          "output_type": "stream",
          "text": [
            "\n",
            "\n",
            "37 serora1 :  object\n",
            "nan %:  0.0\n",
            "['02' '11' '26' '33' '24' '31' '03' '01' '30' '19' '25' '32' '28' '22'\n",
            " '21' '12' '23']\n",
            "Number of unique class is  17\n",
            "02    5473\n",
            "24    5193\n",
            "11    1623\n",
            "26     870\n",
            "31     415\n",
            "33     191\n",
            "01     123\n",
            "03      93\n",
            "30      16\n",
            "19       2\n",
            "25       2\n",
            "23       2\n",
            "21       1\n",
            "22       1\n",
            "28       1\n",
            "32       1\n",
            "12       1\n",
            "Name: serora1, dtype: int64\n",
            "\n",
            "\n",
            "38 serora2 :  object\n",
            "nan %:  0.0\n",
            "['24' '31' '33' '26' '02' '11' '01' '30' '03' '36' '22' '0' '19' '66' '68'\n",
            " '32' '34' '06' '21' '23' '29' '25' '10' '04' '12' '46' '53' '91']\n",
            "Number of unique class is  28\n",
            "24    5937\n",
            "26    2226\n",
            "33    1906\n",
            "31    1845\n",
            "02    1084\n",
            "11     867\n",
            "30      43\n",
            "03      38\n",
            "01      14\n",
            "32       8\n",
            "23       6\n",
            "29       6\n",
            "34       5\n",
            "21       3\n",
            "10       3\n",
            "68       3\n",
            "22       2\n",
            "25       2\n",
            "36       1\n",
            "53       1\n",
            "0        1\n",
            "46       1\n",
            "06       1\n",
            "91       1\n",
            "19       1\n",
            "04       1\n",
            "66       1\n",
            "12       1\n",
            "Name: serora2, dtype: int64\n",
            "\n",
            "\n",
            "39 seroda1 :  object\n",
            "nan %:  0.0\n",
            "['26' '11' '02' '33' '24' '31' '03' '30' '01' '19' '25' '32' '28' '21'\n",
            " '12' '23' '10']\n",
            "Number of unique class is  17\n",
            "02    5602\n",
            "24    5248\n",
            "11    1734\n",
            "26     730\n",
            "31     319\n",
            "33     140\n",
            "01     121\n",
            "03      86\n",
            "30      16\n",
            "25       3\n",
            "21       2\n",
            "23       2\n",
            "19       1\n",
            "10       1\n",
            "28       1\n",
            "32       1\n",
            "12       1\n",
            "Name: seroda1, dtype: int64\n",
            "\n",
            "\n",
            "40 seroda2 :  object\n",
            "nan %:  0.0\n",
            "['02' '24' '31' '33' '26' '11' '32' '30' '03' '07' '22' '0' '19' '01' '66'\n",
            " '68' '34' '06' '21' '29' '10' '04' '12' '23' '25' '48' '53' '91']\n",
            "Number of unique class is  28\n",
            "24    5986\n",
            "26    2327\n",
            "33    1986\n",
            "31    1918\n",
            "02     905\n",
            "11     763\n",
            "30      43\n",
            "03      32\n",
            "32       9\n",
            "01       8\n",
            "29       5\n",
            "34       3\n",
            "23       3\n",
            "68       3\n",
            "21       2\n",
            "10       2\n",
            "06       2\n",
            "25       1\n",
            "53       1\n",
            "48       1\n",
            "91       1\n",
            "0        1\n",
            "19       1\n",
            "04       1\n",
            "22       1\n",
            "07       1\n",
            "66       1\n",
            "12       1\n",
            "Name: seroda2, dtype: int64\n",
            "\n",
            "\n",
            "41 serorb1 :  object\n",
            "nan %:  0.0\n",
            "['40' '54' '07' '62' '44' '61' '52' '35' '46' '51' '13' '60' '39' '75'\n",
            " '48' '71' '59' '67' '15' '27' '38' '18' '56' '37' '55' '58' '12' '64'\n",
            " '26' '08' '49' '04' '14' '70' '81' '45' '01' '22' '31' '77' '33' '63'\n",
            " '72' '29' '06' '10']\n",
            "Number of unique class is  46\n",
            "61    1740\n",
            "07    1653\n",
            "35    1623\n",
            "62    1561\n",
            "51     866\n",
            "52     862\n",
            "60     763\n",
            "54     743\n",
            "46     724\n",
            "39     701\n",
            "44     666\n",
            "13     358\n",
            "48     309\n",
            "71     253\n",
            "15     215\n",
            "40     189\n",
            "75     173\n",
            "55     141\n",
            "59     133\n",
            "37      96\n",
            "38      62\n",
            "27      48\n",
            "56      41\n",
            "67      41\n",
            "58      13\n",
            "08       6\n",
            "18       4\n",
            "49       2\n",
            "45       2\n",
            "63       2\n",
            "64       2\n",
            "04       2\n",
            "33       1\n",
            "14       1\n",
            "31       1\n",
            "26       1\n",
            "06       1\n",
            "70       1\n",
            "29       1\n",
            "01       1\n",
            "77       1\n",
            "81       1\n",
            "72       1\n",
            "22       1\n",
            "10       1\n",
            "12       1\n",
            "Name: serorb1, dtype: int64\n",
            "\n",
            "\n",
            "42 serorb2 :  object\n",
            "nan %:  0.0\n",
            "['40' '54' '51' '61' '56' '46' '59' '60' '44' '58' '52' '15' '55' '67'\n",
            " '35' '07' '62' '39' '71' '48' '37' '65' '75' '13' '32' '45' '22' '05'\n",
            " '57' '42' '38' '27' '50' '26' '33' '09' '53' '04' '76' '29' '64' '70'\n",
            " '41' '01' '14' '47']\n",
            "Number of unique class is  46\n",
            "52    2898\n",
            "61    1607\n",
            "51    1573\n",
            "54    1498\n",
            "44    1317\n",
            "46     613\n",
            "35     590\n",
            "55     541\n",
            "59     448\n",
            "62     448\n",
            "60     448\n",
            "48     396\n",
            "39     350\n",
            "67     274\n",
            "56     211\n",
            "58     187\n",
            "40     130\n",
            "07      99\n",
            "71      95\n",
            "75      64\n",
            "15      45\n",
            "13      44\n",
            "37      42\n",
            "38      25\n",
            "27      13\n",
            "22      11\n",
            "57       6\n",
            "05       5\n",
            "45       4\n",
            "50       4\n",
            "64       3\n",
            "04       3\n",
            "29       2\n",
            "42       2\n",
            "32       1\n",
            "47       1\n",
            "14       1\n",
            "33       1\n",
            "26       1\n",
            "53       1\n",
            "70       1\n",
            "65       1\n",
            "09       1\n",
            "01       1\n",
            "76       1\n",
            "41       1\n",
            "Name: serorb2, dtype: int64\n",
            "\n",
            "\n",
            "43 serodb1 :  object\n",
            "nan %:  0.0\n",
            "['62' '54' '07' '44' '61' '52' '35' '51' '13' '60' '15' '39' '75' '38'\n",
            " '48' '71' '46' '59' '40' '55' '27' '18' '56' '37' '67' '58' '12' '50'\n",
            " '65' '64' '26' '49' '04' '14' '70' '08' '45' '01' '22' '31' '77' '72'\n",
            " '29' '63' '11' '16' '10']\n",
            "Number of unique class is  47\n",
            "61    1786\n",
            "35    1682\n",
            "07    1673\n",
            "62    1582\n",
            "52     957\n",
            "44     909\n",
            "51     889\n",
            "60     774\n",
            "39     707\n",
            "46     654\n",
            "54     474\n",
            "13     365\n",
            "48     304\n",
            "71     238\n",
            "15     215\n",
            "40     189\n",
            "75     174\n",
            "37      92\n",
            "55      83\n",
            "59      68\n",
            "38      59\n",
            "27      44\n",
            "56      23\n",
            "67      15\n",
            "58      15\n",
            "18       5\n",
            "08       4\n",
            "49       3\n",
            "04       3\n",
            "45       2\n",
            "26       2\n",
            "65       2\n",
            "22       2\n",
            "14       1\n",
            "63       1\n",
            "31       1\n",
            "70       1\n",
            "29       1\n",
            "11       1\n",
            "01       1\n",
            "50       1\n",
            "16       1\n",
            "77       1\n",
            "72       1\n",
            "64       1\n",
            "10       1\n",
            "12       1\n",
            "Name: serodb1, dtype: int64\n",
            "\n",
            "\n",
            "44 serodb2 :  object\n",
            "nan %:  0.0\n",
            "['60' '52' '51' '61' '56' '46' '54' '59' '44' '58' '15' '55' '67' '48'\n",
            " '40' '07' '62' '71' '35' '39' '14' '75' '13' '04' '37' '32' '45' '22'\n",
            " '05' '57' '42' '38' '50' '26' '33' '09' '27' '53' '76' '64' '29' '70'\n",
            " '41' '18' '47']\n",
            "Number of unique class is  45\n",
            "52    2884\n",
            "54    1777\n",
            "51    1557\n",
            "61    1554\n",
            "44    1101\n",
            "46     703\n",
            "55     573\n",
            "59     523\n",
            "35     505\n",
            "62     415\n",
            "48     399\n",
            "60     397\n",
            "39     338\n",
            "67     297\n",
            "56     221\n",
            "58     182\n",
            "40     137\n",
            "71      93\n",
            "07      89\n",
            "75      63\n",
            "15      49\n",
            "37      37\n",
            "13      36\n",
            "38      19\n",
            "22      10\n",
            "27       9\n",
            "05       7\n",
            "57       6\n",
            "50       3\n",
            "42       3\n",
            "45       3\n",
            "04       3\n",
            "64       2\n",
            "14       2\n",
            "33       1\n",
            "76       1\n",
            "32       1\n",
            "09       1\n",
            "47       1\n",
            "53       1\n",
            "18       1\n",
            "70       1\n",
            "29       1\n",
            "26       1\n",
            "41       1\n",
            "Name: serodb2, dtype: int64\n",
            "\n",
            "\n",
            "45 serorc1 :  object\n",
            "nan %:  13.163906339234725\n",
            "[nan '01' '07' '09' '12' '10' '08' '04' '03' '15' '05' '14' '06' '02' '11'\n",
            " '13' '61' '17']\n",
            "Number of unique class is  18\n",
            "01    3562\n",
            "09    1972\n",
            "07    1924\n",
            "10    1662\n",
            "08     782\n",
            "12     710\n",
            "04     550\n",
            "14     438\n",
            "03     320\n",
            "06     106\n",
            "15      80\n",
            "05      51\n",
            "02       3\n",
            "17       1\n",
            "13       1\n",
            "11       1\n",
            "61       1\n",
            "Name: serorc1, dtype: int64\n",
            "\n",
            "\n",
            "46 serorc2 :  object\n",
            "nan %:  13.192461450599657\n",
            "[nan '01' '14' '10' '09' '15' '12' '07' '04' '08' '03' '05' '06' '02' '84'\n",
            " '11' '55' '24' '16']\n",
            "Number of unique class is  19\n",
            "14    2753\n",
            "12    2510\n",
            "07    1456\n",
            "08    1268\n",
            "10    1187\n",
            "01     909\n",
            "09     793\n",
            "15     536\n",
            "04     459\n",
            "03     157\n",
            "06      85\n",
            "05      34\n",
            "02       8\n",
            "11       1\n",
            "84       1\n",
            "16       1\n",
            "55       1\n",
            "24       1\n",
            "Name: serorc2, dtype: int64\n",
            "\n",
            "\n",
            "47 serodc1 :  object\n",
            "nan %:  15.01284980011422\n",
            "[nan '07' '09' '01' '12' '10' '08' '04' '03' '02' '05' '14' '15' '06' '13'\n",
            " '70' '61']\n",
            "Number of unique class is  17\n",
            "01    3724\n",
            "09    1979\n",
            "10    1683\n",
            "07    1671\n",
            "12     731\n",
            "08     727\n",
            "04     521\n",
            "14     372\n",
            "03     301\n",
            "06      99\n",
            "05      50\n",
            "15      39\n",
            "02       4\n",
            "13       2\n",
            "61       1\n",
            "70       1\n",
            "Name: serodc1, dtype: int64\n",
            "\n",
            "\n",
            "48 serodc2 :  object\n",
            "nan %:  15.048543689320388\n",
            "[nan '14' '10' '01' '12' '15' '08' '09' '07' '04' '05' '06' '03' '11' '02'\n",
            " '84' '55' '16']\n",
            "Number of unique class is  18\n",
            "14    2821\n",
            "12    2507\n",
            "07    1619\n",
            "08    1240\n",
            "10    1134\n",
            "09     716\n",
            "01     675\n",
            "15     503\n",
            "04     418\n",
            "03     152\n",
            "06      77\n",
            "05      29\n",
            "02       4\n",
            "11       2\n",
            "16       1\n",
            "55       1\n",
            "84       1\n",
            "Name: serodc2, dtype: int64\n",
            "\n",
            "\n",
            "49 serordr1 :  object\n",
            "nan %:  0.0\n",
            "['08' '04' '03' '09' '14' '13' '01' '12' '15' '16' '11' '07' '10' '06'\n",
            " '17' '59' '18' '21' '53' '02' '52']\n",
            "Number of unique class is  21\n",
            "04    5000\n",
            "08    2193\n",
            "09    2085\n",
            "01    1642\n",
            "15     910\n",
            "14     655\n",
            "12     566\n",
            "13     469\n",
            "11     287\n",
            "10      73\n",
            "07      60\n",
            "17      26\n",
            "16      20\n",
            "03      12\n",
            "06       4\n",
            "18       1\n",
            "21       1\n",
            "52       1\n",
            "59       1\n",
            "53       1\n",
            "02       1\n",
            "Name: serordr1, dtype: int64\n",
            "\n",
            "\n",
            "50 serordr2 :  object\n",
            "nan %:  0.0\n",
            "['15' '04' '05' '11' '09' '08' '13' '12' '14' '01' '16' '17' '10' '07'\n",
            " '06' '03' '51' '02' '52' '19']\n",
            "Number of unique class is  20\n",
            "15    4635\n",
            "09    1951\n",
            "14    1654\n",
            "04    1461\n",
            "13    1422\n",
            "08    1219\n",
            "12     843\n",
            "11     356\n",
            "16     211\n",
            "01     128\n",
            "10      59\n",
            "07      36\n",
            "05      12\n",
            "17       7\n",
            "06       6\n",
            "03       3\n",
            "51       2\n",
            "19       1\n",
            "52       1\n",
            "02       1\n",
            "Name: serordr2, dtype: int64\n",
            "\n",
            "\n",
            "51 seroddr1 :  object\n",
            "nan %:  0.0\n",
            "['08' '04' '03' '09' '14' '13' '01' '12' '15' '16' '11' '05' '07' '10'\n",
            " '06' '17' '59' '53' '02' '52']\n",
            "Number of unique class is  20\n",
            "04    5161\n",
            "08    2119\n",
            "09    2062\n",
            "01    1672\n",
            "15     808\n",
            "14     634\n",
            "13     582\n",
            "12     546\n",
            "11     263\n",
            "10      59\n",
            "07      48\n",
            "17      24\n",
            "03      14\n",
            "16       9\n",
            "06       2\n",
            "05       1\n",
            "52       1\n",
            "53       1\n",
            "02       1\n",
            "59       1\n",
            "Name: seroddr1, dtype: int64\n",
            "\n",
            "\n",
            "52 seroddr2 :  object\n",
            "nan %:  0.0\n",
            "['15' '05' '11' '09' '08' '14' '13' '12' '04' '01' '16' '17' '10' '06'\n",
            " '07' '03' '51' '52']\n",
            "Number of unique class is  18\n",
            "15    4870\n",
            "09    2045\n",
            "14    1576\n",
            "13    1346\n",
            "04    1338\n",
            "08    1289\n",
            "12     797\n",
            "11     311\n",
            "16     204\n",
            "01     101\n",
            "10      67\n",
            "07      36\n",
            "05      12\n",
            "17       5\n",
            "06       5\n",
            "03       3\n",
            "51       2\n",
            "52       1\n",
            "Name: seroddr2, dtype: int64\n",
            "\n",
            "\n",
            "53 genora1 :  object\n",
            "nan %:  8.266704740148487\n",
            "['0201' '1101' '0206' '2603' nan '2402' '0207' '3101' '2601' '2602' '0301'\n",
            " '0203' '0101' '3303' '0210' '0302' '2420' '2404' '3001' '0102' '1102'\n",
            " '0202' '0242' '3301' '2425' '2408' '2605' '2401' '3300' '0218' '2407'\n",
            " '1120' '0205' '0259' '4601' '2010' '2101' '0208' '0224' '2406' '0260'\n",
            " '2446' '0272' '2433' '3309' '1103' '2901' '3201' '2301' '0303' '2403']\n",
            "Number of unique class is  51\n",
            "2402    4745\n",
            "0201    2508\n",
            "0206    1763\n",
            "1101    1484\n",
            "0207     669\n",
            "2601     513\n",
            "3101     334\n",
            "3303     132\n",
            "2603     131\n",
            "0101     123\n",
            "2602     117\n",
            "0301      74\n",
            "0210      72\n",
            "2420      40\n",
            "1102      28\n",
            "0302      15\n",
            "3001      15\n",
            "0203      14\n",
            "0218      13\n",
            "2401       7\n",
            "0202       5\n",
            "0102       4\n",
            "2408       4\n",
            "3301       3\n",
            "2406       3\n",
            "2605       3\n",
            "0242       3\n",
            "2425       2\n",
            "2407       2\n",
            "2101       2\n",
            "0205       2\n",
            "2403       2\n",
            "3201       1\n",
            "0260       1\n",
            "2446       1\n",
            "2433       1\n",
            "1103       1\n",
            "1120       1\n",
            "0224       1\n",
            "0208       1\n",
            "3309       1\n",
            "2301       1\n",
            "0303       1\n",
            "3300       1\n",
            "2901       1\n",
            "0272       1\n",
            "2010       1\n",
            "2404       1\n",
            "0259       1\n",
            "4601       1\n",
            "Name: genora1, dtype: int64\n",
            "\n",
            "\n",
            "54 genora2 :  object\n",
            "nan %:  8.309537407195888\n",
            "['2402' '3101' nan '2601' '3303' '0207' '0101' '0206' '2603' '2420' '3103'\n",
            " '2602' '0201' '1101' '1102' '2410' '3001' '0301' '2461' '0210' '0203'\n",
            " '3301' '5201' '2408' '0218' '2407' '6601' '6801' '0215' '2424' '0402'\n",
            " '2428' '2605' '3004' '3300' '3401' '3201' '2411' '0240' '3313' '0242'\n",
            " '2503' '0261' '2901' '4601' '3102' '2060' '3601' '2501' '2405' '3110'\n",
            " '0303' '2401' '3302' '3306' '0247' '0208' '3203' '0102' '0260' '1107'\n",
            " '2404' '2001' '0302' '4002' '2902' '0204' '2433' '2301' '2403' '2406'\n",
            " '1106' '0213' '3003' '2423']\n",
            "Number of unique class is  75\n",
            "2402    5335\n",
            "3303    1778\n",
            "3101    1702\n",
            "2601    1289\n",
            "1101     730\n",
            "        ... \n",
            "0213       1\n",
            "3601       1\n",
            "2411       1\n",
            "5201       1\n",
            "4601       1\n",
            "Name: genora2, Length: 74, dtype: int64\n",
            "\n",
            "\n",
            "55 genoda1 :  object\n",
            "nan %:  9.25185608223872\n",
            "[nan '1101' '0206' '2603' '2402' '0207' '0201' '3101' '2601' '2602' '0301'\n",
            " '0203' '3303' '0302' '3001' '0101' '0210' '2404' '0102' '1102' '0202'\n",
            " '0242' '3301' '0218' '2422' '2420' '2401' '2408' '3300' '2425' '2407'\n",
            " '2605' '3103' '0259' '4601' '2501' '2101' '0208' '0224' '2406' '0260'\n",
            " '0272' '2403' '3309' '3201' '2301' '0303']\n",
            "Number of unique class is  47\n",
            "2402    4772\n",
            "0201    2550\n",
            "0206    1730\n",
            "1101    1552\n",
            "0207     680\n",
            "2601     431\n",
            "3101     269\n",
            "2603     116\n",
            "3303     115\n",
            "0101     115\n",
            "2602      94\n",
            "0301      66\n",
            "0210      64\n",
            "2420      29\n",
            "1102      24\n",
            "3001      15\n",
            "0302      14\n",
            "0218      11\n",
            "0203      11\n",
            "2401      10\n",
            "3301       4\n",
            "2403       3\n",
            "0202       3\n",
            "2408       3\n",
            "2406       3\n",
            "0242       3\n",
            "2407       2\n",
            "0102       2\n",
            "0259       2\n",
            "2605       2\n",
            "2101       2\n",
            "3103       1\n",
            "2404       1\n",
            "0260       1\n",
            "2422       1\n",
            "3201       1\n",
            "3300       1\n",
            "0272       1\n",
            "2425       1\n",
            "0303       1\n",
            "0224       1\n",
            "2501       1\n",
            "0208       1\n",
            "3309       1\n",
            "2301       1\n",
            "4601       1\n",
            "Name: genoda1, dtype: int64\n",
            "\n",
            "\n",
            "56 genoda2 :  object\n",
            "nan %:  9.27327241576242\n",
            "[nan '2402' '3101' '2601' '0206' '3303' '0207' '2603' '3103' '3201' '2602'\n",
            " '0201' '1101' '2410' '3001' '0210' '0301' '1102' '2420' '2461' '3301'\n",
            " '2401' '2422' '2408' '0203' '6601' '6801' '0101' '2424' '0402' '3004'\n",
            " '2605' '3300' '3102' '3401' '2404' '2407' '0215' '3313' '6802' '0242'\n",
            " '0261' '2901' '0601' '4601' '0302' '3601' '2801' '2405' '3110' '0303'\n",
            " '0208' '3203' '0102' '0260' '1107' '3901' '2001' '2501' '4801' '2902'\n",
            " '0204' '1106' '3002' '2403' '2301' '2406' '0240' '3302' '0218' '3003'\n",
            " '2423']\n",
            "Number of unique class is  72\n",
            "2402    5338\n",
            "3303    1806\n",
            "3101    1723\n",
            "2601    1335\n",
            "1101     653\n",
            "        ... \n",
            "3601       1\n",
            "6802       1\n",
            "3313       1\n",
            "3003       1\n",
            "4601       1\n",
            "Name: genoda2, Length: 71, dtype: int64\n",
            "\n",
            "\n",
            "57 genorb1 :  object\n",
            "nan %:  8.409480296973157\n",
            "['4001' '5401' '0702' '1501' nan '4002' '5201' '1507' '4601' '5102' '1301'\n",
            " '3501' '3901' '1511' '3904' '4006' '1518' '5901' '6701' '5101' '4403'\n",
            " '4801' '2704' '4402' '3802' '1802' '3701' '1525' '4003' '5601' '1302'\n",
            " '2705' '5502' '1528' '3902' '5801' '5010' '4802' '1702' '3905' '4050'\n",
            " '5603' '5504' '3923' '3801' '1801' '4101' '3567' '1527' '1515' '4401'\n",
            " '0801' '5001' '1502' '4007' '1401' '1521' '3503' '1535' '1510' '0270'\n",
            " '5301' '2706' '4052' '4803' '0353' '0101' '3509' '0705' '4506' '1538'\n",
            " '5512' '7020' '4060' '1307' '5202' '1517' '0601' '4072' '2703' '1508'\n",
            " '3502' '4901' '5106' '4005' '5902' '4404' '1593' '1402' '3592' '4041'\n",
            " '2901' '5403' '5107' '3510']\n",
            "Number of unique class is  95\n",
            "0702    1530\n",
            "3501    1497\n",
            "1501    1451\n",
            "4002    1077\n",
            "4001     768\n",
            "        ... \n",
            "1517       1\n",
            "2703       1\n",
            "5902       1\n",
            "1802       1\n",
            "4005       1\n",
            "Name: genorb1, Length: 94, dtype: int64\n",
            "\n",
            "\n",
            "58 genorb2 :  object\n",
            "nan %:  8.409480296973157\n",
            "['4001' '5401' '5101' '4002' nan '4601' '5901' '5801' '5201' '4006' '5502'\n",
            " '4403' '6701' '3501' '0702' '1501' '3902' '4402' '1518' '4801' '5404'\n",
            " '5601' '4003' '5603' '3701' '3904' '3901' '1402' '1527' '1511' '1507'\n",
            " '5102' '3702' '1302' '5701' '1301' '3802' '5504' '5202' '1528' '4008'\n",
            " '3543' '3505' '5251' '3526' '6707' '2704' '3923' '4040' '1502' '4054'\n",
            " '4802' '1521' '2705' '0303' '5301' '1525' '3564' '3101' '5100' '0520'\n",
            " '5106' '5010' '4050' '4614' '2501' '0801' '4493' '0701' '4506' '3503'\n",
            " '5501' '4418' '0150' '1401' '1403' '0201' '5403' '1526' '5103' '5105'\n",
            " '0102' '5818' '4005' '5402' '4501' '5550' '3502' '9502' '5116' '5001'\n",
            " '4018' '1538' '3801' '5110' '4800' '5512' '1103' '4010']\n",
            "Number of unique class is  99\n",
            "5201    2722\n",
            "5101    1419\n",
            "5401    1416\n",
            "4403    1204\n",
            "4002     887\n",
            "        ... \n",
            "4493       1\n",
            "1103       1\n",
            "2501       1\n",
            "0701       1\n",
            "4005       1\n",
            "Name: genorb2, Length: 98, dtype: int64\n",
            "\n",
            "\n",
            "59 genodb1 :  object\n",
            "nan %:  9.380354083380924\n",
            "[nan '5401' '0702' '1501' '4002' '5201' '5102' '1301' '4001' '3501' '3901'\n",
            " '1507' '1511' '3802' '4006' '1518' '4601' '5901' '4403' '4801' '5101'\n",
            " '3902' '5502' '2704' '4402' '3904' '1802' '4003' '5601' '3701' '1302'\n",
            " '2705' '3923' '1528' '6701' '1502' '4802' '5801' '1702' '3905' '5603'\n",
            " '5001' '3543' '3801' '1801' '4101' '1527' '1515' '4401' '1401' '4007'\n",
            " '1521' '5110' '3503' '1535' '5504' '0270' '5301' '2706' '0353' '0101'\n",
            " '3509' '0801' '0705' '3564' '1538' '5512' '7020' '4060' '4005' '1307'\n",
            " '5202' '4000' '0601' '1514' '1508' '3502' '4901' '5106' '1510' '5902'\n",
            " '4010' '3303' '4050' '5209' '4018' '1402' '4041' '2901' '5403' '5107'\n",
            " '3567' '5501' '3510']\n",
            "Number of unique class is  94\n",
            "0702    1540\n",
            "3501    1506\n",
            "1501    1474\n",
            "4002    1133\n",
            "5201     855\n",
            "        ... \n",
            "5403       1\n",
            "5209       1\n",
            "1802       1\n",
            "2706       1\n",
            "1401       1\n",
            "Name: genodb1, Length: 93, dtype: int64\n",
            "\n",
            "\n",
            "60 genodb2 :  object\n",
            "nan %:  9.373215305539691\n",
            "[nan '5201' '5101' '4002' '4601' '5401' '5901' '5801' '4001' '4006' '5502'\n",
            " '4403' '6701' '4801' '0702' '4402' '1518' '1501' '3501' '5601' '4003'\n",
            " '5603' '1511' '3904' '3901' '1402' '1507' '3701' '5102' '3702' '3902'\n",
            " '1302' '5701' '3802' '5504' '5202' '1301' '1528' '5251' '3526' '6707'\n",
            " '4202' '4040' '1502' '0401' '3923' '0303' '2704' '3505' '3101' '1508'\n",
            " '5100' '0520' '1510' '3551' '5106' '1525' '4050' '4803' '2501' '0801'\n",
            " '4493' '0701' '5501' '0150' '1401' '5209' '1403' '0201' '5105' '1527'\n",
            " '4005' '5402' '4501' '5550' '3502' '5001' '1538' '1801' '5110' '0460'\n",
            " '4800' '5301' '1515' '5902' '1103' '4010']\n",
            "Number of unique class is  87\n",
            "5201    2680\n",
            "5401    1669\n",
            "5101    1404\n",
            "4403     981\n",
            "4002     825\n",
            "        ... \n",
            "5110       1\n",
            "1402       1\n",
            "5100       1\n",
            "1527       1\n",
            "4005       1\n",
            "Name: genodb2, Length: 86, dtype: int64\n",
            "\n",
            "\n",
            "61 genordr1 :  object\n",
            "nan %:  7.938320959451742\n",
            "['0803' '0405' '0302' nan '0403' '0901' '1454' '0802' '1405' '0407' '1201'\n",
            " '1502' '1501' '1302' '0101' '1202' '0410' '0406' '1602' '1101' '0401'\n",
            " '1106' '1406' '0707' '1001' '0801' '1010' '1401' '1301' '1403' '1303'\n",
            " '0102' '0701' '0404' '0450' '0301' '0310' '1212' '0603' '0809' '0461'\n",
            " '1901' '1040' '0304' '0902' '1404' '1407' '1402' '1506' '096:' '0408'\n",
            " '1104' '4505' '1210' '1307' '9010' '0402' '1051' '0900' '1000' '0903'\n",
            " '1412' '1120' '1090' '0820' '1545' '0602']\n",
            "Number of unique class is  67\n",
            "0405    2672\n",
            "0901    1896\n",
            "0101    1551\n",
            "0803    1310\n",
            "0802     681\n",
            "        ... \n",
            "9010       1\n",
            "0408       1\n",
            "1303       1\n",
            "0310       1\n",
            "0603       1\n",
            "Name: genordr1, Length: 66, dtype: int64\n",
            "\n",
            "\n",
            "62 genordr2 :  object\n",
            "nan %:  7.981153626499143\n",
            "['1501' '0405' '0501' nan '0901' '1401' '1302' '1201' '1502' '1101' '1454'\n",
            " '1406' '0101' '0802' '1202' '0406' '1301' '1412' '0803' '1405' '1602'\n",
            " '1403' '0410' '0301' '0403' '1001' '0102' '0701' '0407' '0404' '0304'\n",
            " '0152' '0702' '1402' '0801' '1407' '1464' '0401' '1307' '1210' '1205'\n",
            " '0502' '1110' '1106' '0809' '096:' '1505' '1108' '1418' '1545' '0201'\n",
            " '8030' '0303' '1404' '0402' '1051' '1123' '1429' '0602' '0830' '0105'\n",
            " '1510' '1104' '1203' '0302' '0112']\n",
            "Number of unique class is  66\n",
            "1502    2827\n",
            "0901    1803\n",
            "1501    1490\n",
            "1302    1245\n",
            "0405     835\n",
            "        ... \n",
            "1404       1\n",
            "1110       1\n",
            "0105       1\n",
            "0304       1\n",
            "8030       1\n",
            "Name: genordr2, Length: 65, dtype: int64\n",
            "\n",
            "\n",
            "63 genoddr1 :  object\n",
            "nan %:  8.859223300970873\n",
            "[nan '0405' '0302' '0403' '0803' '0901' '0802' '1405' '0410' '0407' '1454'\n",
            " '1201' '1502' '1501' '0101' '1401' '1302' '0406' '1202' '0401' '1602'\n",
            " '1101' '1403' '1406' '0102' '0701' '0801' '1010' '0404' '1303' '1001'\n",
            " '1203' '0909' '0450' '1210' '0301' '0408' '0310' '1301' '1212' '0603'\n",
            " '0809' '0461' '0823' '1415' '1040' '0304' '1404' '1407' '1506' '1402'\n",
            " '1104' '1106' '0702' '1307' '1901' '0411' '0402' '1051' '4505' '1000'\n",
            " '0910' '1412' '1120' '0906' '1090' '0820' '1545' '0903' '1123' '1102']\n",
            "Number of unique class is  71\n",
            "0405    2852\n",
            "0901    1876\n",
            "0101    1546\n",
            "0803    1276\n",
            "0403     635\n",
            "        ... \n",
            "0909       1\n",
            "0408       1\n",
            "0310       1\n",
            "0461       1\n",
            "0603       1\n",
            "Name: genoddr1, Length: 70, dtype: int64\n",
            "\n",
            "\n",
            "64 genoddr2 :  object\n",
            "nan %:  8.887778412335807\n",
            "[nan '1502' '0501' '1501' '0901' '1401' '1454' '1302' '1201' '1101' '0405'\n",
            " '1403' '0101' '1405' '1202' '0803' '1301' '0403' '1406' '0406' '1602'\n",
            " '0401' '0301' '0404' '0410' '0802' '1001' '0407' '0304' '0152' '0702'\n",
            " '0801' '1303' '1402' '1464' '1407' '1307' '0701' '0502' '0102' '1110'\n",
            " '1412' '1145' '1404' '1505' '0809' '0910' '1418' '1506' '1210' '0201'\n",
            " '1600' '0822' '0830' '8030' '0303' '0902' '1429' '1051' '1119' '1123'\n",
            " '1545' '0602' '0808' '0105' '1601' '1104' '0302' '0112']\n",
            "Number of unique class is  69\n",
            "1502    2992\n",
            "0901    1863\n",
            "1501    1516\n",
            "1302    1154\n",
            "0803     834\n",
            "        ... \n",
            "0112       1\n",
            "0702       1\n",
            "0102       1\n",
            "1601       1\n",
            "8030       1\n",
            "Name: genoddr2, Length: 68, dtype: int64\n",
            "\n",
            "\n",
            "65 genorc1 :  object\n",
            "nan %:  15.005711022272985\n",
            "[nan '0102' '0702' '0303' '1202' '0302' '0304' '0801' '0401' '0501' '1402'\n",
            " '0803' '0704' '1502' '1403' '0822' '0103' '0701' '0602' '1401' '0323'\n",
            " '0405' '3030' '0329' '1002' '1201' '0901' '0403' '0802' '3501' '1102'\n",
            " '0202' '0404' '0101' '1313' '1302' '0307' '0763' '0482' '0301' '4002'\n",
            " '0727' '1001' '1203' '1204' '0201']\n",
            "Number of unique class is  46\n",
            "0102    3432\n",
            "0303    2124\n",
            "0702    1758\n",
            "0304    1655\n",
            "1202     705\n",
            "0801     634\n",
            "0401     512\n",
            "1402     282\n",
            "1403     150\n",
            "0302     105\n",
            "0602     103\n",
            "0803      92\n",
            "0704      90\n",
            "1502      81\n",
            "0103      52\n",
            "0501      51\n",
            "0822      23\n",
            "0701      13\n",
            "1201       5\n",
            "0405       4\n",
            "0802       4\n",
            "0403       3\n",
            "1002       2\n",
            "0301       2\n",
            "3030       2\n",
            "0101       2\n",
            "0323       2\n",
            "0404       1\n",
            "1001       1\n",
            "0763       1\n",
            "1302       1\n",
            "0307       1\n",
            "1203       1\n",
            "0329       1\n",
            "0482       1\n",
            "0727       1\n",
            "1401       1\n",
            "0201       1\n",
            "0202       1\n",
            "3501       1\n",
            "0901       1\n",
            "1313       1\n",
            "1102       1\n",
            "4002       1\n",
            "1204       1\n",
            "Name: genorc1, dtype: int64\n",
            "\n",
            "\n",
            "66 genorc2 :  object\n",
            "nan %:  15.05568246716162\n",
            "[nan '0102' '1402' '0304' '0303' '1510' '1502' '1202' '0702' '0401' '0801'\n",
            " '1403' '0803' '0501' '0602' '0403' '0802' '0704' '0302' '0103' '0405'\n",
            " '1501' '3040' '0822' '1203' '0701' '1201' '3303' '0193' '0706' '4006'\n",
            " '1102' '0810' '1505' '5201' '0402' '0406' '1020' '0101' '5502' '0201'\n",
            " '0202' '1601' '0120' '1204' '1413' '0404' '1408' '1001' '1302']\n",
            "Number of unique class is  50\n",
            "1202    2557\n",
            "1403    1480\n",
            "1402    1319\n",
            "0702    1279\n",
            "0304    1080\n",
            "0801    1000\n",
            "0102     815\n",
            "0303     791\n",
            "1502     537\n",
            "0401     423\n",
            "0803     203\n",
            "0704     128\n",
            "0602      83\n",
            "0302      66\n",
            "0501      32\n",
            "0822      25\n",
            "1203      16\n",
            "0103      14\n",
            "0701      10\n",
            "0403       6\n",
            "1201       3\n",
            "1501       2\n",
            "1505       2\n",
            "1204       2\n",
            "0802       2\n",
            "3303       1\n",
            "1408       1\n",
            "0706       1\n",
            "1302       1\n",
            "0405       1\n",
            "1001       1\n",
            "0193       1\n",
            "0406       1\n",
            "0404       1\n",
            "5502       1\n",
            "0101       1\n",
            "4006       1\n",
            "0201       1\n",
            "1413       1\n",
            "1601       1\n",
            "0202       1\n",
            "3040       1\n",
            "0120       1\n",
            "5201       1\n",
            "0810       1\n",
            "1510       1\n",
            "1102       1\n",
            "1020       1\n",
            "0402       1\n",
            "Name: genorc2, dtype: int64\n",
            "\n",
            "\n",
            "67 genodc1 :  object\n",
            "nan %:  17.233009708737864\n",
            "[nan '0702' '0303' '0102' '1202' '0302' '0304' '0801' '0202' '0501' '1402'\n",
            " '0401' '0803' '0704' '1403' '1502' '0701' '1203' '0602' '0103' '1401'\n",
            " '0405' '3030' '0822' '1002' '1201' '0901' '0406' '3501' '0403' '0802'\n",
            " '1313' '1302' '0301' '3004' '4002' '0340' '0101' '0727' '0903' '1204'\n",
            " '0323' '0201']\n",
            "Number of unique class is  43\n",
            "0102    3589\n",
            "0303    2107\n",
            "0304    1656\n",
            "0702    1514\n",
            "1202     719\n",
            "0801     599\n",
            "0401     481\n",
            "1402     231\n",
            "1403     137\n",
            "0302     114\n",
            "0602      94\n",
            "0803      92\n",
            "0704      83\n",
            "0501      46\n",
            "0103      44\n",
            "1502      36\n",
            "0701      11\n",
            "1201       5\n",
            "0822       3\n",
            "0405       3\n",
            "1302       2\n",
            "0403       2\n",
            "3030       2\n",
            "0101       2\n",
            "1203       2\n",
            "1002       2\n",
            "0202       2\n",
            "0802       2\n",
            "0201       1\n",
            "1401       1\n",
            "0323       1\n",
            "0903       1\n",
            "0727       1\n",
            "0901       1\n",
            "0340       1\n",
            "1313       1\n",
            "3004       1\n",
            "3501       1\n",
            "0301       1\n",
            "4002       1\n",
            "0406       1\n",
            "1204       1\n",
            "Name: genodc1, dtype: int64\n",
            "\n",
            "\n",
            "68 genodc2 :  object\n",
            "nan %:  17.275842375785267\n",
            "[nan '1402' '0304' '0102' '1202' '1510' '1502' '0803' '0303' '0702' '0801'\n",
            " '1403' '0401' '0501' '0602' '0802' '0704' '0103' '1101' '0302' '3040'\n",
            " '1501' '1203' '0323' '0701' '0403' '1454' '0901' '1201' '0706' '4006'\n",
            " '0402' '0810' '0822' '1505' '0816' '0604' '4010' '0106' '3303' '0406'\n",
            " '0142' '1020' '0101' '3004' '5502' '0201' '1601' '0120' '1435' '1413'\n",
            " '0404' '1408' '1302' '1304' '1401']\n",
            "Number of unique class is  56\n",
            "1202    2559\n",
            "1403    1474\n",
            "0702    1430\n",
            "1402    1385\n",
            "0304    1036\n",
            "0801     989\n",
            "0303     705\n",
            "0102     592\n",
            "1502     497\n",
            "0401     385\n",
            "0803     190\n",
            "0704     118\n",
            "0602      73\n",
            "0302      47\n",
            "0501      29\n",
            "1203      14\n",
            "0103       7\n",
            "0701       7\n",
            "0822       4\n",
            "1501       3\n",
            "0403       3\n",
            "0323       3\n",
            "1201       2\n",
            "0106       2\n",
            "0706       2\n",
            "0802       2\n",
            "0402       2\n",
            "1435       1\n",
            "1101       1\n",
            "1302       1\n",
            "4006       1\n",
            "3303       1\n",
            "3004       1\n",
            "0404       1\n",
            "0816       1\n",
            "1408       1\n",
            "0101       1\n",
            "1505       1\n",
            "1401       1\n",
            "1020       1\n",
            "1413       1\n",
            "4010       1\n",
            "3040       1\n",
            "0142       1\n",
            "5502       1\n",
            "1304       1\n",
            "1510       1\n",
            "0201       1\n",
            "0810       1\n",
            "0901       1\n",
            "0120       1\n",
            "1454       1\n",
            "0604       1\n",
            "1601       1\n",
            "0406       1\n",
            "Name: genodc2, dtype: int64\n",
            "\n",
            "\n",
            "69 serogvhmisa :  object\n",
            "nan %:  0.0\n",
            "['1' '0' '2']\n",
            "Number of unique class is  3\n",
            "0    13015\n",
            "1      985\n",
            "2        8\n",
            "Name: serogvhmisa, dtype: int64\n",
            "\n",
            "\n",
            "70 serogvhmisb :  object\n",
            "nan %:  0.0\n",
            "['1' '0' '2']\n",
            "Number of unique class is  3\n",
            "0    12524\n",
            "1     1463\n",
            "2       21\n",
            "Name: serogvhmisb, dtype: int64\n",
            "\n",
            "\n",
            "71 serogvhmisc :  object\n",
            "nan %:  15.4554540262707\n",
            "[nan '0' '1' '2']\n",
            "Number of unique class is  4\n",
            "0    9708\n",
            "1    2041\n",
            "2      94\n",
            "Name: serogvhmisc, dtype: int64\n",
            "\n",
            "\n",
            "72 serogvhmisdr :  object\n",
            "nan %:  0.0\n",
            "['0' '1' '2']\n",
            "Number of unique class is  3\n",
            "0    11530\n",
            "1     2468\n",
            "2       10\n",
            "Name: serogvhmisdr, dtype: int64\n",
            "\n",
            "\n",
            "73 serogvhmis6abdr :  object\n",
            "nan %:  0.0\n",
            "['2' '0' '3' '1' '4']\n",
            "Number of unique class is  5\n",
            "0    10685\n",
            "1     2098\n",
            "2      788\n",
            "3      428\n",
            "4        9\n",
            "Name: serogvhmis6abdr, dtype: int64\n",
            "\n",
            "\n",
            "74 serogvhmis8abcdr :  object\n",
            "nan %:  15.4554540262707\n",
            "[nan '0' '4' '1' '2' '3' '6' '5']\n",
            "Number of unique class is  8\n",
            "0    8044\n",
            "1    2332\n",
            "2     637\n",
            "3     519\n",
            "4     302\n",
            "5       8\n",
            "6       1\n",
            "Name: serogvhmis8abcdr, dtype: int64\n",
            "\n",
            "\n",
            "75 genogvhmisa :  object\n",
            "nan %:  9.70873786407767\n",
            "[nan '0' '1' '2']\n",
            "Number of unique class is  4\n",
            "0    11228\n",
            "1     1390\n",
            "2       30\n",
            "Name: genogvhmisa, dtype: int64\n",
            "\n",
            "\n",
            "76 genogvhmisb :  object\n",
            "nan %:  9.822958309537407\n",
            "[nan '0' '1' '2']\n",
            "Number of unique class is  4\n",
            "0    11160\n",
            "1     1424\n",
            "2       48\n",
            "Name: genogvhmisb, dtype: int64\n",
            "\n",
            "\n",
            "77 genogvhmisc :  object\n",
            "nan %:  17.72558537978298\n",
            "[nan '0' '1' '2']\n",
            "Number of unique class is  4\n",
            "0    9217\n",
            "1    2191\n",
            "2     117\n",
            "Name: genogvhmisc, dtype: int64\n",
            "\n",
            "\n",
            "78 genogvhmisdr :  object\n",
            "nan %:  9.366076527698459\n",
            "[nan '0' '1' '2']\n",
            "Number of unique class is  4\n",
            "0    9121\n",
            "1    3452\n",
            "2     123\n",
            "Name: genogvhmisdr, dtype: int64\n",
            "\n",
            "\n",
            "79 genogvhmis6abdr :  object\n",
            "nan %:  9.987150199885779\n",
            "[nan '0' '1' '3' '2' '4' '5' '6']\n",
            "Number of unique class is  8\n",
            "0    8251\n",
            "1    2864\n",
            "2     766\n",
            "3     671\n",
            "4      50\n",
            "5       6\n",
            "6       1\n",
            "Name: genogvhmis6abdr, dtype: int64\n",
            "\n",
            "\n",
            "80 genogvhmis8abcdr :  object\n",
            "nan %:  18.046830382638493\n",
            "[nan '0' '1' '4' '2' '3' '5' '6' '7']\n",
            "Number of unique class is  9\n",
            "0    6739\n",
            "1    2833\n",
            "2     803\n",
            "3     555\n",
            "4     484\n",
            "5      56\n",
            "6       8\n",
            "7       2\n",
            "Name: genogvhmis8abcdr, dtype: int64\n",
            "\n",
            "\n",
            "81 cond_regimen :  object\n",
            "nan %:  0.028555111364934323\n",
            "['+mel+flu' '+cy' '+cy+bu_iv' '+mel+flu+dexa' '+flu+bu_iv' '+flu'\n",
            " '+cy+flu' '+mel' '+cy+vp16' '+cy+ca' '+mel+flu+bu_iv' '+mel+flu+bu_iv+ca'\n",
            " '+mel+vp16+flu+bu_iv' '+cy+bu_oral' '+mel+flu+ca' '+flu+bu_iv+ca'\n",
            " '+flu+bu_oral' '+cy+flu+ca' '+cy+ca+rituximab' '+ca' '+cy+flu+rituximab'\n",
            " '+vp16+flu+bu_iv+ca' '+mel+vp16+flu+ca' '+flu+ca' '+cy+bu_iv+gemtuzumab'\n",
            " '+cy+bu_iv+ca' '+cy+flu+campath' '+bu_oral+bu_iv' '+mel+vp16+flu'\n",
            " '+cy+ca+ida' '+cy+vp16+flu' '+mel+flu+bu_oral' '+mel+flu+acnu'\n",
            " '+mel+flu+rituximab' '+cy+bu_iv+rituximab' '+cy+vp16+bu_iv+ca+mit'\n",
            " '+vp16+flu' '+vp16+flu+bu_iv' '+cy+flu+bu_iv' '+mel+flu+campath'\n",
            " '+mel+ca' '+vp16+ca' '+cy+vp16+bu_iv+mit' '+flu+bu_iv+dexa' nan '+vp16'\n",
            " '+bu_oral' '+mel+bu_iv' '+cy+mel+flu' '+cy+vp16+bu_iv' '+mel+vp16'\n",
            " '+cy+dexa' '+mel+mcnu' '+mel+vp16+flu+ca+mcnu' '+mel+flu+ca+rituximab'\n",
            " '+cy+campath' '+flu+bu_oral+ca' '+cy+vp16+dexa' '+flu+bu_iv+campath'\n",
            " '+flu+bu_oral+ca+imatinib' '+cy+vp16+flu+bu_iv' '+flu+bu_iv+mit'\n",
            " '+mel+flu+adr' '+cy+mel+flu+bu_iv' '+cy+flu+bu_iv+ca' '+flu+rituximab'\n",
            " '+cy+flu+dexa' '+mel+bu_oral+bu_iv' '+mel+flu+bu_iv+dexa'\n",
            " '+cy+mel+flu+ca' '+cy+vp16+vcr' '+mel+vp16+flu+ca+mcnu+rituximab'\n",
            " '+flu+mcnu' '+cy+vp16+ca+mit' '+vp16+flu+ca+mcnu+cbdca'\n",
            " '+mel+flu+ca+mit+rituximab' '+mel+vp16+ca+mcnu+rituximab'\n",
            " '+flu+bu_iv+ca+gemtuzumab' '+flu+bu_iv+ida' '+vp16+flu+ca'\n",
            " '+cy+flu+ca+rituximab' '+flu+bu_iv+rituximab' '+cy+mel+vp16'\n",
            " '+cy+ca+dexa' '+cy+flu+thiotepa' '+cy+flu+bcnu' '+cy+ida' '+cy+mel'\n",
            " '+mel+flu+ca+mit' '+cy+mcnu' '+bu_iv' '+mel+flu+bu_iv+rituximab'\n",
            " '+cy+bu_iv+mcnu' '+flu+bu_oral+rituximab' '+vp16+bu_iv' '+cy+gemtuzumab'\n",
            " '+cy+vp16+ca' '+cy+mel+bu_iv' '+cy+vp16+mcnu+cbdca' '+cy+thiotepa'\n",
            " '+mel+flu+ida' '+mel+vp16+bu_iv' '+cy+bu_iv+dexa' '+mel+bu_iv+ca'\n",
            " '+cy+mel+vp16+flu+bu_oral+ca+adr+vcr' '+cy+flu+bu_iv+ca+adr+dexa+vcr'\n",
            " '+flu+cbdca' '+cy+vp16+rituximab' '+cy+bu_iv+bcnu' '+mel+flu+gemtuzumab'\n",
            " '+cy+rituximab' '+mel+flu+mit' '+vp16+flu+cbdca+ifo' '+cy+flu+ca+mit'\n",
            " '+cy+bu_oral+ca' '+cy+vp16+flu+adr+rituximab+vcr' '+mel+flu+bu_iv+ca+mit'\n",
            " '+cy+bu_iv+adr' '+cy+bu_iv+ca+mcnu' '+flu+ca+rituximab'\n",
            " '+mel+vp16+flu+bu_iv+ca' '+flu+bu_iv+gemtuzumab']\n",
            "Number of unique class is  122\n",
            "\n",
            "\n",
            "82 hctci_high :  object\n",
            "nan %:  0.6710451170759566\n",
            "['3-' '-2' nan]\n",
            "Number of unique class is  3\n",
            "-2    12048\n",
            "3-     1866\n",
            "Name: hctci_high, dtype: int64\n",
            "\n",
            "\n",
            "83 gvhd_pro3 :  object\n",
            "nan %:  0.0\n",
            "['Tac+MTX' 'CyA+MTX' 'Tac+MMF' 'Tac+_' 'CyA+_' 'CyA+MMF']\n",
            "Number of unique class is  6\n",
            "Tac+MTX    7935\n",
            "CyA+MTX    4245\n",
            "Tac+MMF     837\n",
            "Tac+_       667\n",
            "CyA+MMF     172\n",
            "CyA+_       152\n",
            "Name: gvhd_pro3, dtype: int64\n",
            "\n",
            "\n",
            "84 MLevent_agvhd24 :  object\n",
            "nan %:  0.0\n",
            "['Y' 'N']\n",
            "Number of unique class is  2\n",
            "N    8265\n",
            "Y    5743\n",
            "Name: MLevent_agvhd24, dtype: int64\n",
            "\n",
            "\n",
            "85 MLevent_agvhd34 :  object\n",
            "nan %:  0.0\n",
            "['Y' 'N']\n",
            "Number of unique class is  2\n",
            "N    11861\n",
            "Y     2147\n",
            "Name: MLevent_agvhd34, dtype: int64\n",
            "\n",
            "\n",
            "86 bmi2 :  object\n",
            "nan %:  0.0\n",
            "['<22' '>=22']\n",
            "Number of unique class is  2\n",
            "<22     7769\n",
            ">=22    6239\n",
            "Name: bmi2, dtype: int64\n",
            "\n",
            "\n",
            "87 bm_tnc_total_harvest_kg :  float64\n",
            "nan %:  43.418046830382636\n"
          ],
          "name": "stdout"
        },
        {
          "output_type": "display_data",
          "data": {
            "image/png": "iVBORw0KGgoAAAANSUhEUgAAA9UAAAEOCAYAAACHLDTaAAAABHNCSVQICAgIfAhkiAAAAAlwSFlzAAAPYQAAD2EBqD+naQAAADh0RVh0U29mdHdhcmUAbWF0cGxvdGxpYiB2ZXJzaW9uMy4yLjIsIGh0dHA6Ly9tYXRwbG90bGliLm9yZy+WH4yJAAAgAElEQVR4nOzdd3wcxeE28Gfdwdj03kswLaEGQkJCS4D8SG+kE0gjIaTwhpbQA4EEYkgw1fRuisEG3HuXLRdZsi3bkixLltWtXq7u+4d0p7277bdldu/5fj4k1rWdnZ0+s7OSLMsgIiIiIiIiIuuG+R0AIiIiIiIioqBip5qIiIiIiIjIJnaqiYiIiIiIiGxip5qIiIiIiIjIJnaqiYiIiIiIiGxip5qIiIiIiIjIJnaqiYiIiIiIiGxip5qIiIiIiIjIphF+B8AMSZIkAEcA6PI7LERERERERFQwxgHYLcuyrPWBQHSqMdCh3uV3IIiIiIiIiKjgHAWgTuvNoHSquwCgtrYW48eP9zssREREREREFHKdnZ04+uijAYMV00HpVAMAxo8fz041ERERERERCcPWRmWSJN0oSVK1JEn9kiQVSZJ0vsnv/VCSJFmSpA/tHJeIiIiIiIhIJJY71ZIkXQNgIoD7AJwDoATAbEmSDjH43nEAHgWw1HIoiYiIiIiIiARkZ6b6ZgCTZVl+SZblzQBuANAL4HqtL0iSNBzAGwDuAVBlJ6BEREREREREorHUqZYkaRSAcwHMS70my3Jy8O8Ldb56N4AmWZZfsBNIIiIiIiIiIhFZ3ajsIADDATRmvd4I4BS1L0iSdBGAXwI4y+xBJEkaDWC04qVx1oJJRERERERE5D5bG5WZJUnSOACvAfi1LMstFr56B4AOxX98RjUREREREREJx2qnugVAAsChWa8fCqBB5fMnAjgOwEeSJMUlSYoD+DmAbwz+faLGcR4CsK/iv6MshpOIiIiIiBzW1hPFlycuxhPzt/sdFCJhWOpUy7IcBbAWwOWp1yRJGjb490qVr5QD+DQGln6n/psOYOHgv2s1jhORZbkz9R8MHrZNRERERETum7y0ChVN3fjP3G1+B4VIGFbvqQYGHqf1iiRJxQBWA/gzgLEAXgIASZJeBVAny/Idsiz3AyhTflmSpHYAkGU543UiIiIiIhJbPCn7HQQi4VjuVMuyPEWSpIMB3A/gMAAbAFwly3Jq87JjACSdC2K41bT24uBxo7HXqOF+B4WIiIiIiIgssjNTDVmWJwGYpPHeJQbf/YWdY4ZR6a4OfH3SMhy5315YfvtlfgeHiIiIiIiILHJ192/SN6OsHgBQ197nc0iIiIiIiIjIDnaqiUjT4m3NOPv+OfjZC0V+B4WIiCjQZpXV4/vPrMDEOVv9DkpeZJn3VBNls7X8m4gKQzyRRFtvDJ39cb+DQkREFGiNnRGsqW7DIePH+B0UInIYZ6qJiIiIiIiIbGKnmoiIiIiIiMgmdqqJiGyQZRkLtzahoaPf76AQERERkY94TzURkQ2zNzXghtfXAQCqH77a59AQERERkV/YqSYismF5RavfQSAiogC47b2NWLStCYftu5ffQXEEN/8mysXl30RERERELmnvi6KxM4L+aMLvoBCRS9ipJiIiIiIiEtD3nl6B4+/4BHM2NfgdFNLBTjUREREREZGAkrLMJfcBwE41ERERERERkU3sVBMRERERkSmcNCXKxU41ERnjuiMiIiIiIlXsVBORJknyOwRE3vn7B6X45qRliMaTfgeFiEhYbBoQ5WKnmoiICMAbRTUo2dWBRVub/A4KERERBQg71URERApJ3u1AREREFozwOwCFQpZlRBMDSwpHjxjuc2iIiIiIiKzjuCNRLs5Ue2Rnay8m3DkL5/1jnt9BISIiIiKPyeyOEoUWZ6qJiIiIiFwiFfDWXgvKG5FIAl846UDsPYrdDgovzlQTEREREZHjbnxjPX79ajFau6N+B4XIVexUExEREREREdnETjURERERERGRTby5gXzTF02gvS+KUcOH4cB9RvsdHCIiIiIyIHO/NaIcnKkm38zZ3IALH1qAP729we+gEFnGXVyJiIiICOBMNVGoTFqwHQBw/UXHc5dNcszEOVsRTci4/aun+B0UIiIiIuGw1U0UIo/O2QYA+OH5xzjaqeacrDcmztmK7kgCv734BBw6fozfwQEwcJvG/xZUAACuv+g4HDJOjHAREREVArbBgoHLv31UuE8tpKAo5Gdr+uHN1TV4cfkOtPWK8+iRhOLmuXiCVTsRkZG69j785tVi/L93SvwOCoWIJLFNJjLOVPuIzVMiIiKicOmJxDFncyMOHDvK76C4gnuKEOXiTDURERERuWru5kasr2nzOxi+4q7ZROHFTjURhcb6mja8vmonZLZcqIDtbu9DVXM3uiNxv4NCBADY0dKDX79ajG8/tcLvoPiCq3aJwo+daiIKjW8/tQJ3fliG+Vua/A4K+awnEkc0nvQ7GL7485QNuOw/i7FkW7PfQSECAOxq6/U7CLZUt/TgoZlb0NTV73dQiEhw7FQTUehUNnf7HYRQCsr8f3ckjtPvmY0v/nuB30EhogD7ztMr8OziKvzxrfV+B0Uo3MSUsm1t6ML8LY2oaCrc9hc71QHXE4njqseX4OGZ5X4HhUgYQen8BUEQm04bd7UDABo7Iz6HhEhsu9v7MGVNDeZsavA7KELa0zPwJIZ1O9t9DgmR2N5aXYNfvlKMD9fX+R0U37BT7RG3GvnvFteivKELzyyudOkIROQV3gpORF4qb+jEbe+XYtLCCr+DEkphLdK5+3c4/OPjzfjjW+tRxdV9jmCn2msOT/vEkyzYiMKGS+uIiIKLJTgFwfwtjZheshttvVG/gxIK7FT7iIUukTs440tEREREXmGn2kds9xMRucDHwvUrExfjlLtmYkOt//dgcnCJiIjIG+xUE5GhoDXOeb+XO/j8b2OReBL9sSSSPsYVV0GJZ/KSKjzw8WY+mSAApqypwWX/WYSdrT2O/zZLUKLwGuF3AKhwsX0eAGydFzyJaYAob1PX12FLfScunnAwTjx4H7+D47kg7RNx2/ulAIC7pm1y7RjBiQ11bL8R5eJMNfmOjXYKoiA1Esl7eo3Ozv4Y7v9osxBLxIlIXTSe8DsIRBQg7FQTUeh4MYrOJebi8vPKmBkk/Pescry4fAe+9eRy9wNEBefe6Ztw3gNz8cqKar+DUvCyb5nhLTRE4cXl30RkW0dfDC3dEYwdNQKH7TvG7+DkrT+WwDXPrQIATPnN5zBm5HBPj59qbnH1Rrhta+R9teSe7kgcLd1R9MU40+oUq4Oo2WU4y3Si8LM1Uy1J0o2SJFVLktQvSVKRJEnn63z2O5IkFUuS1C5JUo8kSRskSfqZ/SATkR3NXRE8+MlmVDm4Uc70kt24/D+Lcd9H7t175iVZBkpq21FS2+7rRlNETuBqCiKi4GNzJBgsz1RLknQNgIkAbgBQBODPAGZLkjRBluUmla/sAfAggHIAUQBfA/CSJElNsizPth1yIjL09w9KMXVdHW7+yslYUN6ElVWteHt1LUrvu9LvoFEAsWK3wsfdvzkrRkQUOizaxWZnpvpmAJNlWX5JluXNGOhc9wK4Xu3DsiwvkmX5A1mWt8iyXCnL8n8BbARwke1QhwQzB7ktGk+iL5ZAPCljXU0bAKArEvc5VBQk3JDNGsYWERFR4bHUqZYkaRSAcwHMS70my3Jy8O8LTXxfkiTpcgATACyxFtTw4aQPhQVnMEkkTI9EzAf5YvwRkRVWl38fBGA4gMas1xsBnKL1JUmS9gVQB2A0gASA38uyPFfn86MHP5syzmI4icgDnJUjIhKLiOUyb0kgorDzavfvLgBnAdgHwOUAJkqSVCXL8iKNz98B4B6PwkZEIcPHlpDfmATJS9M21GH2pgZcdsqhfgeFFFgMkMiYPp1ltVPdgoGZ5uxS+1AADVpfGlwiXjH45wZJkk7FQMd5kcZXHsLAZmgp4wDsshhWIlJws/DkLsNEAySBpuTYsS8c5Q1dmFHagMP33cvvoBAAMdcLEJGbLN1TLctyFMBaDMw2AwAkSRo2+PdKi8cdrfWmLMsRWZY7U/9hYKY70DhzZk5vNM64ChCB+g+hkEr7jFZ/BT1dc3M5ImcxTxGRETu7f08E8GtJkq4dnHF+GsBYAC8BgCRJr0qS9FDqw5Ik3SFJ0lckSTpBkqRTJUn6fwB+BuB1B8IfOCyWtW1v7MJpd8/Gn97e4Mvxd7X1IpZI+nJs0QVtJtqJcRmO7VBYceCyMASt3CYiv7B34gTLnWpZlqcA+CuA+wFswMC90lfJspzavOwYAIcrvjIWwFMANgFYDuC7AH4qy/LzeYSbQuiFZTsAANNLdnt+7GXbW3DRvxbiJ5OLPD+2V+wUmWa/E5Y2etBnKPNVVteBWWX1Ga8VYpw4MiiT/0+4oqGjH597aD7+O2+758fuiyZw7/RNuHf6JiSSosZQ8BVinnWbUwMUTPVE4WVnphqyLE+SZflYWZZHy7J8gSzLRYr3LpFl+ReKv++UZflTsizvJcvyAbIsf36wY04kjDdX7wQArK7e43NInCVr/Nspoi6JY8PFnq89sQw3vL4OG2rb/Q5KYImZI4Y8Pm8bGjsjeGzeNs+PHU0k8fKKary8ohpJiyMXu9v78M0nl+NHz61yKXREmZysR0StK4nIObY61eQMFrHkFc5ckBUVTd1+B4FcYrUzK4pIPImS2naU1XX4HRQiR23e3YnSXeFN17wNgQoFO9XkGxa04ZG6kjtbe1DT2utrWIDwLEcne0QoW3TToEfB8z8WiAYU6riuUV0UTyTxf/9biq9PWoau/pg3gSIiV7BT7SM2eCjolDPg/bEELn5kEb70yEJE49zwjQqUAL0HrkwhgIOLfjKbB+OKvQXae4PTqeZmh0S5rD6nmohIVWffUIOgL5rAqBEcs7NL1E4R21EOEfT6UvDJspj377LooEJWu6cXrxftxIFjR+E3XzrR7+CQS9jqpUDr7I/h5Dtn4uQ7Z3J2lNJEWP5rRzBDTUR+E68bTUQp9R39eHZxFd5eU5vxel17HzcGDRF2qinwovEkO9Q+K8QZzEI8ZzKPyyOJyC3vrKnFaXfPwk1vrfc7KJSHLzy8AN96cjm2N3b5HRRyADvVRGSbqLMjhdafmbpuF655diWeW1Lpd1CE4Of1FzVPpBRa3iCyTeC8Eksm0RtNIBpP+B0UckApn2oQCuxUU0F6bkklvjlpGTpDutum6A37IBC4PZVjd3sfinbswY6WHlePI+q93kQ0xE4+ZdYW24zSekwv2Y2eSNzvoAAIVv0YBozvYGCnmgrSP2eUo2RXB15ctsPvoISEWEW+252/3mgcXf1iNG6ItIRpCXqYzoWCx27ycyrd3vJuCf741nq0dkcd+T0KJg5si427f/uIecN/kZDfi51Rn+dRt2u1C0Qt4N1uf9/05nrML29y9yA2OHXeWpeV/Rrz/IwqUfOlI8J8biFWaJet0M6Xgol1urM4U01UAOxW8FKoW+fhweuUyd8OLa8FEWnIKpzYqSEKD3aqfcSyVBys2PKTHX9+P9Iq+JeTHTMKN5a57jOz9Fi063DlY0tw0t9mYFVVq99BcRaLdCoQfrf//MROtUcKN4l5p5AzsikuVOqS8kfZaMibaA3coGJSpEIlQw708v94Mol40puC8E9vr8eFD83HrLIGw88GOU6JyBvsVHuMSwOdxdgkGuJUp7zQ+/ZOFNMcIMnF6s89jFvr9vREUd/Rj/6Y+mOpRBqoFyckFEYsP5zBTjVRoXCxVhauwmePhnzCtgkREVHhYaeaiOxjD6KgiDRzo0f4ULocQIkZk8i0oJRrAGcUiUTGTjURhY6bTaTmrggqm7tdPAKFQZAa6uQdLxfRCLVgp0A7gyJdAiJyFzvVPujoi+EfH2/G04sq/Q6Kr4Sq8H3W0RvDlDU16OiL+R0UGqS1c+4ziytR3drrcWjMcaojV6Dt37R8yibOJLkj6NWFt8mCidBv3D+HqPCwU+2D3mgcLyzbYeu7sUQSLyzbga0NXQ6Hyj+sfIDfvl6M294vxZ/fXu/o73o1W2bm0S1BIEpStBoOUcJN5DYmdfKK8jaKkFRxjmF8DInGk5hZWo+2nqjfQSGfsVMdMC8t34F/fLwZVz6+xO+gkINWVe0BACzc2uzK77vV6RK1gcsKv7AJP8jjY8YRPGaIPOdnccHbRILvv/O34XdvrMM1z620/RscGA+HEX4HgKwp2dXhdxCEJXo7upDwWtiTb2eQ8S4QAa4F0wORNtFWyekFx0pebu+NYlZZA/YaNRzfPOvI/ANGuj4qqQcAbGvkXiuFjp1qEsIjs8vx9ppay98TrVIsVDLE2nG40Eb/rcZ9LJHEyOHWFyqxk2ZMhHzAYrFwKfMos2t+3KhHvLgm9R39uH1qKQ4eN5qdaiIPcfk3CeHJhYW9aZvotDpTHNQInjeLavCpv8/EwvImv4NCRA5RDuawWLbGi8HC1CVJrUZi3UkUPuxUExUIO6PurPbD528flAIAfv/GOp9DQkQUclwuQAIrtFV9bmOnmghc1pqvQoo/kc9V4KB5SoR4ECEMImNjrrCIcFtENjdDJN7ZOsvWIH3YI8VNIjc8KI2daiKyjXWkGILUWJleshtfnrgY907f5HdQXCH6tRA8eEREpEH0+qXQsVNNVCDcnikQaebJiUFdP8/G73rTzYq7oy+GiqZuNHb2u3cQAqCeJ8XJpeQ2Tm6ZE4Roys7LvLZE4mGnmojyFpb6XcQlikTEToQVLMXMCcOsH+usYMj3cZkUDHyklkeYn8QWhspVVcbjVZxPhKLGW1CzW77hdqqc0fqdoMarH1jm53KiuOCuyeQVL/Kw1WOEJfm39USRlGWM32ukrcc7iiQs14TyF+yUHEDMfM5idJrj9Wg2+xPesnN1WRb5iBmEiAIs3wGHbzy5DOc+MA9ldR3OBIjywuaAMzhTHTRsjJEGv5cXcRmadcmkjPW1bQCAM4/az+fQUAoHHNw3d3Mjzjp6Pxy1/95+B4U8INKeG9ncrDuNfpllTeFZuLUJKypacN5xB/gdFHIYZ6rJE08tqsDPXijCzNJ6v4OSgUs0neF3hz6bYMHRlJBlfPfplfju0yvRE03ofvZfs8px01vrsXl3p0eho3yI3IkQwR/eXI8P19ehvTfqd1BCQa1zxjSoz9VHaoW8sxz287PCanujuHoPJi/dgVVVrenXOCkRDuxUB01A893Whi4s3d6Cuva+9GtB6fiQNq2KNaDJ1BS/GqpLtjXjo5LdaO6OaH6GjWj/iXTPr+hl7KNztuGs++cKNygXdAIlwTR2GvJjJYswO4lLKxdsb+pCdUuPp2Eh57FTTb5jVUtOK7TOpZ1GdKgbXnme2+QlVVhZ2Wr8QUHpdexFvO5JAcNEhcPL5Oflsdi28sey7S2YVVaPFp0B8GxPLqzEJY8uQjLAhaGIg3leY6eaiAxF4gn0RROIJ5J+B6Ug+D3bqXX4QplRLN7ZhvlbGt07ABsfllQ0deH1VTv9Dka4CdYiFis0+fOyTG/oHFgRGGV97Yt/fLwZN7y+Dlsbuix/tzBq2PBip5qINKXaAZXNPTj17ln4aOPuzPdD1/QJOJ0aeWtDF65/eU36b8Ha0KFTIOMPnli7sw0vr6j2OxgUMkYdXRGzsJnO+fUvFwMA2ntjroWDy9GJcrFTHTQsnDTZKbjZsQgpB/KJnfQUiSfw0MwtKKqyuXTYZrjNDG6090axoLzJ3gHINBYpJAp2Zojcx3YkpbBTTYHmVGEW1saH06elFU9hib9809PzS3fg2cVVuOa5Vda/7HIchuQSmVJo99QXEjZgjQV5BZEvOdfFgxrdMhOWupOI2KkOnuDWleQjSXKn8tZq4D48s9z5gwXADou7dzI7k9dE7JQadTyC3EkkcVlJVVarTztp1u+9NKjwcFDHWexU+4ANBAojZXtgSnGtfwEpYHr1IytPb4kQ3bzmhadQNhMsNGG9qmE9LypM7FSHyG9fK/Y7CCQwJwbBNZd/F1DVKGKb1cy1zb5GHNpzhwiTTXpBEDH9Uv4ESHa6RMgXWgqp/nJKvjHGySV1hTAo9sH6Xfg4a9PbsBjhdwDIOZXNfHA8ERD80W82N4gUmCFsCXo5SLmYFSjI9vRE8ZcpJQCAK047DKNGhGtuN1xnUwhYS5IJvDeLchRQ2VEAg/2BxHLJ2LzNjbh3+ibE8njGMKPZHKN4KoRZQ8qfF8kkLCmxJxJP/zsZwvxlq1MtSdKNkiRVS5LUL0lSkSRJ5+t89teSJC2VJKlt8L95ep8nInc4UX4FpQgMamMo31AH9bzDiNfCPKPOdiH1EX/1ajFeXlGNd4t3eXI8ZTKVZRkbatvRrWj4EpE4grBsvpCrPsudakmSrgEwEcB9AM4BUAJgtiRJh2h85RIAbwG4FMCFAGoBzJEk6Ug7AQ4uh1KZ+PnJN7wvyj+FXIg6xe30m/3rvl2ykCcWU7OE4Y4Cy9wcgJi2oQ5PLqzAtsYu147hhobOfs+POaO0Ad96cjm+/sQyz4/tJzeLpJxyl3k/dLgyhFLszFTfDGCyLMsvybK8GcANAHoBXK/2YVmWfyLL8lOyLG+QZbkcwK8Gj3u53UAHGfOes4Iwahcm2Y1fUZdzBqXhImr8BR2jdUBAsoGr3i3ehUdmb8WW+k6/gyK8aRvqAFh/NCDlyi6D8i6SmJnJRWyLOMNSp1qSpFEAzgUwL/WaLMvJwb8vNPkzewMYCWCPlWMTEXkqgI0YK4/UslOFBiVKRBhU8TMIYWsfKRt8ITs1d1nMCGFLN8bMn7BbUSNAUWWLCGUsBU/Y043V3b8PAjAcQGPW640ATjH5G/8CsBuKjnk2SZJGAxiteGmchTAS0SCv7usMS0EZ1DYlR5nFIfrqGd4m4y8vYl/sFEhaeN0Kg157iaVzsHm6+7ckSbcD+CGAb8uyrHfD0B0AOhT/ebNjRxCEKMeF6FRCK7uDkH3NJI1/+41pKxc7U1TI/B7482rcK5/TdHNAyK1fLm/oxGurdmLJtmbbv2EmzkQpPVPpSJTwENEQq53qFgAJAIdmvX4ogAa9L0qS9FcAtwO4QpbljQbHeQjAvor/jrIYTgoQTrIRZSqEPFEI56ipkM/dhnyiq2DSmQMnGsS4Kqrag7s+LMOU4lrL3w3i+Wbz6xycOq7fg11ETrLUqZZlOQpgLRSbjEmSlNp0bKXW9yRJuhXAXQCukmW52MRxIrIsd6b+AxCsbTvdpFOQtfdGvQtHyHAWLz+yYDEYxIrakUee6S0rC2CcBBrj2zRGlRjC0MmkYCi0tMYyrjBYvacaGHic1iuSJBUDWA3gzwDGAngJACRJehVAnSzLdwz+fRuA+wH8GEC1JEmHDf5OtyzL3XmGnxRauqPo6o9h3JiRfgclR4GVn+GVvdkVL6yj7N4Db+cyhPk+bD8HEESKVrX0JPo9324Ra9jPG4V3xva4+kgth35btPTLQVqyQ7R07DTL91TLsjwFwF8x0FHeAOAsDMxApzYvOwbA4Yqv/A7AKADvAahX/PdX+8EmLRVNhTtOwUJen53oiSeTjoeD/GHl+ovUMSTrwnb5/EqPHb0xNPrwvOh82R0wK9QBF6J82M01hZ7fwtjOsDNTDVmWJwGYpPHeJVl/H2fnGKTBxY5jW08U25u6MXb0cJx+xL7uHchBYcyUIumOxE19jgMa9niZfJ3YCZ7XmQrJmffPAQCU3H0F9t3b2xVgvlRtBVafFtjp+i6sq6O0qsUgnC3rdGd5uvs3iW119R784NmVuHvaJr+D4plCKlCcKOCzl+4U+kirH/Q6x1aSs1ePWytUoi5zEzVcevxui1e1FMYKsECX5sFL1uSR7Y1dmFWmu5eyMFgtBxs71UQUOk50HLR+w6/OqF7Hwkyno5DqaifO1e5vBLpj4hMrWcrubBcbq8aCOJPoRJC9HGjKPpbV+oQD2dZ95bEluOH1tVhZ2ep3UApCTySOjr6Y38HwBTvVQcPylCxwuqkQ9oapKI1KvxtOYb/O5A8/UrUTeTqo2UGkfGz1OohQFjsZfWZOR4BTtkCgxGXSpt0dnhwniKuBnLBo68Cz4l9ZuRNn3jcH/bFEzmdEKpPcwE41ueYHz6zE155Yit3tfX4HxZDfnRi3SZJkq5g3Gy8yON6TL0dmV3WfqZX5pwiNVnJXWNovYS+fnZRPo7XQYplFIIkmqGmyoqkbO1p6Ml4z2uQxjOW6rY3KiMzYXN+J7kgcsQR3kA4rUSuAsI+GZhP0MhQ03TTocvrkgEmusJcJTlxxN5ONyHs4mAma3fDnLve2Fw6Bo48I1VkdajPCOKPPTrUgWrojaO6KYPWOPTj2wL1xyYRD1D9okAbzaUyx0A42L64fk4i73IxfZyowpgBD7NAKhVfDPMaVc4yKgdTbHAALfp3ixRVk+zwYuPzbB2pl6LaGLqzesQf3TN+Ed4t32f5tJ0aDC72IpyGm63sW+LaI2p4SNVxmiTwrRtb5nR4LITkFPMuHctYrzIKe3txiWNYw4oTGTrVHjDIKq4P8MQ712SmLjb7D8l0suiuOQ55BOnpj+MGzK/H26hq/gwJA4PgWMFxedIgEPG3XWY3XIM6a5hPiIN7T6fYlSiRlROIJ3rbnElHzmJihCh52qj2mlaFMN8AClPI5WyQWZzbCcuBHBPBmUQ1OvWsW/vz2er+D4ghRK2ovPbFgO1bv2IPbp5b6Gh+8EmIpxKxRiOecDzPVWqGUse+v3YUJd87Cb19bq/u5sLQFyD9BHNQywk51yIhY8IuccVLRxaVj+REt/owGdBLJJPpiCURtjMaLdabmZUeJX7nSrfjrjsRd+mWiwiBuTU1EJD52qgXhVKckSLPDQQorqRNwDMcSkZKgMj8EPV79JnzZ4tX1VYsGpi3S4mLaMD3g72HWNQqSJ5t/mjyI4CUaUQ6RJ9Tcwk61IEwX3q6WrP4U24WX7YIju9Eh2oy0FsNQmmjgid4vU2X+MdW2rqTIcSLaQISfUSVYVDjK7rkJP9BC/nExbVj5adHKMDLHauphSRRe7FSHjBPLv1mwh4eyQne7USnirQdWBfUMzM8RKS0AACAASURBVER9+DsVYly9EGQD4eRTtjhzOYKTd5QDn1azfJBnlkQr3sJQHxKZJeBCFF+wUy0I0wktQOV02DNPkDiVbLQaLqI1aMzyO9zZDS+/w0PkB6b7/CmLErud40D2AwMWaKb18HEyBQZlNSCpY6daEGGeRQpYnRda7oycB/PiBjPUxvQq5Ox3whYHLGdMCmBV48SlDeBpe67QspCVMiPfNppTcWv1d8obOh06MhEZYadaEKzw8xfmgQn/FFozK5icvkpBXgYKiFGesjwSgxODibyU4RbIy2syUfZEEi4HhIhS2KkmT7h1fxFnp7ylVY2L1igx2wgWaamV2yFhx8AbIhVJIqVvEh/rU3FpDdIF4ZrplUJe1ku8z53cxk61KATY/ZuN7nBzY+YsqHVUPuEuhHyi1Rlz8tSDPhsuMlHzpd1wiXo+orOaX93Mk0G8hkEt6oMQ1350cLl6yD2mJzJCfg3YqRaESDMKTlWsIc87BSEIlbMakfKTl/TzXLjjJFBJNdyXQkwFFOeFOHhhp70R1oG9cJ5VAPFCFBx2qoOGmZQ8lJPcNFouQR19DGiwcwW5NewCEa6rAEEgBLfK9CNLB7EYcWQTOzdXAOb5vvshsPmrLODyFsT8RvrYqRaELDODUfAok2yQOtZhnaHQk3N5zD5XMiCXVZTyk/ftOU+ZXxm9FAR2kqmpesnMR5hJhGN+ebS74RBJGFcUslMtiELKSCIKa/wrT6uQKlonrqcfScLTSsbWckkKupAWdYbC2IBTY7Xsy/x4geXwkJ6uE6cV0qhxRSG1rbQwCgawUy0g3co/4O2CsHZeRSdJ9maSsysLvd2/g1ix5Eze5nkKXsSA3Z1UmfW8JUJZJ0IY/OZEsRSEaFSb5bR6/QNYhDsiSKusSDxMP+aFPabYqfaI//fVGHM6DF7PDNg5GsvC/IjakTa6rG4FO5/kZJQW9ZYGevWcamYXY2LkCO/SihcELWaEZTe6GM3islL2ZuYXa1dV9BUdE+6ciZP+NgONnf1+B8VTbl8XlrHOGOF3AAqNVroVaqQrQJmrEO+NNYOxQtlEKmLc4HRZEPb4EgnjWgxBbli70ukIRcJ0aaMynzrf8aSMRNLesUWdBLAiSGcQgui2jDPVQRPARKqVscJQXRWaULQxFOycjxeNCbuVkV7Yct4LYFlChUn0HZ6tEGoA3UNWr6HZMjCfhruXRWAYOnQisVV3e5T3CjSLE9ipFoZTeZDFNjnJbHoSrRIxXkodLmyviRgHOolQuLCGmRiRbTV9ilamhpmrUe3DdQzSCj6r0ROcM6NCxE61D9QKBacq0CDWwxzBDY7skV5eufx5lfzZSPcGizMShdVVNUHqjInOrXIgLNco37MQ/d5vKkzsVAeNi+WI041uNuJJfEykXnOrXDC3T31hUYuFIMaM3zt4+1GX5bWs2eZ3OSCUxYMIcSVtKYItUjvMkUd9hSCNinRNCvV2FLewUy0McRJ2CMos8pg4qdccNyrm2j29qGntzes3zNRv1720Bk8urLD8/aBdI7IvDA1PbdZOLtxxQflIrZITpV+hl1athLEQkrwo1wzgakuA5WwKd/8WhFMFBNM1OSm7oHT6uc4iszqC+9X/LkV3JG7/eBa6vS3dkYy/vVoSKFJDRnSMK/O4lNM5+cRkkItz5jd1YaujB+o6XmwSE2eqgyaABaRXo3isVHPlu7THyqUTK2maO+/s6AnziHPY74cX5dqF5Z5HN9iPG3/jNAhLJJ1I/m7mIbdi0NX8FoDrrkaQotBVdq6MKHVEGAU0qziOnWpBMD3a41QZGfay1vWx3YCVqPk0xAJ2qppCchrBxMj3XFjyrSWCnrMogxSiVfvOrVgU7cwcFOJTKwSCZH3XsFMtiDAmtBCeUsHLndn1JxxGgp6f7I6oB/y0HRP065+vZHIgAu6YWoq2nqjPofGXoEWUq+yUH5Lkbnku8nVws7gwurXB7To0rGWhnYEZUQZzKLzYqQ4aN3f/dvHHRa5QgXBUPO5sIir6lcuPCJedO6KGkwhpKyyYvslv1p+n7E6iNZMXnLkVIP/fcIOIwXKysx6GtmghY6daEDJkYQoLUQtTyo+bl1W0esCwYirANB72ylqYckuUcFAGboZmLOyDqIWoq9/+5pl6/K5P/D6+Xcxh4cZOtSCCWkCYIXIhIkxD3ANOJLGc3b+FvrreyjsmHLhAbpcj7JgEQ9DKNTfTbdDiwk8ix1VFUzfmbGrAlvpO1fftbVyVX5js8HoJ8nUvr/H0eFZZjQ6R0ygRO9WCMF2usEAhcoxo91jZDY2ZYiG7QxzmokSEqypY0go0v9NqUC+l9SXL/tMK8/QNdfjNa2vx9uqajNed6GR5UQ9oBdPuofW+JsJ1NBSIQJqjtYcBJx30hbGO5HOqyVB/LIGVVa2QAFwy4RDzXwxhhik42c+pDkgpaLg5jEfhcIudyxCQS0ekq1BmqvJpkBdIFLnO6yLTTtpWSyf5PDpK9Hoir3xRKIWHD8xHreAJLE/sVHvEqKBSdlZEK9Tae2O47qU1GDFMQsU//8/v4GgTLN4KiVaa7Y8lAABjRg73MDRUiESZFRAjFOHiRGNYtHrVLfmcJ/scZGR5RQvK6jpQvLPN13AUSn72iij1Z9CxU+2xvCstN3f/1vhtke+jZDGgz/Urp7gA2Wk7mZRx9v1zEYknsPWBr2LkcO/uNjFb4ep9TOs9L3JDHvMM2u9YCLgnjWtmXvJAoTQWnXmKgDdxJctidOC9CILTnT8zYXbzvOZsasArK3e6eAR9IqQbp6idilZ7m4MIwcB7qilHdiMklZntFmaa32Mh4Rm7jaV86q/+eAJ9sQSSMtDY2Z/HLznPlcaj7fyRf1jC1NCwSxkHIkSH7mCkCAEk0wqlQetmsiy0MkrrfD1JSgUW12YF5fY1PVzCLjZ2qj0my0BTV0T1ddG59txFV36VvCTyagYakLNzu43KOQjlFODveJ0YbR7tQIjYsPTiCXjinbX7RLzWbnH7VJ3O1lbKiUK6jkZS0cY2hzMYi86y1amWJOlGSZKqJUnqlySpSJKk83U+e7okSe8Pfl6WJOnP9oMbfK09UXztiWU5r5suIPx4BITt7zG7hp0Q/Yc8iNRW8TooYWuo5ZMW755Whh8+t9KxsIhEjE6+f5w4/8DFYdDCm4d8TjWss35unlW4ag3vsD08IGTNjhyWO9WSJF0DYCKA+wCcA6AEwGxJkrS2hd4bQBWA2wE02AwnmeRqHRHO+kc4v3m12O8gpGU3OvQKRLvv+SGsSVn/Ggh2EQRSVteBVVV7/A6Gg3itnVQwWSesBaMBM9c3SEkgrIMFwNC5FUyepECxM1N9M4DJsiy/JMvyZgA3AOgFcL3ah2VZXiPL8i2yLL8NIHfdMwGwUEAY7iKed1BUftO5H+VonbEGge4/zq6aH5+3DYlk7jUUrYITLDjm2Qx4oWzG5BY30otoeUIEju/LEWJ+1JUilyPMTpQvUQYbCqUdLEh0e8pSp1qSpFEAzgUwL/WaLMvJwb8vdDZohUWEBpjmbsepjco8C4l3RIh3rzhxrj3RBOLJZPpvs5WUqIVrkC5/vnFo5VyDmC+U8eNE+O02fEx1TAIYv4EXxETtMVHLab94kmRcOIYz11HMxDB0TzWReKzOVB8EYDiAxqzXGwEc5kiIAEiSNFqSpPGp/wCMc+q3w87N+8dszzJ4VDjnM/rHAtpdorVnBdr8u+BwGTplczNNOJHXgzprbDVaRSrDvHyqn5vXN/uX9a6JqcdlhWzkQy3vy7KMe6aV4a3VNT6EyF9hqh7DdC5mifqc6jsA3ON3ILwUxrTnRYYKWwUTBGrXVe01P5cSupn2vHjuqN1krRu0rDfDtvt3PmWByOdlT7jKRdEelyY2Wehl3EB+7R3tfC5WJs4JZR6XRKTyyamw6EXH0u0t6Wdh/+j8Y1S/KPLgrLghI7dZnaluAZAAcGjW64fC2U3IHgKwr+K/oxz8bSHJsmyuJe1jXSl6RU367PQ5jL6jfDv7s0G4b0jkitkSh7Mmx6ryF5KUFRphvx7i73Lu0iM5WVblMIqSW94twc9eKMK2xi5PwmNVR1/Mld8NTX1PwrLUqZZlOQpgLYDLU69JkjRs8G/Hnkciy3JEluXO1H8AxMz5BYLlUIC5snGd87/pNKMOvZmGmNfn6fbxgjDIkQ9R2tZs5DsvnwFdRwaDw5110jhwXhiKd7Zh6fYWdLrUec3hYP7hPdUkMjvLvycCeEWSpGIAqwH8GcBYAC8BgCRJrwKok2X5jsG/RwE4bfC7owAcKUnSWQC6ZVmuyDP8oWG6gFB8sKPXmwIx1RhnYzG4JMn7TmJQG2h+xJVT9Ebig3pOdlgdQCigqCEHdfTFUNfWh7Gjh+PYA8f6HZy8FVwdn15K7G8wnGZ0KwxnbIncYblTLcvyFEmSDgZwPwY2J9sA4CpZllOblx0DIKn4yhEA1iv+/uvgf4sBXGIjzOFko4wr2dXubBAMClq79W3BVdQhp9ZhYRXtL2YxIhdpZLAl25px01vr8bkTDsDbvxHvASgslwuT2frATtvMixVPeuHK5znV3IPHW4UY3bY2KpNleRKASRrvXZL1dzXY5guUnHtjbZahGV+zmAK6+mNYWdmKiyccjNEjhtsLQECJlFnUZpuV6UHYQtMgzboxi+5Ehe3lLrTkLlFmg4KwYsQwppxYwZ3P5dD4riToTKf9J3V4q6Mvhtve24hhw4CnfnKu7mf9iOOw3jKjd1bhPGN3iV/CiiPs6UvU3b8LThAKby9H+X7z6lqsrGrFtRcei/u+eYZnxyVj4qdUKkj5FE8OtthFGGgSIQzCsLuTvok0kRqwCHKZKPs4ShqJJzBrU4Mzjz2zM3NpIXHYnlxwoGxR/oK5x26Z/eXgFRRD5xbkXKctqGcVhMFbL1jd/ZtsMuo0my53FenWq8znRyZfWdUKAHineJcPRyerRJmVSzEbGhGCrdYAsltB6c5A2F5xIkAkWSTCdXVDe2/U7yCQQjrvhiS9ed4slvM/riPP8877F1SYDJY75avRPdUuHJICjQOxzmCnWkCiFXipDpPoeU60eAsDtYJW2YEO6uhkfhWIOwktn8YV7xXLLy16XnTYCOpDM7fgrPvnYnrJbsPP6pWFQSwmnUjdbgz8DfWpzf+2yPHvVTGSfS1Yfg3yOBps3VPtQQLWK8vTeU7kjDSIybrwsFPtkcfmbtN9387u32pc7eQ4fJ+WmYaIleckk/PU4tf0ogpeHNfY6SAEccbZLj/Tnltl8LOLqwAA93+02ZXfDwqr19aRDrnWb1u4p9pqurCbhpVhEanjoTpA630wCoJR2vGrLvA7Dbi1oi7I6VikMiIM2Kn2yPwtTbrvO5WwnSgssyt/u79otgBj5ytYtC5rTroJQGHtZOOC6Zi8INqtFoVNnHuqlbO9tp/U4eIwtVqyTb3mV9Ep6kZzXvGzyrK7OqFQVzWEJY2G5Ty0sFMtCDuNe68aV35WfIVZfOYv3VhwubkX5vpNLe5mlNbjrdW1PoTGHN1lv1nvhfnaWRWkij4ZpMCaZHRKojakhzpl4bgmXkdzqowV9PJmcCqMTtXJ+SQ5UysrBL8mdk5f1HLEiiCdQRji2yp2qsm0QswgYeHolQtA+zGfRq5eXM3b3Gj7d93EnJnZCBShj+NWGAQ4tUByczuoMFwTP8qQoQF7QTcbc5Cpc7TT2VXd6NKcILbpghdibQGMfk2FdHuZHnaqBWFn92/1t93IpcwsnhKppFW9Byo3PYjQibFDtHC7GR4nfpoVpzFT2TePaEwm89+LImjy2h3axchI/bZo5UhQpKPNwiV6eUU1XltZPfSC4GndKGmYabNZHSR2M/+LktRFynNORndYVr0UKj6nWhB2spHad9xs9IatoUb2ZDzW1L9g6DJsyNhMzO7MdkmO/XIhV8dWruiirU3YuKsDnz3uAFx44oGBGizIt80lap4VjbnNxwY/a+F3+6MJ3PpeCQDgwW9/GiOHuze3YTVd+3Zvs4nPKM8lYWJgycpx3cj/Ij8Zg/028kIhDhBwptojZtrwpopgN2eyNH7b/vNtB+VRt7i9PIkDBe6x21BZUdmCWWX1aOrqdzhEuUQq8zMGK6zucGyqVSrQycL5BryVOFtY3oSJc7dhRWWLw6Fwn+WrmBUvYqUC77hxD+rQc6rN/3gsKeOd4l14p3iXY51DzXB59D27CrHR7QWzHXpRmz966dCr/WLcIjk3hi4Us2kuqNfNLHaqReFQ5eLE6Gh2gZYKmagFcEq4s6oxzzauc/n3H/xkC254fR027e50+UjOyjd/lNV1IO5CIzueSKKsrgNldcGKTzelotnNZ5661XgI40ZlRvLp7LlZbw018C18x+Tn/LjMXt1jmzq19D3VGfshiJm+3dsjYeiHl1e24FevFKO+oy+v3+RkAZE/uPxbEDLE77T6samF0RFZebhLbZBGrdHjyqOpXNzd1G6ycbPB95vX1rryu92ROL72xDJXfltURlcpnV4DWICEslMd0FNKlY/KS5JMyognZUgSVJd2i7ahnld0Zx8tP8Pb2XwrynX4y5SB2wLiySRevu58149nJxr9jyv7+xiIOmDjlt3tfbjupTUYM2o4pt34Bb+DUxA4Ux1kas99dKF1UmDlEBnISA4mK2UraWhYavMfD1raRsd4bO42TJy7DT2RuOthcYLqgIdL0bh2ZxtWVbVajhsRipNUnAwLXp8aLq0Y9t0ziytx85QNWFfTpvs5t+9VrWjqxpMLK9AbS6Rf0ywnVJaiztnciJPvnIkfPrdK4ytD4Xe7vv54Yz1q9/Tm/ZvJpIyfPl+Ev0zZkPdvKanNVNv/LetxKeqYWn27+Vufqpp7cOt7JXh09tb0a0anJXrnUtDLEjixRBJbG7tQ0djly/GDuLt8vtipFoRTu3+7yYlDWy7Lfc6THX0x1Hf0obM/5m9AAshuve3EklzjjcrM/c7/FmzH/+ZvR280YfxhD2Wfn975ONl8Ul6T372+Fj98bhV2tubfaHeClc7W0PLv4O3ebKZB7FWxOX9Lo2OPmVu6vRlT19epdgK9fOTSlycuxiOzt+I/c7Yafla9rNI/ktmZaifao81dERTt2GP681rH3NrYhWUVLfhgfV3+gVI7rk/fNeJXuZC9GkX5V3ZeaOmO4J3iXZhZVm/5OCJspmY1joeeDW/9WL528kyGN0BVEalgp9ojRoWX6ZFDw2Wtzhca+Y6mi1Bw2/XY3G248KEFeHZxpWfHFCm21OogtaQqy/rpxFJdNvhhEWfkBAySIbdmJYIYF0MGQq83U51vtLl2D6aJ383n0G09Udz/0WY8NHOL7uf6ogn88pVi/OrVYnTnuZLj8omLsbyiFYDz8Wa3Hb2htt3Eb2sPymgdVpnm3MpDyjo3kUza+p6SckM1J8uTsG9aBNhcpmzhs2oDO0adR73f92ogQRnCoqpWXPX4EqypNj8AVKja+2L49D2z8el7Z5sud8Ofy8TBTjWlaVVwdpdoBWH2x/RYRgDORY0bj99RphPTOz5aCMdQI8GD5d+6rQuL4XZ7p3pXf90+UVZ4KcPxx7fW63421c8wCvuDn2zGBf+ch5eX77AQDncjxO17qrsjcby4fAdeXbFT93OR+NDqjd5ofp3qlu5I+t+JpIx3imvx0+eLfF0hpHUV+6IJbG/sQnVLj+ojtYwvz9AvZ19LZZza9dHG3Zi0sCL9t5XND7WSrlv3gQ+1LazeU23uc/dO34S/TNmguQTezQH/fIqB3HShPTAydLuUdfbC6Hz5c81zq1De0IXvP7PS8LNuPgYtCGRZRlckjq7+OM64Zzbunb5J87NBntAKKnaqBWGnePC+ULGfQbv7BxpdH2+0tkSpq9/fe1nt7O7qhAXljSjd1eHcDzrZ0Hc5MoY5EOdGHfJUZVO0Yw9kWUZTZz9W79iD7Y1d3i8Rc/lwWjGR72H1oliWZWzc1Y7+mLlOQn8s4el9fqmyUzJokHb2xdHYGUGPQMv/lWGNxpOo3dOLunbzuwUbbuI3mDCMOu8Z9wY7eOmSsoxb39uIZRUteGphZUaY8mE1fWmVAyW72vGVx5bgZy8WKZai5v621Q7qu8W1mHDnLEthVJN9q0rSgSU/ks5AQD5Sv6QWVU5c85dXVOOD9XWYsqY2/x9zSGNnxPAz2VH8J51BQrP5NWVlZSvqO5x/XGUyKaOiqVvo+7WrmrsR1RmgCILs6H15RbUv4SB17FR7xKgDbFQOReIJVDR1obK528FQmZMKm5VlZNlSMxGldfl3FCubu3HZo4swZU2NpcakHX6M9FU2d+P6l4vx9UnL0NYTtfUbv3qlGJMWbHc4ZNqcrEb1llS6YWVVK2ZvasAPnl2J/8zZphEmeBqm7FR314dlKNEZZNFLp26HWa3x++bqGnxj0nJc++LqnPdiicxyZGtDF065axZuf780v3BY+Gyqn/HM4kpM2+DOfaJeLP+uaunGF/+9EN+c5Nzu7kYDDUMfVA9TvpS/5cRMtd0SXOvWgNQGZLV7+tSfjmAlPIoP3/LeRkvhM8vSTLXW64o3nLgt55lFA4Ml6Q6YiYtkNY3FFeXMpIUVvnf2rAwSZId1fnmT9u+mv2Put99ft0vzvXunb8LfPrBXDj88qxxfnrgYE+eq16FWqMVVW08UHb2xvOriN4pq0ODQgIJWeuqJxFXf63dgFQpgbzJNdwDcqdZbIHeSdx471QFQ0dSF6Rt248sTl6C8wZ9d/ACgrTdm6j4zNU7mnVveLUFVSw9ue78UF/1r4dAxHMqhde19OcsZZXlgJuGjkt2OHEOPcnb+9qn2GlrFO9t0O2F63imuxT3TylBU1ar6fsamKS5skKXcG9cLfdFE+kScXP1R4+AGXq+t0l+Kq8e9FS0Dv3vV40sxq6wh4503VtUAQM4mSVvqO/HPGeUZrz21aGCp6pRi72aTUkVFV38cf3pbe0djO3Fnqm3h0FidGxutpTuTJme0Bz7qXABEeWSYmRUreg18rYEu5e96sdoskefy787+GDr7hgY3nAjzf7I6Xlazw/KKlpzXlKFKPdZMac7mRsiyrHqrgh8dbr1Ve1YGLiQTddcnG+sxo3TgeHr7SGzcNdS+s3pNnltSBQB4YkGFwSeti8QTOPsfc3Hm/XOQEGCiuaq5G+c9MA/PqOy1U7Qjt93UH0vg+peLHTm2tVvSHDkk+qIJNHdFuGGvCexUuywST6AvmjCs2PTevWf6JtVRbK/qAWVhfc+0MgBA7Z5evLOmNmfWSc2W+k7Nza3s6I85X6oqw/KFhxdgRulAJyFVKDV3RXDLextx01vrLTVSUt5aXYNrX1xt+d7DdTW5gxjJpIxZZfWo79CfpR+uU6I2d0Xw8cbdWLytOee9xVub8crKnZoDOPmku5WVrbj4kYX47WvaFczQcjb7xzGSHTVmR/utBKmxy/kldkbcLhOWbG/GyspWXPviarR0D62iuOH1tdhtsGpElmV89b9LXQlXVXM3/mehMZfdADW8XUDQW9O0bk9RBrc7Esdrq3biHZNLYFOdQePl30OcXf6tf6x8LChvxIOfbDa1Y/lqxYBQ6vxauzOX7qrd32m4vF7x73zi7Z01tXhrdY3h56zNVOfG9DeeWIZrFI8Hy/epDimJpJzuXHdavM1r9qah65farGnT7k4AAx2Yy/6zCDe8vjbjOx+ur8Ot723EaXfPxqbdAwPORvk69ZtuSCTlwdtect/THbjIrrtS9aVOs+jGN9el95kYpjjpnHrQZkHX5HJdp6xrIiZvKdLixKDQ/R9vRmtPFA/PLDf+MIAdLT15HzMl37L2kdnl+MLDC/BS1j4hPZE4vv/MCjy/tCrnO2+vqcFnH5yHv39QZulYqnvyKMJ//ctrHLk9RSTsVLvsr+9uxKl3zzLsICgbdaJtwKDMBInBPy5+ZCFufX8jXli2Q+NbQz7euNug0apfkEfjSddGko3ur0mFrEsxQmcnLHdMLcXibc14aXm1pe+pxcx763bhhtfXZczSqxmmk7u3NnThD2+ux0MztqA7EkdHb+5MhFb9qpY+ZVnWXDqt1BeLY2drr+49XXZm36qau3Hpo4vMfyHLnR8OVBYVNm+vWFO9B3uyluqbrSycuMdLry2k1dhq641h6rpd2FLfibmbG1VH3bP9e9ZWNHb2qw7GpGYqtNQ48LxcLVXN1hotgkyGmjKjtB5lGrfNpPcf0Dmhlq4I7vqwDHdOK0Nx9R6s3WnwHGiTexpkzrgOaeuJ4m8flKYHYNV+W0/CxYtTVLUHk5fuwCqNVThGebY/K6+q3aqSLh+lgVVPP3uhCAu3Nim+o/ysOW09UUzbUIe5g4MBvdE4bn1/I+6YWoqOPv3Zo3xnqrO/nhpsKaltx/NLq1TLAgBYV9OGv39Qilc07vl8a3UNPlHM1sYTSfx7VjmqB1f4vLNmF467/RNc9p9Fqt9/fmkV+mOJ9N4jzV0DAx7LtregurUXi7ZmhmuYJOHdtQNLn59ZrF9WeUVr4NrKnXa72gYGM5W3wundFqfXcVa+U9XSo1quqGXPix7WbotUt/QgqjP58qPJ6s9zT5k7uMIgHcas4Jc3dOLt1TWm69t3imvz3hDQaj/QSpHm5MC+mo6+GOra+3LKjVdWVmNNdRse+GQLpq7blVFPmAq/jYCtrGrFepurX0XFTrXLnOgMai0jq93Ti/fWZt4f8/VJy/Daqp342weluFulUZPto5LduPW9EsworTeVcVKFfapQWVnZiq7+GF5ZUY23NUbNI/FkXgXByXfOxG4XNtYAgBeX78CDn2zOeT07xmWNf+vpjyXQH8tcpeDE8pnU0jejxtKaau3Gs3LZ4hn3zMaZ988ZWAaNoWu8RKOxlPE7in93WTg35ff6ogn89Pmi9MjpUKM+9/x6o3GU1XVga1Zj5PappRmjwVbSm3KZg7b+0AAAIABJREFUvFbnzKgvoPYoEDc7B2a9v3YXPvfQfM33b36nBHM2NeKD9btMj7pnDx6keLWEckt9Z86tCXoDSMBAp8TqY4GauyN5DXhklBmyjERSHrrP02RUbahtx+/fWIevPaF1z3RqVnnolTmbGjBHZSY2Gk/ie8+sNNyHQm/zrdwjD332yYUVuO29jSje2YY3i2rSy/kXlDfijqml+NDkM46NjttjcbWPWudfe8BQX3bY9DaJkgDc/v5GLN3eguteWpPzHbXfU5o4dxsWDt5LW7OnF396e0N6p9+IYrVWU2e/7u/EEzJ2tPTg6v8tzejEGkn9Zva5pdLa8soWPPDJFnw8eEtUdqemqrkHbxTV4J7pm3Dnh6UozqqPsstMGcBTi4YG9lLpp6q5B8u2t+RswPbAJ1sQiSVzOomaMWEy3vP1wfpdmLykCpVNxgO0f323RPV1u7dATNtQp/mbqV9ULv+WIOFfs8pxw2trUVLbnpE2K5q68fs31pk6rlaneWVlKy7JGux+fmkVzrhnNrbrxs9QQG54fW1G23TYsMyBrKseX4rbp5bio43mbs17cmEl+qND4Y0lkhn33+cr49FmqddstoB3t/el24z5pFjl8VMrGLPbj32K/HXzOyXplU1bG7pw/8cDbWQ3Fmx99+kV+NjktQsCdqpdlk9GmLykCnd9WIYt9epLkO79aLPqSGd5fSfeLKrBqyt34ntPr1D9bl17H94trsXj87bhneJd+P0b63DzOwOFsSRJiCWSeHhmOVZk3bu0ub4T5z0wN+O1tp4Y7pm+KZ3xskViyZwO+662XtS2mZ+5UlaCTt9zN3lp7my7JAFfe2Ipnh+cic9YSWDy8Nc8twqn3DUr3TBSKqvrwPNLqyzNIjR09KOquTuj8EuZtGB7+vqlNHdFNHdPTxWOyrh8aOYWTNtQh/nlAw3yeVvUN0fROv/sl/VGuUt2daQrizeKdmJZRQvu+2iw4B4M3MzSBpz895n46fNF6e9vb+zG155YhuteGtoAq6mrH5stLtNTVg7/m5+5oVvqmqidplZjbGNt7kxivsl08bZmXPX4Etz6Xm4j6dWVO1VnqJZVtGDi3G3pcP4/jQaWUlKWM5YEGtHK50anq3UMrSM3dPSrbirz1f8uxTXPrcJX/7s0nbf0Zl8qmrpw9j/m4ppnVyIST6ClO4K2XuMBoE821qN4cLT+oxLznZHsoHT0xnDdy2tw4t9m4B6dx5+oh12/YZ46VkdfLN1hyl4R8NMXirK/lraiokVlSXNuR12pOxJHe280Y1nxX6ZswMyyekwprkXdYLmeSv+luzrx1uoarDb5DNoP1DrfijhVK9OauyL41SvFuNGgE5DKF5OX7kB779Dg0J6eKP7w5jos3a4+kNgdiaOrP5ZTXqvdfq7M902KnZ5Tm4xm7JquG1qgoXMg/WenKeX3vvLYEiSSsuZAQXckhksfXYRNuztx45vmOknA0Hlkd5bvmbYJ0zbUDa0owkD8n3HvbPz61eL0jLEyOK+vqsnZICu7fNQrgX76QpFqWdDY1a97j7CS3pNEnGhSFFW1YkVlC/43vwIPztiCO6YObPh10D6jAADbGnPbahVN3arPGtYLz63vleDSRxdh3pbcgbP1Ne05Ey1Dvznwo9nl8MrKVsza1ICmrkjOBM7MrL0yrOiLJlQH2mMJ2dJz7bXyHICMzpjaUv011Xtw0b8W5Lye6mTGEkl87p/zcdLfZ2LR1iZTT6uQZRnbstvdBmkwYyWLybTW2NmPzz+8AJ+5d07O8fORGpTIidecwamB9299350NFJVSZUYYjPA7AGFU09qLpCyjsz+Gco0Ocbadrb045fBxGa/N2tRguFRPjbKjpLVbeFldh+5uo2+s2olnFlfimcWV+OgPF2W8p7y/paKpG/8d7JT0RhN4ZHY5Dhw7GtdfdHz6M9FEMmek7toXV6PS4pJNAJi6bpelzdr+MmVgE6KJPzjT0v1CkgSU1Q1dO2X5c9Nb6yDLwP9+dDbGjByu/SM6hV9q5mnMyOH46eeONRWmP761Hqur92DsqMxjrqhowaMaS6+1Zsb/NBgvyhC+unInFm5tQiyhX2hrvWtU1lc0deGXrwzdS/2Ze+eg+uGr0RPJrMhSFXsiKSOaSGJZRQveKNqJqz99OG4bLOCVh3p83vbcSjorLA/N2IKiHXvw+0tOxBWnH6Yf0EHKmfpFW5vx5dMORbtGZ0xtCaTegMlDM7dgmCThtqtOUX2/qSuCpduaUd7QhfF7jVT9zE1vrcd5x+6P4cMkHLX/XunX/zd/O846el9cdsqhmsdX+u98/V3izY77vLpyJ774qYPxqUP2yXj9nzO24CcXHIPhJlq/N76xDo98/zP454wteH1ws7OD9hmF535+Hs45Zv+Mz26p78TuwX0F9AYF3ls70Ekr3tmGheVNuOH13I6F9jJMOX2s5q4IDh432vAcsl313yXp2x1SZbPewOCKihZsaejC2cfsZ9iAUnYUbnxzHa7+zNU5+VCvM/Hj54swbvQIlN53Zfo1ZVQed/snOPuY/fCXL5+ML518MADgkkcWoqU7iqm//3z6c8pVMdkhTp2r2dJ3vco+Ekb6YwnM29KIMSO15wkWbW3GqYo69q5pm/DEj84GADz4yRZ8vLFec/Oo1Izdv7/3mYzXpaFlNWk3vzNQtu5o6cH+e49Kv56eac2YMdU/r+z3U+khO118Uqo96JM9aNzY2Y/99h6J4ZKkmydP+NsM3HjpiTn5//11uzBimITjDhqbDuNnH5wHYGCpbkdfDO/89sKc38vOY9mnblQ/q61GueKxJbrfUVJbeWX1FuKiqlZccMKBmLKmBlPW1KKlO4pvnHkE/nrlBPxo8iokZaTLiKrBlVMt3VFUt/Rgo8bGoWptvIbOfizd3owvfurgnPe2N3ZjR0sP9ts7t17Qu56qM9WSYvVG+n9yJZMyVla14vQjxmv+vtILy3bgHx9vxjfOPCLnPbODIErKAeRUOlle2WK4uuonk4t0Z9GTsozWwZVXv3hpDVbcfhmO2G+oLq3d04t/ztiCX3/phHT9k0jK6cEus+z0g7PLwdTTd7Ta7dUtPfjx5FXY3dGPJ398Dq7+zOGqn0vPVGevutEIs/KpP2r5ZXtjl+Zj4j7/8MCAxrUXHov7vnmG6meUxwoDdqpdcNV/l6A3msA+o0eYHpF7bdVOPPht7URnhTKBDjdaF6mh2uTOxXXtfRkj0E8OPldU2amOxBM59whZ2TwFGDqn7NlYPd2ReHrW47arTsFh+47R/Gz2qG/2iK2yEZPaJKUvmsjoVHf0xjB+rxE5jQPln40d/Tju9k/Sf282MejS0RvDhQ/PTzfKlL/f2NmPHz+vPROlJTUymLOcMeu8V6rce5h5///Q/+td0WgiiS9PVG8A5W6WMvD/exQzSX//oAynHDbe9u73lc092FDbjkYLI6LKyuv/vVuCV68/H8tUdp0F1Jd6KztOM0vr8eGGOjzy/TMRjSfx7OA9fb+/5ETV37vt/Y3pkfeWbvUwL9nWjCXbmjF6xLCcxv6enpilpZ5qXly2A/uPHZm+j9OMX7+auwHdc0uqMHVdHab/4QuG3/+ktB5b6jvTDVJgoFH6nadWoPrhq3M+n+pM6zXUlOlVrUOtR1lOLdnWjIrmbkw4dBy6+mM46ZBxuPDEAwEAszc14I6ppTkdfwAZ+wdUtwyUq8WKhvTyihacevh4HDB2oAP2cWk93iyqwV++fDKO2E+7zMo+N2Bg4MrqUsOuwTpqZ2sPPt5YjxFZkbm+ph0/f3E1Xrn+fFx88sHpwaLvPKW+Ciq7aB9qzFtvTb9ZVIO/XjEhp1xqGryvf/xeI3Hl6Yfpdo5Sby2raMnIv+trhq5BXbu5+i77HNTuP08NSnZH4qodn3hCWX4aDWCmBiSGZoWB3Dhesq0FJx4y1iD0Ay58aH76+yV3X5HxXnbdlZTVB4CWV7Zo3t6SSj9Glzt7RcU/Z2zR/byZx1vW7ulVLYOyyQAue3RRRjljxocbduOCEw7EQzPL0wOskxZW4K9XTsDwYRKSCVl1g9DsJdCZYVGPx4dnlqt2qlNhblSZudftVMsDG+0pr3E0nkw3rm6fqv4orY7eGC55dCHaemPYb++RuPI040HpfwyuZpqe9bSUKWtq0/eAW6EceEiFXq1DvaW+E5OXVmH0iGFo7Y5qdqjXVLepppPs+LvprfXYUNuOmWUN6fpHLd0b7elR0TzUbtne1J1e+q62ShJyakA+8zhGbeaSXe3p2ySzNw3tjyXx/tpduPzUQzB8+OBKpMHfS3WIsx/bNndLI/76bknGLVDTNuzGFacdltFh/8rgwNYtV07QDNsrK3eirr0Pz1/7WY2N+cKDnWoXWVnikq2iqdvWLDUAvK3Y5TW7QV5U1YrSug4cfcDemt9fsq0Zo4YPdcbv+8jakkUgs7E3fsxI7OkZGmksrt6T0bBwS48i/uPJJHqjcVQ196RHJvX8eUrmY3bUyrPWnigWbm2CPDg6/fPBZ/LecuUEPLekKj26qlwt8OGGzErGcKdYCXhuaWXG/WTKdHXV4/oj9anC/uXlKoW3ieM/Pi93FrOktgNH7rcXjr9jRsZxjlSM8ALAtsah835H43FJN76xDruyKoBUw3V11uOYMjeL0w93bkNl4O+7PixDeX0nvvipg/R/QIXycSPZ1Galk4P30bb2RPC7wZmu2Zvm4P3fXaj4jPrvKZeyGVXYSVnOuU+2srkbTy8y3nhMi95jpuxo6Y6Y7lRZaeim2kB6v51PSdOkGIS5ferGnFUc1Q9fjZ2tAwM2e3qi6OyLYe/RAwNtarPMaoNUP3m+CIeNH4NVf7scs8rqsX1wmehj86w/7/Vfs7ZiwqHjjD+o4uJHFum+f+2Lq1H98NWGS+fTs6lZf9vdQf329zfiui8cn/Haa6t24okFFTjmgL1x0D6j0gMXVmY8Upsz1rT2YlWVuaXp2X2WSYM7zqtd695oIqMMTMlozJucqc5+dFf2s4C3Nnaa7lQrnXl/5tLS7Ev0xqqdqjtz72rrSy8zzl7WvaKyFbM3GS8bbska4DTc9NRE+vnivxcaf2iQVjmjt8IoVfeqlTcDnVXZ1IocJa00O2K4/oSI2j4zVQYbbX7p3wtxzWePSf/d1R9P7ymiNXjb2R9L5/n23hi2Ndl/rOvj87bjEIPVPiffORM/Pv+YjNfM3DaTHJxBnrquDmNHDUePym1yKWp7oAC517W6NTeNGG0ip1yNl/KXKeYng659aTU21Lbj84MDtkPH1U6XN0/ZgHOOHRrQjQ0GUnk62beCTV66AyccnLmqTKm9N6Z6K0FqRVRzVyS9QgUAHpm9VfO3gIHbCS97dBEOUrn+H2/cjV9edLzKt4KHnWoX2L2ZP5VpIvGkYeFoxx1TS009ggPInLktttm5T3ngW2fgJ4rZ1PqOfsStbG9pwuH7jsFeo4ajqKoVkxZW4L5vnI4SRScomRzoqHz/mZW2fl9ttP7LExen/61cFpVduGQ/l1dpZ2uP6j3SSlpLawAYNnBTjQCtpfbZZ2Vmh+Yb31yHknuuyHl96fbMWdzvKu7nb9MYyMhetvi9p1do7gyuDGtDZz9mlNbj6P33xptF6ml6Q207/jd/O048eGxG5/WNohpbnWo9qp3qJNDaE8H5D2ZuFKa8ntM2mNu8yejYtVnXLZ8OtVtmluXOnDd3RVQ31VITSyQxMquh+fSiSuwzeiT2H6u+RB4w3pXcLLXbIiqaunDv9M3pGdDWnghGjRgYXLrvo83pjaWU1B5Z0tDZj9U79lieSc9Od3M3N1paWWCV0WP8AEUnQc78O5aQNWe39czZ3IjvnntUxmupZ+HW7OnFd58eKtOtDKBEBp8qYWXjs5WVmYMiqXrM7sDNY/O245/fPkNz6fPTiypxyLjR6QHahs5+lDd05nRay+o6sbPF3Gy7Vtu8bHcnspO41UddpXT1x2HQJ7Qs35U3emQMzHLe/v7GjI0rs3X0xdAfS6i28VJ9aauDR1rXY3BCEafcNdP0b2ntg5LSE03gRcUAu5mwfmNS5iaJdm7PUNK9ZQ72n4bR3B1JbwjYZ3BvtNYxKpu7MausHpAkfOPMI3IGPLojcbyvcc+6ml+8tAYXnHCA6c8DA+0WYGBwSklv9ejU9XUZt6D9e9ZW/O7iEw1Xdt6hsTrByHUvrcbCrcYb2WaraulRvTZGe4cECTvVArlr2kADbNHWZvwoa6QuH8rlxvnaf++RuPSUQzB1nX5nQDlbvqKyNaMQi8STGTPVahtuZDOagdhr1HDsNXJ4+nmaN7y+FmNHDyXvhCxjP417U51g5nndalZUtmLqeu1COpG0Nvtild1N39x6bm/xzjaMH6NeLP06awRYb2fS1TvaMKN0OQBgQTlw6YTcZXRWGTVYsiXk3M4ukBnuu6dZXwWSLSkDb6029wxiNV86+WBTO73nK7URndLbq2tydvXV8qm/z8STPz4n47Xq1l58sL7Ot1Hu7FsaKpt70gNYWiuVHvhEfZmrlcbaqqpW1LX1mdqIzgytxxapHddIaoVVNJHMqHvmbm7I2I/Dit++ttb4QxhoLPdE4qhr78PTiypxuM4tP9FEEu+t3ZWzRFXPu1nXKDU2vLO1Fxt3tZu+bSrlrdU1uOL0Q3H0/nupvl/X3odpJbsxTlGXXfW4+rPeu/JYGQcMxF2JQ4+3kWC8XNtoF3pXZVV7E+duy5n9V7NkWzO+OWm56iBIatm31eXNH2jU/+tq2hGNJ9Efc3YCQslMPW5mU0crRo8wHm3RW3mktdJwmmIVoNHdhS+vqFZ9/YeK57EfqhjMSrnzg9Kc1YbZm/kq9cUSOY92s8PMU2Oy42VlVWt61ZPT7HSoCwU71S6wsiGWFrXGuAja+2LYb69Rhp9TjoDd9Nb6jPf6Ywm0GzxbM1tfLKE7glnV3JOxHDl72V0imcQh48fg1188Xv0+FgPZs7DZjDb30vP3D7QffdYbjbv6+A+7P23n/kiztGZHrNyHn72ULbcSsB7+DRYbnDNK6zMqelEdf+DeML/dj31jRg7LaSBaXQWjtnvxvC2NpgbmRDdF4xYJNf+aVZ73jJGS2ed8m1nGqHWvrd0OtVWflNbjiH33wgfr63D8QWN1Z8bK6joMy3Y9yuX8TZ0R/DGrrjND+bgtNW7O0LplwdYmLFJ56oUo9DZ2MzJyhKS6VFpvubGe5RXaA1Wlde4+w/fHk63vx5Iv/UdpDRgx3L32hVm/yRrIa+uJ5nSoAe3NgJ30xX+Zv60h5ceTi3I2tRVBq0o9YOUpOKLjI7UEpTWb4TdZRsbyITvu/LDMcia68vElqjssmxVLyNh3r5G4+SvamynkY4fFDU/M6o0mMNXk813tcPrxZFqsbkznNi/OOwgdasC7Uefspds1e3pDtUGJl5zsUDvN7wbSre9txJzNA8ujd7T0aD6SEhjYQMcpvzKxQVah+GRjve1OpuiUTwVxm9aO4U4aZWLm2GtO3bLjpDc1bp30om2j9vhMM0TMg2qbxx17oPX9IETFmWqHVbf05LVBGWnLZ0QwtdzcaDOFQmNnJ04g995CI6rPnvWR3tLxQmPmPnonZD/ayYsGI3nP7041MPB4NyKvvKKxnDhfarfMOM3uPcyFRqvt6MU1CrsnfnSW30FwjHhDVAGnfAwQOcvomYR65pc3Ysm25rxn2WmAmceWEJF52bvnB5UInWoiL5nZnZqI1DVZeNSp6DhT7aDmroit3U3JfWqPhqLgueXKCVxtQKHk68ZNDtJ6ljsREVG2doc3w/MTZ6odpLWLIxE545tnHeF3EIiI0kY5/ewoIqIC4ubGt15jbeAgvecJE1F+DtpnNEaPEG83SyIqXGob7xARkTmjR4anKxqeMxFAfUc4lu8Rieiso/d17fnYRERERGF3y5XuPAVHz7fPPlLzveNDtPs3O9UOUnv+GjnjxIPDk+n8oLcJ0jEH7O1hSOzrjSawz2jvt4F4/3cX4ucXHuv5cYkonC4++eC8f+P0I8bjqtMPcyA0/nvl+vP9DkKoeVXHH31AODZbzHbq4eP9DoKjjtxvL+y710hPj6l3654IzyV3CjvVDrp4Qv4VJeUaO2o4PvnjF3Nef+BbZ+C5n51r+P1Dxo1O//u1XxpX3h/8/vOY+IMzbVdEZxzpfgE85Tefs/T5p35yDqofvlr1vYPHjcalgqbdM4/aN/3vQ8aNxpiRzi3/Pmp//QbA+ccdgK+cdihOPHgf3P/NMzLeU6uQPnXIPo6FTc09Xz8t4+85f/mSq8cLi5l/yi071AwfJk7FfvxB/gwivvnrC9L//uZZR+Dmr5zsSzisWHrrpXg1q1P2yPc+41NoBhT97XLN9/7v04dlDNLdcPGJto5x0acOwv3fOh0vXfdZfO/co2z9higuPvlgTPnN5/D9PM/Dyfvbt9x/VcbfZx61L045bJzud9741QWofvhqXHPe0TnvPfnjcxwLm1UnHDwWE39wJq7+9OGWvqc1GH/esfurvq4W/0EZtNdy5H574eObLsKD3z7D+MMCmHDoOPzkgmN0P3P2Mfsh7vFtKweOHa35nhSiJYjsVDvou+fkVgir/3Y5LjzhwJzXD9pnFMaPyZ11e+onmQXv1880tzGTJAHVD1+Nx64502Roh8z5y5fw6Pe1v/fHy07CCXnMFF+i0WH78QXH4N/f+4zqOf7i88fh7q+dNvj9QyBnPaVl3s1fwk8/dyyuOP0ww82rDt93TPrfnz5yX/zxspN0P3/2MfvjO+cclbFc5Y6vnqL5+e+cM/S5p39yDj6+6YtYecdlusdQ86yJAYKUC044EL+/JLMxdm3WbOpzPzs3vVw6rvOYm++ccyROUnQID9pnND53wgG48+pTNb9zxWmHpv/9q4uOR/XDV6Piwa+aDr8Zi2+5BN8fbJyMGjEM137+OMu/ce/XT8MzPz0Xz/z0HHzhpMx8eObR++l+950bLsTkn5+H/fYeBSAzHY1RuQfogLEDnztyv73wwrXn4eObLrIcXi1P/OhsXPeF4zM6iMrni2Z3uK34w6Un4fJTDgEAXPeF4zD55+epfu4mnXxz0UkH2T6+klrD846vnmI4AKLlwLGjcOrh43VXOHz/3KNwy5UTMFdlkOIPl56kmw/UpBpfh40fg/J/DDXMlQNEAPDmry5QrTNGjxiGH51/tOnVEQePG40rTz9U8/3fXnyC7vf/dPmn0v/+/IkH4Y+XnYSLTjoIj19zFvYeNTSI9fzPz8MIHwYeXr3+fN1BhqMP2BtH7Dcm47Xyhi63g6Vrn9EjcNkph+D/Pn0YRmbNwvzru5/BFz91MF78xXl47mfn4rarJuCgfbQbnAAy0kLVP/8P1Q9fjTu+eioOGTcGl044BI9+/0x8+sjM9PWdc47EhEP1O4EiueCEA/HZ4w/I6zfu/f/t3Xl8FeW5wPHfc7KvJwtZCAmEJIQtYZGwYxKIQASt4C2gtVqUVkC8WkVFa90t0GvrpXWr+05V6q16q8IV61ZlUSN7QVbZ10AWsidz/5jJYXJyEpMgyQGf7+czn+TMvOdkMs9535nnnXdmftKXBGfg9xdsgSB/H5bMGs6gbpFEhfjzhyn9XdfPT83ynPzXWQcqte4HLJjHHl/99gKWzBrOjFHdeWBS80naXRd9f5seExbAz4edSqDs9dXum90nuKhfAosua93zgP81b7THzsapg091Gti/Y49Znfc7F0xwzWuus/L60Z73Kd2ig7l8SFfW3j2O2bmeO52uHNay9rFTaECjtreep/34ny4bwOVDTm3TtNhQfBzSaPjy+T1+mH3eD6lXfBjLbsrmd5Mzm9wnj+8bR7foEKpb+ejD5hL1+PDm69wjlw8kM9HJklnDGy0L8ffBi/qzT5sm1T+guPBAnrpyEIut3spdCycSGx5IQkRQoy/N8NROrLt3PP+aNxqHmBV03b3j6OM2zGRefk8enJThSsxnZqewc8EE3p4z0lVm7d3j2LnAPAs5eWBigzOSOekxjf62vfdx18KJpMeFeWxcAEamRXPzuJ68PGMo01uY1NgP0sb3jeOZq7JcB+12vzo/halZSTxy+cBGy/p0Dqe8uhaAkACfBsND/nz5QNJiTzXkCy7NdP1ef/CR2cVJRLAfF/dP4O/XjWT5zTm8OXsE4YF+pMeHMTGzMwsvzWTXwoncmNeDSVZibj9oTI0NZWyfOB6clMHMnFReczs7nNnFyT/n5vDw1FM7qthw8+DI3l6F+PvQKz6MP0zpz84FE7gtv/H1LE9flcV421C+7PQYBnWL9HhA3ynUTN76JZ5KCj+5NZe7L+7boFzfLk5euHoIT105yOPw+QRnIO/dcD5TBiVx58Q+LJo2gJSYEF67dhivXTucX57f9MH4xv3Frt/rE3Zft17qID8fProlt9F7b8zrQcFdY7l8SOPefDvDgLBAXxKcgUwe0IWBXc3e8Uutndt5XSOICWv+YDTY35f8jHjyMzrz/PQhXJebSmJkEC/PGILh4cCnnqdOlDdmntohPPTThp1QK+/IcyXVs3JSyOsd1+hA+ZHLB7Lm7rHsWjiR/7spmxDbAVBabCiDukUyZ3Rqo+T/o1tyXR1P9gOUvgnhdO8UQlJUUIPt8LvJGS2uqzsXTOCW8T3J7RVL/0QnCc4gjzvj5OhgUmJCGrQT9SMywgN9efqqLI8HdCNSG3co2s3MTiG3Zww/6Z/A2rvHMbFfZ+ZPNutzgjOQLQ/mMzMntcHwO3sd7ewMZPWdeczMTmmUvMCpM4af3z6Gb+4a6+oAu350GpsfyGfH/Ak8NKU/c0ankRLTcKTB3LHp3DK+JyNb2WHg53DgEMjo4iTQz8dV9343OZO194zjg5uyWX5zNiPSOnn8/v7nmDSuzU7l/ksy6JfoJDEyiJ8007nar4uTJ6/MatRJe9XwbvRPdDIsJZqduLrJAAAWcklEQVTPbhvt8b0Bvg6ykiPxcYjrLNzN43ryyi+HIiKkxoTSP9HJ9BHJXNAnjm3zJzAspfnEp7WJXJeIIK4emcziXw1l54IJhNk6QPonRZCdHkNIgOdkoX6do9zOgvg4hF8M70Y/62A6NiyA9244v0FyHhbgy+e3j+GJK5o/g/jyjCHkpMcwZ7R5cO8M8mvQATM4ueFZu3/OzSEkwJfnpg/m8SsG8dNBSQ1iExboh7+vgzG94hjXNx4R4bPbRrPijjGs/k2eqwPpgt5xDOkexerf5DXYpzZ1UifINorn8SvO4+GpA0i3ts+dE3qz+YF87pzQdAfR7bY2L8jPhxmjujN3bLprFJO98zspKsg1Mic6xJ9ZOalMy0rijZnD+ey20Xx++5gmk555+b0Is22PV2acGh0xNSuJXQsncvXI5CbXsyk56TH8bGhXPr51NO9cP5I3Zw/n699ewPp7x7XoLPELVw9uNG9wchRvzh5BwV1j6REX5urInOp2JvrFa4bwwtWD6Ztgft/qk+uZOSksvzmbt+aMpGt0MJ1CAxicHMVdF/VpNilMjAxiQmbjof0PTMpwfYeXzBrOl3deQE66eWzl4xD6JjQeJefv4+CDm7Px93U0eIb8NSO7AzAtK4mc9BiP21xEyM9ovB71X8Gc9BiW3ZTtOt7tFW/+ffuu1SGn/tYDkzJcx1FdIoK4ang3ZmancPXIZP42azjpcaGM6RXLJ7eOZsGlmTiD/ZiX34v1945zfV5YoC+xYQGufaG9g9+Tpb8+v8mO4k9uHe3qcP3Lz8/jnetHMjGzMym2duKZX5jv9XWc2vetvXscL88YykX9zDP/6XGhTXaMNTWCrbmO0NAAX359QY8ml9tFBvu56r59u79i5SHuowoqre9wdRNnqjfdP961v71zQm8K7jKPWS7o7Xl9BydHcp3VNl56XhePHcX1d/fumxDe4FKPey7uw8b78+nsPHcuG5DmDiy9hYiEA0VFRUWEh5/d1zZsPVTC3wr2Mis7lUjrINyurs7g/n9sYslXe7ghrwczbUPDDhSVEx8e6BoqUV1bR3VtHcH+jc/CvL1mH/tOlDO2dxw9rIOcw8UVxIQFUGfA+n1F9E0Ix89KhDbsK2L681/SJTKIN2YOw9/HQVlVLUF+PjisxutgUQU3vb6GFTuOkRITwvi+8cwY1Z06w6C0ooZHP9rGdblpdHYGcunjX7DlUAl/nNKf/xiUyMnKGq54ZhVbDpbwx6n9yUhw0jX61LCgl1d+xwebDvHpt0foFR/Guzecz44jpazfV0RSVDCDk6NYteMYpZU19EtsmExV1dTx7L92YmAwKq0T7284SNeoYKZmJeGQlg0tKa+q5e/f7MPXIQ16Yd19+u0RPvn2CPPye+Hve6qR/XjLYXYcOck1o8ydR+HJKqY9uYKth0sZ2j2K120JWWVNLf/9wVbG9IrFMAxCA31dO+MTZVWcKKsm2daoHy6u4PGPt/PCF7tIigri+elDSIsNpaSimt2FZQT4+rjONO89XkZNrUHniECPd8p++tMdbNxfxGVDujLMwwgKd++uO8CcxQUkRQVxYUZnXv9yD0Xl1cyfnMkzn+1gx9GTPDc9izG9zAZ3+5FSCk9WUVtnYBgwPDWa/1q6mW2HS7k2O4Ws5FMH5LuOnmTVzmP4+zroFR/O22v20ynUn/X7ivAR4Y4JvT0mHYZhUFxegzPYHIL92dYjXPnsajK6hDN3XE8WffAt3xWW8cxVWXTvFEJ0Ezu7pRsOsO1wKbV1sONoKYYBfj4O/jClX5PfmdLKGgJ8Hfj5OMhf9CmbD5ZwW35PrstNo6a2DoeIq74cKq5g6pMrKCqvZs3d4zx+3nfHTnK0tJLOziASrM6uk5U1rN17gl88t5q+CU6eunIQsVZPcHVtHcdPVuFwSIOd+N7jZTzy4TYC/BzcOr6n+X8s20Je7zju+9+NHC2t4q+/GsqLK3bxysrdgNkjf8kAzzcPGfPHj9lx5CQ+DmFAUgR/umwAiZHB1NTWUVJRgwicrKplzqsFhAX68vKMoRSVV1NZXcvGA8Xc985GHpiUQWSwP4dLKvj9+1twOIQb89KY9UqB6+8P6hZJYmTD4YF7Csso2H2cmLAARqSaCe2Xuwq5+Y01TMjszModhazdcwKA1XfmERtmbpsvth9l9c5Cnv98F0Xl1QxLieK1axv2jG/cX8T+ExWkxoQ0SqLrvxO3LllHSWUNt4xL5/ox5oHN198d51hpJYmRwaTHhVJYVoUzyI+th0q5552NTBqQwNbDpaTGhDYaUVFZU8ux0ipXfO0+3nKYVTsLGZwc6apDTTlWWknB7hN8+O9D3DK+J5HB/uw7Xk5VbZ2r/m/YV8TPnl5JQkQQS3/d8Mz7so0Hue+djSy6bCDndY1ARNo05P1wcQXz3/s3lwzownldI1m4dDPvrT/ABzdlu76n1y8uoLyqlhmjunPlc6t55PKBOAQ+3XqU2LAAFi3fCsCkAQncPymD8MBTl1P89q31lFXVMndcT6JD/An08+GRD7ey70Q5nZ1BpMSEkBQVTPdOIQ0uw1i54xjHSqtIjwslISKIkABfiiuqKfjuOAG+PgxPjearXYW88MUuesaFcd3oNHwc4trndosO5vUv9+Dv6+C28b24ZclaFv5HJrk9zaRl1Y5jvLVmP30SwrlyWDc+2nKYE2VV1NXB3CVrAVh/7zjCAhtfGlJVU8fhkgrq6miw3/Mkf9Gn7DtRzuJfDiPT6hSorKll6YaDiAgX9+vssX2qqK6lsqaO2jrD1cF3uLiCksoaokP8XSNuAJJvf9fc1hN7M75vPAF+DmJCA/j3gRK6RQcTYuvYqD/OcIiw/Ugp7647QLdoc//a1mGbf/9mL2t2n2Bsn3hGNXPGb9+Jcq54eiVTspIYlhLNFc+s5MKMzlyXm0pSVDBvFuzltdV72LC/iI/m5jbYb7q79qWvOGrVITA7rr/aVUhEkB+TBnbhtvxe7Dp6kmlPreBX56d47FTeU1hGRXUtiZHBnCiv4sa/riHI34fnpw92tftgxqK6tg4/H0eLLll6+P+28Od/biMxMoi354wkOjQAwzDIuGcZJ6tquSGvBwnOQLKSIymrMuPcKz6s0XftaGkl055cwZSsJAJ8HazaUchDU/q5ylVU1zLvzXXU1Bk8PLW/x2OEuW+s5c2CvczOTWVefi+WbzrEnMUFDEiKIN4ZSFSIPzePTedISSVB/j4eE6K6OoOU37xnft7YdK4fk8aRkkpiwwPZuL+Ia1/6moSIQJbMGvG926YpG/YVse1wKWmxoWzaX8yrq3czeUACR0ureH/DAbYfOcnF/ROYPzkDH4eweNVuRITxfeM4VlpF54hAYsMCqa6to6yqtkFbsu1wCRc8/Cnhgb6su3c8YB53DJ3/IX4+Dv7xn6OIDPHnb1/v5S+fbCevdyzXjOzO4x9t48UV3wHm6K3zukZw87ielFfV0vvupQDMzk1l+ohkAn19WLbpIJsPlBAXHkDB7uPEhgUyqkcnRqV1IiTAlwf+sYlXV33H7Jw0YsICeH/DAV66Zggiwo4jpQT6+ZAQEcSXuwqZ82oBqTGh/NXt5M/BogoueexfFJfXMDs3lcwuTnLSY5j5ytfsKSxjT2EZJ6tqXeW3PJjf5FNW3l6zj73Hy/nzh1tdyfk/5+Y02Jf+fulmnvh4O2B2DkzIjOfnw7o1OAl0NiouLsbpdAI4DcMobqqcJtVKKdUGhmGcldcCtWS9q2rqEDHPCp+N/6NS6tyzp7CMpLP8Gl2l1NmnpUl1+99KVymlzgFna7LZkvW2j8JQSilvoAm1UsqbtenISUTmiMguEakQkVUi0uwtlUVkiohstsqvF5EJzZVXSimllFJKKaXOBq1OqkVkGvAwcB9wHrAWWCYije9EZZYfAfwVeBYYCLwFvCUiZ8f96ZVSSimllFJKqSa0+ppqEVkFfGkYxvXWawewB3jEMIyFHsq/DoQYhnGRbd5KYI1hGLNa+Df1mmqllFJKKaWUUu2mpddUt+pMtYj4A4OA5fXzDMOos143fgCZabi9vGVZM+WVUkoppZRSSqmzQmtvVNYJ8AEOuc0/BDR+sKspvonyjR9+ZxGRAMD+HJzWPfhSKaWUUkoppZRqB956i9c7gCLbtLdjV0cppZRSSimllGqstWeqjwK1QJzb/DjgYBPvOdjK8gALMG+GVi8M2Ftc3OQwdqWUUkoppZRS6gfT0vyzVUm1YRhVIvI1kId5F+/6G5XlAY828bYV1vJFtnljrflN/Z1KoLL+tYiEASQlJbVmdZVSSimllFJKqdMVBjSZYbf2TDWYZ5BfFJGvgNXAr4EQ4HkAEXkJ2GcYxh1W+T8Bn4jIXOBd4DIgC7i2FX9zP5AIlLRhfdtTGOZQ9bNhXX+MND7eS2Pj3TQ+3k3j4900Pt5LY+PdND7e7ccUnzDMfLRJrU6qDcN4XURigPsxbza2Bsg3DKP+ZmRdgTpb+S9E5GfAg8B8YCswyTCMDa34mwawr7Xr2t5EpP7XkuZuua46hsbHe2lsvJvGx7tpfLybxsd7aWy8m8bHu/3I4vO9/19bzlRjGMajNDHc2zCMXA/zlgBL2vK3lFJKKaWUUkopb+Wtd/9WSimllFJKKaW8nibVP6xK4D5sN1lTXkXj4700Nt5N4+PdND7eTePjvTQ23k3j4900PjZiXq6slFJKKaWUUkqp1tIz1UoppZRSSimlVBtpUq2UUkoppZRSSrWRJtVKKaWUUkoppVQbaVKtlFJKKaWUUkq1kSbVPxARmSMiu0SkQkRWiciQjl6nc42I3Csihtu02bY8UEQeE5FjIlIqIm+KSJzbZ3QVkXdFpExEDovIQyLi61YmV0QKRKRSRLaJyPR2+hfPKiKSLSL/KyL7rVhMclsuInK/iBwQkXIRWS4iPdzKRInIqyJSLCInRORZEQl1K9NPRD6z6tYeEbnNw7pMEZHNVpn1IjLhzPzXZ48WxOcFD/VpqVsZjc8ZICJ3iMiXIlJitUNviUhPtzLt1p7p/quhFsbnYw/15y9uZTQ+Z4CIzBaRdVa7VCwiK0TkQttyrTsdpAWx0XrjRUTkdisGi2zztP60lWEYOp3mBEzDvJ381UAf4CngOBDb0et2Lk3AvcAGIN42dbItfwLYDYwBBgErgM9ty32A9cAHwADgQuAIMN9WpjtwEvgj0Bu4HqgBxnf0/+9tk7X9HgQmAwYwyW35POAEcAnQD3gb2AEE2sq8D6wBhgKjgK3AYtvycOAg8ArQF7gMKAOutZUZYcXoVitmDwBVQEZHbyMvj88L1va316dItzIanzMTm6XAdGub9QfeBb4DQmxl2qU9Q/dfbY3Px9a2stefcI1Pu8TnYmAC0ANIB35ntSl9reVad7w3NlpvvGQCBgM7gbXAItt8rT9t3aYdvQLnwgSsAh61vXYA+4DbO3rdzqUJM6le08Qyp9Vw/9Q2rxdmMjHMen0hUAvE2crMAooAf+v174ENbp/9GrC0o/9/b55wS9oAAQ4At7jFqAK4zHrd23pflq1MPlAHJFivZwOF9fGx5i0ENttevw78w219VgJ/6ejt4i2Te3yseS8AbzXzHo1P+8UnxtrW2dbrdmvPdP/V+vhY8z7GdiDq4T0an/aNUSEwQ+uO9031sbF+13rjBRMQCnwLXGCPidaf05t0+PdpEhF/zJ6c5fXzDMOos14P76j1Oof1EHM46w4xh6V2teYPAvxoGIfNmL1t9XEYDqw3DOOQ7fOWYZ5t62srs5yGlqGxbK3umD3Q9ngUYTai9nicMAzjK9v7lmMmbUNtZT41DKPKVmYZ0FNEIm1lNGZtk2sN3doiIk+ISLRtmcan/Titn4XWz3Zpz3T/1WLu8al3hYgcFZENIrJARIJtyzQ+7UBEfETkMiAE84ya1h0v4SE29bTedLzHgHcNw3Dfjlp/ToPv9xdR36MT5lCIQ27zD2H27qgfzirMIXlbgM7APcBnIpKBmcBVGYZxwu09h6xlWD89xYkWlAkXkSDDMMpP95/4kajfnp62pX1bH7YvNAyjRkQK3crs9PAZ9cuO03TM4lHNWQr8D+b2TQXmA++LyHDDMGrR+LQLEXEAizCH122wZrdLewZEovuvZjURH4DFmEPC92Ne3vJ7oCdwqbVc43MGiUgmZqIWCJQCkw3D2CQiA9C606Gaio21WOtNB7M6Os7DHP7tTvc9p0GTanXWMAzjfdvLdSKyCrNxngposqtUKxiG8Zrt5XoRWQdsB3KBDztkpX6cHgMyMK9ZV97HY3wMw3jK9nK9iBwAPhSRVMMwtrfnCv5IbcG8ntMJ/BR4UURyOnaVlMVjbAzD2KT1pmOJSBLwJ2CsYRgVHb0+5xod/n36jmJdW+A2Pw7zBj7qDLF60r4F0jC3tb+IRLgVs8fhIJ7jRAvKFOtZ6lap357N1YuDQKx9oXX3yCh+mJhp/WsFwzB2YLZnadYsjc8ZJiKPAhcBow3D2Gtb1F7tme6/mtFMfDxZZf201x+NzxliGEaVYRjbDMP42jCMOzBvtnQjWnc6XDOx8UTrTfsahLlfLxCRGhGpAXKAG6zfD6H1p800qT5N1rWEXwN59fOs4WJ5NLyGRP3AxHy0TyrmDbG+BqppGIeeQFdOxWEFkCki9kRhLFAMbLKVyaOhsWgsW2snZsNoj0c45rW49nhEiMgg2/vGYLZLq2xlskXEz1ZmLLDFMIzjtjIas9MkIolANGZ9Ao3PGSOmRzHvzD7GMAz3IfTt0p7p/suzFsTHkwHWT3v90fi0HwcQgNYdb1QfG0+03rSvD4FMzO1eP30FvGr7XetPW3X0ndLOhQnztvAVwC8w75j7JOa1hHEdvW7n0gT8AbNHLRnzMT0fYN7GP8Za/gTmcPDRmL1xXwBf2N5f/xiAZZiPSRmPec2op8cA/BfmdR3XoY/UaioeoZxqlA3gJuv3rtbyeVY9+AlmI/4Wnh+pVQAMAUZijjywP7LJiZmcv4R5A4xpVnzcH9lUDcy1YnYvP/JHNn1ffKxlDwHDrPqUh7mD+xYI0Pic8dg8jvm4uRwaPlomyFamXdozdP/V6vhgdubeZcUl2WrjtgOfaHzaJT4LgGxr22dar+swh7Rq3fHS2Gi98c4Jtzuya/05jW3Z0StwrkyYz2D7DvOZa6uAoR29TufahHk7/v3WNt5rvU61LQ/EvP6t0KrM/wPEu31GN+A9zGfpHsFM1H3dyuQC31h/ZzswvaP/d2+crO1keJhesJYLcD9m0lWBeVfHdLfPiMK8cUkJ5uMYngNC3cr0Az6zPmMvMM/DukzBvI6rEvNZ5hM6evt09NRcfIAga4d4GDPB3YX5jMg4t8/Q+JyZ2HiKi2Fva9qzPUP3X62KD5AEfAIcs773WzEPHsPdPkfjc2bi86zVZlVabdhyrITaWq51xwtjo/XGOycaJ9Vaf9o4ifVPKaWUUkoppZRSqpX0mmqllFJKKaWUUqqNNKlWSimllFJKKaXaSJNqpZRSSimllFKqjTSpVkoppZRSSiml2kiTaqWUUkoppZRSqo00qVZKKaWUUkoppdpIk2qllFJKKaWUUqqNNKlWSimllFJKKaXaSJNqpZRSSimllFKqjTSpVkoppZRSSiml2kiTaqWUUkoppZRSqo00qVZKKaWUUkoppdro/wE4ZIQIvaB6zgAAAABJRU5ErkJggg==\n",
            "text/plain": [
              "<Figure size 1200x300 with 1 Axes>"
            ]
          },
          "metadata": {
            "tags": [],
            "needs_background": "light"
          }
        },
        {
          "output_type": "stream",
          "text": [
            "\n",
            "\n",
            "88 pb_tnc_total_cryop_kg :  float64\n",
            "nan %:  95.24557395773844\n"
          ],
          "name": "stdout"
        },
        {
          "output_type": "display_data",
          "data": {
            "image/png": "iVBORw0KGgoAAAANSUhEUgAAA94AAAEOCAYAAAB/zM8tAAAABHNCSVQICAgIfAhkiAAAAAlwSFlzAAAPYQAAD2EBqD+naQAAADh0RVh0U29mdHdhcmUAbWF0cGxvdGxpYiB2ZXJzaW9uMy4yLjIsIGh0dHA6Ly9tYXRwbG90bGliLm9yZy+WH4yJAAAgAElEQVR4nO3de5hddX3v8fc3VwLJTMItAUMAE0BLsGhQCKUBRCrSi9BHwdN6KtW2R4Wn2nqspj0qUhUvSG0L1daCwKmi7SlgrQ1poYDcGi4abpJwC5CQOyEzuZCZJPM7f6w1dGVnZpKZ2b+9d5L363nWM1lr/daa796/rLXns9ctUkpIkiRJkqQ8RjS7AEmSJEmS9mYGb0mSJEmSMjJ4S5IkSZKUkcFbkiRJkqSMDN6SJEmSJGVk8JYkSZIkKSODtyRJkiRJGRm8JUmSJEnKaFSzC6iHiAjgcGBDs2uRJEmSJO0zJgDLU0ppoEZ7RfCmCN3Lml2EJEmSJGmfMxV4aaAGe0vw3gCwdOlS2traml2LJEmSJGkv19nZyRFHHAG7ceb13hK8AWhrazN4S5IkSZJaijdXkyRJkiQpo0EH74iYExE/iojlEZEi4rya+amf4ZMDrPPSPtovGsoLkiRJkiSplQzliPcBwCPAxf3MP6xm+CCQgH/exXqfqFnutCHUJkmSJElSSxn0Nd4ppXnAPIDiKV47zV9ZHY+IdwN3pJSe28Wqt9UuK0mSJEnSni7rNd4RMRn4VeCa3Wh+THn6+nMR8d2ImDbAesdGRFvvQPHsNEmSJEmSWk7um6t9gOLW6jftot0C4CLgHOAjwNHA3RHRX6CeC3RUBp/hLUmSJElqSbmD9weB76aUtgzUKKU0L6X0TymlR1NK84FzgYnABf0scjnQXhmm1rFmSZIkSZLqJttzvCPil4HjgAsHu2xKaX1EPAXM6Gd+F9BV+V1DLVOSJEmSpKxyHvH+EPBwSumRwS4YEeOB6cCKulclSZIkSVIDDeU53uMj4sSIOLGcdHQ5Pq3Spg14L/D3/azj9oi4pDJ+RUScHhFHRcSpwM3AduDGwdYnSZIkSVIrGcqp5icBd1TGryx/Xk9xgzSA9wFB/8F5OnBwZXxq2fYgYA1wD3BKSmnNEOqTJEmSJKllREqp2TUMW3mEvaOjo4O2trZmlyNJkiRJ2st1dnbS3t4O0J5S6hyobe67mkuSJEmStE8zeEuSJEmSlJHBW5IkSZKkjAzekiRJkiRlZPCWJEmSJCkjg7ckSZIkSRkZvCVJkiRJysjgLUmSJElSRgZvSZIkSZIyMnhLkiRJkpSRwVuSJEmSpIwM3pIkSZIkZWTwliRJkiQpI4O3JEmSJEkZGbwlSZIkScrI4C1JkiRJUkYGb0mSJEmSMjJ4S5IkSZKU0aCDd0TMiYgfRcTyiEgRcV7N/OvK6dXh1t1Y78UR8XxEbImIBRHxtsHWJkmSJElSqxnKEe8DgEeAiwdocytwWGX4HwOtMCIuBK4EPg+8pVz//Ig4dAj1SZIkSZLUMkYNdoGU0jxgHkBE9NesK6W0chCr/WPg2yml75Tr/TDwq8AHgS8PtkZJkiRJklpFrmu8z4iI1RGxOCK+GREH9dcwIsYAs4DbeqellHrK8dmZ6pMkSZIkqSEGfcR7N9wK3AQsAaYDXwLmRcTslNL2PtofDIwEVtVMXwW8oa9fEBFjgbGVSROGW7QkSZIkSTnUPXinlL5fGX0sIh4FngXOAG6v06+ZC3yuTuuSJEmSJCmb7I8TSyk9B6wFZvTTZC2wHZhcM30y0N914pcD7ZVh6vArlSRJkiSp/rIH74iYChwErOhrfkqpG3gYOKuyzIhy/P5+lulKKXX2DsCGuhcuSZIkSVIdDPpU84gYz45Hr4+OiBOBdeXwOeCfKY5WTwe+CjwDzK+s43bg5pTSVeWkK4HrI+Ih4AHg4xSPLfvOYOuTJEmSJKmVDOUa75OAOyrjV5Y/rwc+ArwJ+AAwEVgO/DvwmZRSV2WZ6RQ3VQMgpfSDiDgEuAyYAiwEzkkp1d5wTZIkSZKkPUqklJpdw7BFRBvQ0dHRQVtbW7PLkSRJkiTt5To7O2lvbwdoLy+B7lf2a7wlSZIkSdqXGbwlSZIkScrI4C1JkiRJUkYGb0mSJEmSMjJ4S5IkSZKUkcFbkiRJkqSMDN6SJEmSJGVk8JYkSZIkKSODtyRJkiRJGRm8JUmSJEnKyOAtSZIkSVJGBm9JkiRJkjIyeEuSJEmSlJHBW5IkSZKkjAzekiRJkiRlZPCWJEmSJCkjg7ckSZIkSRkZvCVJkiRJysjgLUmSJElSRoMO3hExJyJ+FBHLIyJFxHmVeaMj4isR8VhEbCrb3BARh+9inZeW66oOi4bygiRJkiRJaiVDOeJ9APAIcHEf8/YH3gL8efnzN4HjgH/ZjfU+ARxWGU4bQm2SJEmSJLWUUYNdIKU0D5gHEBG18zqAs6vTIuIS4IGImJZSenGAVW9LKa0cbD2SJEmSJLWyRlzj3Q4kYP0u2h1Tnpr+XER8NyKm9dcwIsZGRFvvAEyoZ8GSJEmSJNVL1uAdEfsBXwFuTCl1DtB0AXARcA7wEeBo4O6I6C9QzwU6KsOyetUsSZIkSVI9ZQveETEa+EcgKMJ0v1JK81JK/5RSejSlNB84F5gIXNDPIpdTHEnvHabWrXBJkiRJkupo0Nd4745K6D4SePsujnbvJKW0PiKeAmb0M78L6Kr8vmFUK0mSJElSPnU/4l0J3ccA70gpvTyEdYwHpgMr6lyeJEmSJEkNNZTneI+PiBMj4sRy0tHl+LQydP8/4CTgt4GRETGlHMZU1nF7ebfz3vErIuL0iDgqIk4Fbga2AzcO58VJkiRJktRsQznV/CTgjsr4leXP64FLgd8oxxfWLHcmcGf57+nAwZV5UylC9kHAGuAe4JSU0poh1CdJkiRJUssYynO876S4YVp/dnnBdUrpqJrx9w22DkmSJEmS9gSNeI63JEmSJEn7LIO3JEmSJEkZGbwlSZIkScrI4C1JkiRJUkYGb0mSJEmSMjJ4S5IkSZKUkcFbkiRJkqSMDN6SJEmSJGVk8JYkSZIkKSODtyRJkiRJGRm8JUmSJEnKyOAtSZIkSVJGBm9JkiRJkjIyeEuSJEmSlJHBW5IkSZKkjAzekiRJkiRlZPCWJEmSJCkjg7ckSZIkSRkZvCVJkiRJymjQwTsi5kTEjyJieUSkiDivZn5ExGURsSIiXo2I2yLimN1Y78UR8XxEbImIBRHxtsHWJkmSJElSqxnKEe8DgEeAi/uZ/yfAHwIfBk4GNgHzI2K//lYYERcCVwKfB95Srn9+RBw6hPokSZIkSWoZkVIa+sIRCTg/pXRLOR7AcuDrKaUrymntwCrgopTS9/tZzwLgwZTSJeX4CGAp8NcppS/vRh1tQEdHRwdtbW1Dfj2SJEmSJO2Ozs5O2tvbAdpTSp0Dta33Nd5HA1OA23onpJQ6gAXA7L4WiIgxwKyaZXrK8f6WGRsRbb0DMKFur0CSJEmSpDqqd/CeUv5cVTN9VWVerYOBkYNcZi7QURmWDbpSSZIkSZIaYE+9q/nlQHtlmNrcciRJkiRJ6tuoOq9vZflzMrCiMn0ysLCfZdYC28s2VZMr69tBSqkL6OodLy4tlyRJkiSp9dT7iPcSirB8Vu+E8hrsk4H7+1ogpdQNPFyzzIhyvM9lJEmSJEnaUwz6iHdEjAdmVCYdHREnAutSSi9GxDeA/xMRT1ME8T+nuNP5LZV13A7cnFK6qpx0JXB9RDwEPAB8nOKxZd8ZwmuSJEmSJKllDOVU85OAOyrjV5Y/rwcuAr5KEZr/DpgI3AOck1LaUllmOsVN1QBIKf0gIg4BLqO4odrCcpnaG65JkiRJkrRHGdZzvFuFz/GWJEmSJDVSM5/jLUmSJEmSKgzekiRJkiRlZPCWJEmSJCkjg7ckSZIkSRkZvCVJkiRJysjgLUmSJElSRgZvSZIkSZIyMnhLkiRJkpSRwVuSJEmSpIwM3pIkSZIkZWTwliRJkiQpI4O3JEmSJEkZGbwlSZIkScrI4C1JkiRJUkYGb0mSJEmSMjJ4S5IkSZKUkcFbkiRJkqSMDN6SJEmSJGVk8JYkSZIkKaO6B++IeD4iUh/D1f20v6iPtlvqXZckSZIkSc0wKsM63wqMrIzPBP4D+KcBlukEjquMpwx1SZIkSZLUcHUP3imlNdXxiPg08Cxw18CLpZX1rkWSJEmSpGbLeo13RIwB3g9cm1Ia6Cj2+Ih4ISKWRsQPI+L4Xax3bES09Q7AhHrWLUmSJElSveS+udp5wETgugHaLAY+CLybIqSPAO6LiKkDLDMX6KgMy+pRrCRJkiRJ9RYDH4ge5soj5gPdKaVfH8Qyo4EngRtTSp/pp81YYGxl0gRgWUdHB21tbcMpWZIkSZKkXers7KS9vR2gPaXUOVDbHDdXAyAijgTeAfzmYJZLKW2NiJ8BMwZo0wV0VX7XUMuUJEmSJCmrnKea/y6wGvjxYBaKiJHACcCKHEVJkiRJktRIWY54R8QIiuB9fUppW828G4CXUkpzy/HPAv8FPENxPfgngSOBv89RmyRJkiRJjZTrVPN3ANOAa/uYNw3oqYxPAr4NTAFeAR4GTk0p/TxTbZIkSZIkNUzWm6s1SvlIsQ5vriZJkiRJaoTB3Fwt9+PEJEmSJEnapxm8JUmSJEnKyOAtSZIkSVJGBm9JkiRJkjIyeEuSJEmSlJHBW5IkSZKkjAzekiRJkiRlZPCWJEmSJCkjg7ckSZIkSRkZvCVJkiRJysjgLUmSJElSRgZvSZIkSZIyMnhLkiRJkpSRwVuSJEmSpIwM3pIkSZIkZWTwliRJkiQpI4O3JEmSJEkZGbwlSZIkScqo7sE7Ii6NiFQzLNrFMu+NiEURsSUiHouIc+tdlyRJkiRJzZDriPcTwGGV4bT+GkbEqcCNwDXAm4FbgFsiYmam2iRJkiRJaphcwXtbSmllZVg7QNuPAbemlL6WUnoypfQZ4KfAJZlqkyRJkiSpYXIF72MiYnlEPBcR342IaQO0nQ3cVjNtfjldkiRJkqQ92qgM61wAXAQspjjN/HPA3RExM6W0oY/2U4BVNdNWldP7FBFjgbGVSROGU7AkSZIkSbnUPXinlOZVRh+NiAXAC8AFFNdx18NcikAvSZIkSVJLy/44sZTSeuApYEY/TVYCk2umTS6n9+dyoL0yTB1mmZIkSZIkZZE9eEfEeGA6sKKfJvcDZ9VMO7uc3qeUUldKqbN3APo6hV2SJEmSpKbL8RzvKyLi9Ig4qnxU2M3AdopHhhERN0TE5ZVF/hI4JyI+ERFviIhLgZOAq+pdmyRJkiRJjZbj5mpTKUL2QcAa4B7glJTSmnL+NKCnt3FK6b6I+C3gC8CXgKeB81JKj2eoTZIkSZKkhoqUUrNrGLaIaAM6Ojo6aGtra3Y5kiRJkqS9XGdnJ+3t7QDt5SXQ/cp+jbckSZIkSfsyg7ckSZIkSRkZvCVJkiRJysjgLUmSJElSRgZvSZIkSZIyMnhLkiRJkpSRwVuSJEmSpIwM3pIkSZIkZWTwliRJkiQpI4O3JEmSJEkZGbwlSZIkScrI4C1JkiRJUkYGb0mSJEmSMjJ4S5IkSZKUkcFbkiRJkqSMDN6SJEmSJGVk8JYkSZIkKSODtyRJkiRJGRm8JUmSJEnKqO7BOyLmRsSDEbEhIlZHxC0RcdwulrkoIlLNsKXetUmSJEmS1Gg5jnifDlwNnAKcDYwG/j0iDtjFcp3AYZXhyAy1SZIkSZLUUKPqvcKU0jnV8Yi4CFgNzAJ+MvCiaWW965EkSZIkqZkacY13e/lz3S7ajY+IFyJiaUT8MCKO769hRIyNiLbeAZhQt2olSZIkSaqjrME7IkYA3wDuTSk9PkDTxcAHgXcD7y/rui8ipvbTfi7QURmW1a1oSZIkSZLqKFJK+VYe8U3gXcBpKaXdDscRMRp4ErgxpfSZPuaPBcZWJk0AlnV0dNDW1jbMqiVJkiRJGlhnZyft7e0A7SmlzoHa1v0a714RcRXwa8CcwYRugJTS1oj4GTCjn/ldQFfldw2nVEmSJEmSssnxOLEoQ/f5wNtTSkuGsI6RwAnAinrXJ0mSJElSI+U44n018FsU12tviIgp5fSOlNKrABFxA/BSSmluOf5Z4L+AZ4CJwCcpHif29xnqkyRJkiSpYXIE74+UP++smf67wHXlv6cBPZV5k4BvA1OAV4CHgVNTSj/PUJ8kSZIkSQ2T9eZqjVI+UqzDm6tJkiRJkhphMDdXa8RzvCVJkiRJ2mcZvCVJkiRJysjgLUmSJElSRgZvSZIkSZIyMnhLkiRJkpSRwVuSJEmSpIwM3pIkSZIkZWTwliRJkiQpI4O3JEmSJEkZGbwlSZIkScrI4C1JkiRJUkYGb0mSJEmSMjJ4S5IkSZKUkcFbkiRJkqSMDN6SJEmSJGVk8JYkSZIkKSODtyRJkiRJGY1qdgGSJEnaWcfmrSxetYFxo0dywtT2ZpcjSRoGj3hrBymlZpcgSWqS37n2Ad76xdu475m1zS5FwM+WvsIFf3s/n77p0WaXIkkapmzBOyIujojnI2JLRCyIiLftov17I2JR2f6xiDg3V23a2bfuepZj/2wef3rz480uRVLFDfc/z5X/vpjn125qdinaB7yyqZs1G7ro2tbT7FIEjBwRAGzv8UvxVvXE8g6O/T/zePvX72x2Ka9Zum4z9zy91s8NqcVkCd4RcSFwJfB54C3AI8D8iDi0n/anAjcC1wBvBm4BbomImTnq085GBHRv76Fr6/Zml6KKD133IB+49gGeXbOx2aWowR5+4RXOu/pePvvDJ/ir/3yGpa9s7rftHYtW86NHltO5ZetO81JKPLdmIz95as1r4xq+q/7zac684k6+c++SZpcyaD09ifueWcu/Prqcrdt3DNhlzqOnTv9PUkq8vLGLv7nzGZ5Z7X5ssHqD96KVG7jnac9CGKxNXdvoyfylRde2Hrq39ey0LTXTNfcs4f3XLOCMK+7kxgdebHY5LW2wn4lbt/ewZet27n/2ZX7v+gf569ufzlRZfbzavZ27nlrDPz60tN82KaWW+dtgb/+SMdc13n8MfDul9B2AiPgw8KvAB4Ev99H+Y8CtKaWvleOfiYizgUuAD2eqURXjRo8E4FWDd8tIKXHvs2vZsrWHkRHNLkcNtn5zNwuXrn9tvPcP8F7/9tgK/vGhpZw78zC+On8Razd2M+9jv0zbYaN3aPfkig2c+1d3A3DajIN5eVPRTsPz1KqNLFm7qS5Hhn+48CWuvfd5Tp1+EJ865w11qG7X3n/NAnoSLPjTs5jctt9r06Pc1/zRDxby0TNncOFJRzDpgDFD/j1rNnTxti/dDsC/LFzOrR+fM7zC9zHVff/jyzs47ZiDB7X82o1dvPMvfkLXth4eu/RXXuvfXh+67kGeXr2RL5w3kznHHlKXmltF97Yefu/6hzjwgDF8/YJfZL/y75x6eXTZer7/4FIWvljsp0ePbOzVm6s3bOF//d+H6di8lds/cfoOfTtuzH+/1rk3PcYFJx2x02fInuaBJev4/oMvcuIRE/md2UfVbb2f/eETzHt8BR876xj+5y7W272thz+88Wds3rqdd7zxUG57cjWNyolX3/EMX5u/mAljR/HY59+528ut3djFB659gNEjg/Pf/Lod/p/29CTO/5t7eWb1Ru785JkcMmFsjtJ3W09P4oRL5zNp/zHcfPGpHDphv10vtIep+14iIsYAs4DbeqellHrK8dn9LDa72r40v7/2ETE2Itp6B2DCsAvfx+1n8G45L2/qZsvWHiLgsIl7385HA6v91rf2y5cHlqzjzsVrWLxqA2PKD9K+jrgcO3k8+5d/hN3zzFqeXNHJyo4tmaredzy3tjh6+/qDDxj2up5dvZFHlq5nyZrGnBY6YkQwaf8iTL+yuXvHeeV/s84t2/jyvEXDPvK9bP2rr/37ncdPGda69kXVsLRmQ9eglx87agQvb+pmY9e2Pr8kemHdZl5ct5lRe3go68sjy9bz0AvrmP/ESn6+orPu61/ZsYXvLXjxtXWPaXDwnjB2ND97cT3Prd1E55ZtO8zbb9SOXzL84MH+j3buKRav7OSmn77EvXW+/8SKjldZu7GbEbuxDTy7ZiN3PbWGnzy1hgeWrGPWkZM4ZvL4utbTn97P98MnjhvUcq+bOI6Dx4/lFw5v55VNNfv7EcG6zd1s6t7Ocy1wZuXqDV1s7t7Oys4tHLj/0L/wbWU5jngfDIwEVtVMXwX091X+lH7a9/cpPRf43FAL1M5mTz+Ib71/FlPaDXitYvSIEXz6XW9g/eatjB1V32/q1foOax/He2ZNZeqkcXz0jBk7/WE868hJrN/czezXH8QhE8ayuWtbn99Wjxo5gnkf+2WmTtqfL/74Saa0j2XMKO+rOVyXvXsmT6/awIlHTBz2ut4z6wiOf107E8eN3nXjOvni+TMZPXLETn/Efe/3T+HlTd38y8LlvLR+MweNH94RkG3bEweMGcmm7u38+i8ePqx17YtmHTmJWy7+JZ5bs5E3HtY26OX3HzOK89/8OvYfM5K+vkN518wpLFm7iSMO3L8O1baWtx51IP/woZNZ3vEqb5k2qe7rP2FqOxefOZ2REWzrSRw8zG1lsMaNGcknzj6WA8eP2enzYfb0g/iL8nDWnGMP4YKTpja0thwOPGAsJx994JC2g4H8yvFTOKx9HDMP3/VTA954WBvXXHQST7zUye/PeX1d69iVS86cwaET9mPOsYM762XEiODBPztrp7Ndes1+/UEcfXAXoxr8xVFfXt26nbceNYntPakl6skh6n1Of0QcDrwEnJpSur8y/avA6Smlk/tYphv4QErpxsq0jwKfSylN7qP9WKC6h5sALOvo6KCtrb4bpCRJkiRJtTo7O2lvbwdoTykNeHpNjiPea4HtQG1gngys7GeZlYNpn1LqAl4756q/b3EkSZIkSWq2uh/HTyl1Aw8DZ/VOi4gR5fj9/Sx2f7V96ewB2kuSJEmStEfIdVfzK4HrI+Ih4AHg48ABQO9dzm8AXkopzS3b/yVwV0R8Avgx8D7gJOAPMtUnSZIkSVJDZAneKaUfRMQhwGUUN0hbCJyTUuq9gdo0oKfS/r6I+C3gC8CXgKeB81JKj+eoT5IkSZKkRqn7zdWaoXykWIc3V5MkSZIkNcJgbq62d96rXZIkSZKkFmHwliRJkiQpo1w3V2uKzs4Bj+5LkiRJklQXg8mfe8s13q8DljW7DkmSJEnSPmdqSumlgRrsLcE7gMOBDc2uZRcmUHxBMJXWr3VfZP+0Nvuntdk/rc3+aW32T2uzf1qb/dO69pW+mQAsT7sI1nvFqeblixzwG4ZWUHw/AMCGXd31To1n/7Q2+6e12T+tzf5pbfZPa7N/Wpv907r2ob7ZrdfmzdUkSZIkScrI4C1JkiRJUkYG78bqAj5f/lTrsX9am/3T2uyf1mb/tDb7p7XZP63N/mld9k3FXnFzNUmSJEmSWpVHvCVJkiRJysjgLUmSJElSRgZvSZIkSZIyMnhLkiRJkpSRwbuBIuLiiHg+IrZExIKIeFuza9rbRMSlEZFqhkWV+ftFxNUR8XJEbIyIf46IyTXrmBYRP46IzRGxOiK+FhGjatqcERE/jYiuiHgmIi5q0Evco0TEnIj4UUQsL/vivJr5ERGXRcSKiHg1Im6LiGNq2hwYEd+NiM6IWB8R10TE+Jo2b4qIu8tta2lE/Ekftbw3IhaVbR6LiHPzvOo9x270z3V9bE+31rSxfzKIiLkR8WBEbCj3Q7dExHE1bRq2P/Pza0e72T939rH9fKumjf2TQUR8JCIeLfdLnRFxf0S8qzLfbaeJdqN/3HZaRER8unz/v1GZ5vYzVCklhwYMwIUUt9L/XeAXgL8DXgEObXZte9MAXAo8DkypDAdX5n8TeBF4OzALuB+4tzJ/JPAY8B/AicC7gDXAlyptjgY2AV8H3ghcAmwD3tns199qQ/n+fQE4H0jAeTXzPwWsB94NvAn4IfAcsF+lzTxgIXAycBrwNPC9yvw2YCXwD8DxwPuAzcAfVNqcWvbRJ8s++3OgG5jZ7PeoxfvnuvL9r25Pk2ra2D95+uZW4KLyPftF4MfAC8ABlTYN2Z/h59dQ++fO8r2qbj9t9k9D+ufXgXOBY4BjgS+W+5Tjy/luO63dP247LTAAbwWWAI8A36hMd/sZ6nva7AL2lQFYAFxVGR8BvAR8utm17U0DRfBe2M+89nLH/p7KtDdQBI5TyvF3AduByZU2HwY6gDHl+FeAx2vW/X3g1ma//lYeqAl2QAArgP9d00dbgPeV428slzup0uYcoAc4vBz/CLCut3/KaV8GFlXGfwD8a009/wV8q9nvS6sMtf1TTrsOuGWAZeyfxvXPIeV7Paccb9j+zM+vwfdPOe1OKn+s9rGM/dPYPloHfMhtpzWH3v4p/+220/z+GA88Bbyj2h9uP8MbPNW8ASJiDMU3Qrf1Tksp9ZTjs5tV117smChOnX0uilNgp5XTZwGj2bEfFlF8a9fbD7OBx1JKqyrrm09x1O74Spvb2NF87MvBOpriW+xqf3RQ7Gir/bE+pfRQZbnbKILdyZU2P0kpdVfazAeOi4hJlTb22dCcUZ4mtjgivhkRB1Xm2T+N017+XFf+bMj+zM+v3VbbP71+OyLWRsTjEXF5ROxfmWf/NEBEjIyI9wEHUByZc9tpIX30Ty+3nea6GvhxSqn2PXT7GYZRu26iOjiY4rSLVTXTV1F8S6T6WUBx+t9i4DDgc8DdETGTIuR1p5TW1yyzqpxH+bOvfmI32rRFxLiU0qvDfRH7iN73s6/3svper67OTClti4h1NW2W9LGO3nmv0H+fTUEDuRW4ieL9nQ58CZgXEbNTStuxfxoiIkYA36A4le/xcnJD9mfAJPz8GlA//QPwPYrTz5dTXErzFeA44DfL+fZPRhFxAkWQ2w/YCJyfUvp5RJyI207T9dc/5Wy3nSYqvwh5C8Wp5rX87BkGg7f2KimleZXRRyNiAcXO+wLAQCwNQkrp+5XRxyLiUeBZ4Azg9qYUtW+6GphJcQ29Wk+f/ZNS+rvK6GMRsa8ssxUAAAPcSURBVAK4PSKmp5SebWSB+6jFFNeXtgPvAa6PiNObW5Iq+uyflNLP3XaaJyKOAP4SODultKXZ9extPNW8MdZSXutQM30yxU2HlEn5jdxTwAyK93pMREysaVbth5X03U/sRptOj3YPSu/7OdB2sRI4tDqzvCvmgdSnz9z+BiGl9BzF/mxGOcn+ySwirgJ+DTgzpbSsMqtR+zM/vwYwQP/0ZUH5s7r92D+ZpJS6U0rPpJQeTinNpbhB1Mdw22kJA/RPX9x2GmcWxef6TyNiW0RsA04H/rD89yrcfobM4N0A5bWNDwNn9U4rT007ix2vZ1GdRfFYo+kUN/F6GNjKjv1wHDCN/+6H+4ETIqIaJs4GOoGfV9qcxY7Oxr4crCUUO89qf7RRXBtc7Y+JETGrstzbKfZdCypt5kTE6Eqbs4HFKaVXKm3ss2GKiKnAQRTbE9g/2UThKoo7zr89pVR7un5D9md+fvVtN/qnLyeWP6vbj/3TOCOAsbjttKre/umL207j3A6cQPGe9w4PAd+t/NvtZ6iafXe3fWWguCX+FuADFHcC/luKaxsnN7u2vWkArqD4Zu4oikcU/QfFIwwOKed/k+LU8zMpvtW7D7ivsnzvIxDmUzwi5p0U17D29QiEr1JcZ/JRfJxYf/0xnv/ecSfgj8p/Tyvnf6rcDn6DYkd/C30/TuynwNuAX6I4g6H6uKp2igB/A8VNOy4s+6f2cVVbgU+UfXYp+/jjqnbVP+W8rwGnlNvTWRQfgk8BY+2f7H3zNxSP2judHR+pM67SpiH7M/z8GnT/UHzh+5myX44q93HPAnfZPw3pn8uBOeV7f0I53kNx+qzbTgv3j9tO6w3U3GXe7WcY72WzC9iXBopn1L1A8Uy6BcDJza5pbxsoHkWwvHyPl5Xj0yvz96O4Hm9ducHfBEypWceRwL9RPGt4DUWYH1XT5gzgZ+XveRa4qNmvvRWH8n1KfQzXlfMDuIwimG2huFvlsTXrOJDiRisbKB5FcS0wvqbNm4C7y3UsAz7VRy3vpbimrIviWe/nNvv9afYwUP8A48oPzdUUIfh5imdoTq5Zh/2Tp2/66pdU3dc0cn+Gn1+D6h/gCOAu4OXy//3TFH9gttWsx/7J0z/XlPusrnIfdhtl6C7nu+20aP+47bTewM7B2+1niEOUL0qSJEmSJGXgNd6SJEmSJGVk8JYkSZIkKSODtyRJkiRJGRm8JUmSJEnKyOAtSZIkSVJGBm9JkiRJkjIyeEuSJEmSlJHBW5IkSZKkjAzekiRJkiRlZPCWJEmSJCkjg7ckSZIkSRkZvCVJkiRJyuj/A5uwFnScwc2/AAAAAElFTkSuQmCC\n",
            "text/plain": [
              "<Figure size 1200x300 with 1 Axes>"
            ]
          },
          "metadata": {
            "tags": [],
            "needs_background": "light"
          }
        },
        {
          "output_type": "stream",
          "text": [
            "\n",
            "\n",
            "89 pb_cd34_total_kg :  float64\n",
            "nan %:  78.04111936036551\n"
          ],
          "name": "stdout"
        },
        {
          "output_type": "display_data",
          "data": {
            "image/png": "iVBORw0KGgoAAAANSUhEUgAAA94AAAEPCAYAAAC0kByIAAAABHNCSVQICAgIfAhkiAAAAAlwSFlzAAAPYQAAD2EBqD+naQAAADh0RVh0U29mdHdhcmUAbWF0cGxvdGxpYiB2ZXJzaW9uMy4yLjIsIGh0dHA6Ly9tYXRwbG90bGliLm9yZy+WH4yJAAAgAElEQVR4nOzdd3gc1dn38d8tyZJtWZKLbLkXbOOGu3Gh2cQGHCB0EggphOQJIZUUkvCEECAEAkkIJBDyJiS0BwIhBAjFmNhgqjFg3HDvvRcV26p73j+2aHa1K0v2jnZlfT/XNZc0dc/OmTlz7jlnZs05JwAAAAAA4I+MVCcAAAAAAIDjGYE3AAAAAAA+IvAGAAAAAMBHBN4AAAAAAPiIwBsAAAAAAB8ReAMAAAAA4CMCbwAAAAAAfETgDQAAAACAjwi8AQAAAADwUVaqE5AMZmaSuksqTXVaAAAAAAAtRp6kbc45V99CjQ68zewMSTdIGiupm6SLnXPPe+Yn+sAfO+d+k2Cbt0j6Rczklc65wQ1MVndJWxq4LAAAAAAAydJT0tb6FjiaFu9cSYsk/V3Sv+PM7xYz/mlJf5P07BG2u1TSNM94dSPSVCpJmzdvVn5+fiNWAwAAAACg8UpKStSrVy+pAT2vGx14O+dmSJohScEe3nXm7/COm9mFkt5wzq07wqarY9dtrPz8fAJvAAAAAEBa8fXlamZWJOk8BVu8j2SgmW0zs3Vm9oSZ9a5nuzlmlh8eFOxXDwAAAABA2vH7reZfVrDZPV6XdK95kq6WNF3SdZL6SXrbzBIF1DdKKvYMPN8NAAAAAEhLfgfe10h6wjlXXt9CzrkZzrlnnHOLnXMzJZ0rqb2kzyZY5U5JBZ6hZxLTDAAAAABA0vj2c2JmdrqkQZI+19h1nXMHzGyVpAEJ5ldIqvB81tEmEwAAAAAAX/nZ4v1VSfOdc4sau6KZtZPUX9L2pKcKAAAAAIAm1OjA28zamdkoMxsVmtQvNN7bs0y+pMslPZRgG7PN7Nue8d+a2WQz62tmp0h6TlKNpH80Nn0AAAAAAKSTo+lqPk7SG57xe0J/H1XwBWmSdIUkU+LAub+kQs94z9CynSTtlvSOpInOud1HkT4AAAAAANKGOedSnYZjFmphLy4uLuZ3vAEAAAAAvispKVFBQYEkFTjnSupb1u+3mgMAAAAA0KIReAMAAAAA4CMCbwAAAAAAfETgDQAAAACAjwi8AQAAAADwEYE3AAAAAAA+IvAGAAAAAMBHBN4AAAAAAPiIwBsAAAAAAB8ReAMAAAAA4CMCbwAAAAAAfETgDQAAAACAjwi8AQAAAADwEYE3AAAAAAA+IvAGAAAAAMBHBN4AAAAAAPiIwBsAAAAAAB8ReAMAAAAA4CMCbwAAAAAAfNTowNvMzjCzF81sm5k5M7soZv4joene4dUGbPdbZrbBzMrNbJ6ZjW9s2gAAAAAASDdH0+KdK2mRpG/Vs8yrkrp5hivr26CZfU7SPZJulTQmtP2ZZtblKNIHAAAAAEDayGrsCs65GZJmSJKZJVqswjm3oxGb/YGkvzrnHg5t9xuSzpN0jaRfNzaNAAAAAACkC7+e8Z5iZrvMbKWZPWhmnRItaGbZksZKmhWe5pwLhMYnJVgnx8zyw4OkvCSnHwAAAACApPAj8H5V0pckTZX0E0mTJc0ws8wEyxdKypS0M2b6TkldE6xzo6Riz7DlGNMMAAAAAIAvGt3V/Eicc095RpeY2WJJayVNkTQ7SR9zp4LPhIflieAbAAAAAJCGfP85MefcOkl7JA1IsMgeSTWSimKmF0mK+5y4c67COVcSHiSVJiu9AAAAAAAkk++Bt5n1lNRJ0vZ4851zlZLmK9g1PbxORmh8rt/pAwAAAADAT43uam5m7RTdet3PzEZJ2hcafiHpWQVbq/tLulvSGkkzPduYLek559z9oUn3SHrUzD6S9IGk6xX82bKHG5s+AAAAAADSydE84z1O0hue8fCz1o9Kuk7SCElfltRe0jZJr0n6uXOuwrNOfwVfqiZJcs49bWadJd2m4AvVFkqa7pyLfeEaAAAAAADNijnnUp2GYxb6SbHi4uJi5efnpzo5AAAAAIDjXElJiQoKCiSpIPTusYR8f8YbAAAAAICWjMAbAAAAAAAfEXgDAAAAAOAjAm8AAAAAAHxE4A0AAAAAgI8IvAEAAAAA8BGBNwAAAAAAPiLwBgAAAADARwTeAAAAAAD4iMAbAAAAAAAfEXgDAAAAAOAjAm8AAAAAAHxE4A0AAAAAgI8IvAEAAAAA8BGBNwAAAAAAPiLwBgAAAADARwTeAAAAAAD4iMAbAAAAAAAfEXgDAAAAAOAjAm8AAAAAAHzU6MDbzM4wsxfNbJuZOTO7yDOvlZndZWZLzOxgaJnHzKz7EbZ5S2hb3mHF0XwhAAAAAADSydG0eOdKWiTpW3HmtZU0RtIvQ38vkTRI0n8asN2lkrp5htOOIm0AAAAAAKSVrMau4JybIWmGJJlZ7LxiSWd5p5nZtyV9YGa9nXOb6tl0tXNuR2PTAwAAAABAOmuKZ7wLJDlJB46w3MBQ1/R1ZvaEmfVOtKCZ5ZhZfniQlJfMBAMAAAAAkCy+Bt5m1lrSXZL+4ZwrqWfReZKuljRd0nWS+kl628wSBdQ3Sir2DFuSlWYAAAAAAJLJt8DbzFpJ+qckUzCYTsg5N8M594xzbrFzbqakcyW1l/TZBKvcqWBLenjombSEAwAAAACQRI1+xrshPEF3H0mfOkJrdx3OuQNmtkrSgATzKyRVeD7vGFILAAAAAIB/kt7i7Qm6B0qa5pzbexTbaCepv6TtSU4eAAAAAABN6mh+x7udmY0ys1GhSf1C471DQfe/JI2TdJWkTDPrGhqyPduYHXrbeXj8t2Y22cz6mtkpkp6TVCPpH8fy5QAAAAAASLWj6Wo+TtIbnvF7Qn8flXSLpAtC4wtj1jtT0pzQ//0lFXrm9VQwyO4kabekdyRNdM7tPor0AQDQIAcOVerR9zaqVZbpm1PiPt0EAABwzI7md7znKPjCtESO+MC1c65vzPgVjU0HAADH6sChKv1+1iq1y8ki8AYAAL5pit/xBgAAAACgxSLwBgAAAADARwTeAAAAAAD4iMAbAAAAAAAfEXgDAAAAAOAjAm8AAAAAAHxE4A0AAAAAgI8IvAEAAAAA8BGBNwAAAAAAPiLwBgAAAADARwTeAAAAAAD4iMAbANDiOedSnQQAAHAcI/AGALRYZqlOAQAAaAkIvAEAAAAA8BGBNwAAAAAAPiLwBgAAAADARwTeAAAAAAD4iMAbAAAAAAAfEXgDAAAAAOCjRgfeZnaGmb1oZtvMzJnZRTHzzcxuM7PtZnbYzGaZ2cAGbPdbZrbBzMrNbJ6ZjW9s2gAAAAAASDdH0+KdK2mRpG8lmP9jSd+V9A1JEyQdlDTTzFon2qCZfU7SPZJulTQmtP2ZZtblKNIHAAAAAEDaaHTg7Zyb4Zy7yTn3XOw8MzNJ10u63Tn3gnNusaQvSeou6aLY5T1+IOmvzrmHnXPLFAzaD0m6prHpAwAAAAAgnST7Ge9+krpKmhWe4JwrljRP0qR4K5hZtqSxMesEQuOJ1skxs/zwICkvad8AAAAAAIAkSnbg3TX0d2fM9J2eebEKJWU2cp0bJRV7hi2NTikAAAAAAE2gub7V/E5JBZ6hZ2qTAwBozlyqEwAAAI5rWUne3o7Q3yJJ2z3TiyQtTLDOHkk1oWW8ijzbi+Kcq5BUER4PPloOAEDjmLh+AAAA/yW7xXu9gsHy1PCE0DPYEyTNjbeCc65S0vyYdTJC43HXAQAAAACguWh0i7eZtZM0wDOpn5mNkrTPObfJzO6VdJOZrVYwEP+lpG2SnvdsY7ak55xz94cm3SPpUTP7SNIHCr4ZPVfSw0fxnQAAAAAASBtH09V8nKQ3POP3hP4+KulqSXcrGDT/RVJ7Se9Imu6cK/es01/Bl6pJkpxzT5tZZ0m3KfhCtYWhdWJfuAYAAAAAQLPS6MDbOTdHSvxQnHPOSbo5NCRapm+cafdLur/u0gAAAAAANF/N9a3mAAAAAAA0CwTeAAAAAAD4iMAbAAAAAAAfEXgDAAAAAOAjAm8AAAAAAHxE4A0AAAAAgI8IvAEAAAAA8BGBNwAAAAAAPiLwBgC0eM6lOgUAAOB4RuANAGixzFKdAgAA0BIQeAMAAAAA4CMCbwAAAAAAfETgDQAAAACAjwi8AQAAAADwEYE3AAAAAAA+IvAGAAAAAMBHBN4AAAAAAPiIwBsAAAAAAB8ReAMAAAAA4KOkB95mtsHMXJzhgQTLXx1n2fJkpwsAAAAAgFTI8mGbJ0vK9IyfJOm/kp6pZ50SSYM8486HdAEAAAAA0OSSHng753Z7x83sp5LWSnqz/tXcjmSnBQCAhnDc7wUAAD7y9RlvM8uW9AVJf3fO1VeraWdmG81ss5m9YGbDjrDdHDPLDw+S8pKZbgAAAAAAksXvl6tdJKm9pEfqWWalpGskXahgkJ4h6T0z61nPOjdKKvYMW5KRWAAAAAAAks3vwPurkmY457YlWsA5N9c595hzbqFz7k1Jl0jaLenaerZ7p6QCz1BfkA4AAAAAQMr48XI1SZKZ9ZE0TcFAusGcc1VmtkDSgHqWqZBU4fmso00mAAAAAAC+8rPF+yuSdkl6uTErmVmmpOGStvuRKAAAAAAAmpIvLd5mlqFg4P2oc646Zt5jkrY6524Mjd8s6X1JaxR8HvwGSX0kPeRH2gAAAAAAaEp+dTWfJqm3pL/HmddbUsAz3kHSXyV1lbRf0nxJpzjnlvmUNgAAAAAAmowvgbdz7jVJcR+8ds5NiRn/vqTv+5EOAAAAAABSze+3mgMAAAAA0KIReAMAAAAA4CMCbwAAAAAAfETgDQAAAACAj/x6qzkAAM2Gc6lOAYCmVlJeJReQcnMylZVJWxQAf1HKAABaLIv7+xsAWoJz73tbI297TZ9sK0l1UgC0AATeAAAAAAD4iMAbAAAAAAAfEXgDAAAAAOAjAm8AAAAAAHxE4A0AAAAAgI8IvAEAAAAA8BGBNwAAAFos51yqkwCgBchKdQIAAMe3w5U1OnC4UtmZGerULifVyQEASZJZqlMAoCWhxRsA4KvXlu3QpDtf13efWpDqpAAAAKQEgTcAAAAAAD4i8AYAAAAAwEcE3gCAFo9XKwEAAD8ReAMAWizj7UoAAKAJJD3wNrNbzMzFDCuOsM7lZrbCzMrNbImZnZvsdAEAAACx6PECoCn41eK9VFI3z3BaogXN7BRJ/5D0N0mjJT0v6XkzO8mntAEAAAAA0GT8CryrnXM7PMOeepb9nqRXnXO/cc4td879XNLHkr7tU9oAAADQwpl41ARA0/Er8B5oZtvMbJ2ZPWFmvetZdpKkWTHTZoamx2VmOWaWHx4k5SUhzQAAAACARjhcWaPH527Q43M3pDgl6c2PwHuepKslTZd0naR+kt42s0TBcVdJO2Om7QxNT+RGScWeYcsxpBcAAAAAcBTKKqr18xeW6ub/LE11UtJa0gNv59wM59wzzrnFzrmZks6V1F7SZ5P4MXdKKvAMPZO4bQAAAAAAkibL7w9wzh0ws1WSBiRYZIekophpRaHpibZZIakiPM7PwQAAAAAA0pXvv+NtZu0k9Ze0PcEicyVNjZl2Vmg6AAAA4BvH74kBaAJ+/I73b81sspn1Df1U2HOSahT8yTCZ2WNmdqdnlfskTTezH5rZYDO7RdI4SfcnO20AAAAAADQ1P7qa91QwyO4kabekdyRNdM7tDs3vLSkQXtg5956ZfV7S7ZLukLRa0kXOuU98SBsAIEX46R4AANBSJT3wds5dcYT5U+JMe0bSM8lOCwAAABAPrwgC0JR8f8YbAIC0xzOeAADARwTeAIAWiwYvAADQFAi8AQAAAABHxdFtrEEIvAEAANCCETQAyUAvsvoReAMAAAAA4CMCbyTVi4u26QsPzdNf3lqb6qQAAAAAQFrw43e80YJt3n9I76zZo64FrVOdFAAAgIgn5m1UwEmXjumhttlUgQE0LUod+IJnPAAAQDq5+YWlqgk4nTO0SG2zs6irIK3d+uJSZZrppvOHpjopSBK6miOpHO8nAQAAaYyqCtLd3rIKPfzuBj30znqVlFelOjlIEgJv+MK4jQwAANIIVRM0FzWB2ttDgQC3io4XBN7whXF5AwAAaYjeeUh7nmo0x+vxg8AbSeUoHQDEoFgAkA4S9cajjEK68TZgcXgePwi8kVThixddzQHEolwAAODIuF4enwi84QsKDADNiaNNAWgxON/RnDSL3qTNIInpgMAbScV5B6A+Bw5V6ltPfKzv/GNBqpMiiZuEQEvC+2fQXHiP1OZUtzYuqvXid7yRVLU35TjxANRVXhXQy0u2q1WmSRqd6uQAaIFqH4ujroL05D02m0ODNxqGFm/4gmsZgPpQkQDQ5KiboBni0YjjB4E3kipcOHBtAxAPN+UApBphDNIdl8rjE13NkVS0YgEAgHSyZleZSsurVFkdiDufqgvSDTepj08E3vAFBQaA+lDRBdBUbvnPUr2zZk9kvFm8JRoI43A9biS9q7mZ3WhmH5pZqZntMrPnzWzQEda52sxczFCe7LTBf+GygTeHAognVSXDQ2+v08hbX9Mt/1maohQAANAw3no0cffxw49nvCdLekDSRElnSWol6TUzyz3CeiWSunmGPj6kDX7jLjKABmjqFqeK6oCKD1fpcGVNk34ugNSL7YVHVQVpz3PMcrweP5Le1dw5N907bmZXS9olaaykt+pf1e1IdnqQGnQ1BxAXZQMAAPXy1qN5q/nxoyneal4Q+rvvCMu1M7ONZrbZzF4ws2GJFjSzHDPLDw+S8pKWWhyT2q7mAJBYqqoRVGAAhFFXAZKDK2vD+Bp4m1mGpHslveuc+6SeRVdKukbShZK+EErXe2bWM8HyN0oq9gxbkpZoHBO6wwCoT6re/0AvHKDlMgoANGPNqW7NmVY/v1u8H5B0kqQr6lvIOTfXOfeYc26hc+5NSZdI2i3p2gSr3KlgS3p4SBSgI0W4yAEIo5UZQCodqUbSnAIbtDwcnscP335OzMzul3S+pDOcc41qkXbOVZnZAkkDEsyvkFTh+axjSSqSiAo2gIZIVUWXCjYAygEAqeDHz4lZKOi+WNKnnHPrj2IbmZKGS9qe7PTBX1zMANQnVfdJj9TFnbILOH7RPoPmjN+dP3740eL9gKTPK/i8dqmZdQ1NL3bOHZYkM3tM0lbn3I2h8ZslvS9pjaT2km5Q8OfEHvIhfWgCqbjIVdcEJEkZZsrI4CoL4MhS9cw5gNShdx4aYsGm/TpwqEpDu+erKL91ytJB3H388OMZ7+sUfO56joIt1uHhc55leiv4W91hHST9VdJySa9Iypd0inNumQ/pg49q32re9JXZi//0ngb8bIbeXLW7yT8bQMOkOsyl/oKjtaukXP/8aLPKq/gt+OYm1eUOmqffzFyprzzyod5ftzfVScFxwo/f8T5i+eacmxIz/n1J3092WtD0uCsHoKGcc032jg66muJYXfTAu9pWXK5VO0p10/lDU52cZmHZthK9t3aP+hXmauqQopSlI7acoa4CIBWa4ne80QJRyQUAHE+2FZdLkl5fsSvFKWk+5m/cp9tfXq5/zU/TX32lroI05b05xI2i4weBN5Iq/NwU1zIA8aT6VyiowOBYcQg1Xqpvxsd+fGwe8vIqpDPeSXD88O3nxNBChcqGVFxkKZiA5sW5pisruBmIprR+z0FV1wTUs0NbtcnOTHVyUiZdrsqpDvzRPKXLcdMc7gs1hzSmA1q8cfxJk4ISQF2cnmgJrn74A531+7e0bHtxqpOSUuHKOL8eALQM6XKzIl0ReCOpIm8158wDcASpuEFOzxg0hUjAybUwKOW7IfblapQDAJoegTeSKnwxS/k1FkBaSlUcQvyDZGlI0BbgWigpfQJczn80Z+lxFiEZCLwBAACSiBbvoEgvuJSmoi4CGTRGqu8fpcsNLBw7Am8klUvhVbb2WTIAzUFKKhPUX9CEMrggSUr9DQiyAUcjpe8mcHH/RTNH4I2kqo27ucwBCPLG16kqGyiT0JRqu5q37OMuXRrqYuN+btSjOUmX8wjHjsAbANAkYlu90qkukU5pQXpryLFS29Xc16SkvXTtah6L8x9AUyDwRlJR2QBQrzQrGyir4IdIi3cLP75cmuyHuj0PCLXRcKn/NYxUfz6ShcAbSRUunFJ5jU31s2QAGoZHvHG84rGraOwFNEfpUp2kq/nxg8Abxw0KJiD98XNiaAnC16MMallpIdEz3kBzwOF6/OCSgKSiqzkA4HjWkKDN8XI1Senzs2rUSdCcNYcbRanvjt88ZKU6ATg+tfTKBoAjS8WFmt9DRVMIH2X8nFhQuu2GxpQCzjn9Z9E2VdU4nT+im1q3yvQtXUhPLf2yEQg4VQUCyjRTVmb9bbbU/+tHizeOO5zyQHIUH67SnJW7VF0TSNo2OT/REvBytaB0aQU71mDg+qcX6kfPLFJpeXWSUgTUL13OHUn64t/nadBNr+rlJdtTnZRmj8Abx8Q5p12l5dpVWq5AwKXNG0wBHLvL//yern74Q/393fW+bL+ltyKks1c/2a4ZS7brcGVNqpPSLNUe2y37Yuhq3zKXWgk+P9wFvr6yyMzUKtTKV5XEm5BAQ6U6CK89/rloHysCb0RUVgca3Q2zvCqg8b+arfG/mq1DVTVH/ZudK3aU6I0Vu7Rx78FGrlmL4gAtyaqdpfrLW2s1w8c70Kt2lkmS/rNoW9K2mepnPSknGua7/1io6574WPsPVTZ63aqagEbd9ppG3faaSsqrfEhdajWkEhy+liajq/lLi7fpB08v1AsLtx77xppYur7dvbE3/bIJvJFCqb5JzY2n5CHwhiRpb1mFTvrFTH398fmNWs9bAYm6rDaycv23t9frK498SDcWoIEWbynWHa+s0FMfbvb9s9Kt0nw0Uh3wp9Lv/7tKE+6YpQfeWNPgdWpCNb3Mo4gcA87pwKEqHTh0fAXdWaF9MaxbwRGXTeZLxZZuK9G/F2zV4i3Fx7ytVEn16dfYj9+y/5CeW7BF76zeI0lqlRncQmU1gQeannNSeVWN9pZV6FBl0z/uwI2n5PEt8Dazb5nZBjMrN7N5Zjb+CMtfbmYrQssvMbNz/UpbKlXVBPTa0h2asWS7AgGn6pqADlZUq7wqtd35/rNomyprAvrvsp2NWs97F84s/l250vIqBQL1367LiOnudbiy5qifK031Bf54F27JOVKexvPCwq36v/c3JjtJSTN/4z4t2nxAByv8u7DtKavQmb+do7PuefOYthPe/97AqKom4MuFsTmcU7OW7dS/5m/RjuJy3z9r64HD+tlzS/S711b6/lnJUFZRrZ0lFY16PrUmEG6xbXzmR10XGr12XSt2lOid1Xt04Cha35PpwlE9JEkje7U/4rLhZ7xLDh/5+tfQbTWD01BSsIz798db9N9lO1PeUhcWewPkSL0WFm0u1vefXqQ/vL5aUm2LXyWBR4u072BlSgLeMCenbz+5QGNvn6XnFySvB1pDceMpeXwJvM3sc5LukXSrpDGSFkmaaWZdEix/iqR/SPqbpNGSnpf0vJmd5Ef6UulwVY2+/vh8XffEx6oKBPThhv0a9ouZOv+P70gKvsxo24HDWrOrTLtLKxJup6K6Rmt2lenFRds0b93eOvPLq2q0aPOBBlfCSw7XFijOOZ1739vq+9OXNf3et/TqJzsSrue9dJkscjFbvr1Eq3aWasv+Qxp+y2v62mMfSZI27zukB+esVWmo+6FzTocra7R5/6HI+Nm/f1NDbn5VK3aUxv3M8qoa7SguT3iz4pUlO3TDM4uiusfuLavQnJW7NP3etzT1d3O0qyS6cn64skard5bqrVW7j6m7u1f4xkFjuu+v2FGiFxZu1Sdbgy0by7eXaN66vZFtrNlVqkWbD6i4gS1Je8sqVHyoKrJ+aXmVVu8s1esrdmrptuKobqBvrNile2et0ty1e7W3rPbYi03/Bfe/q74/fVkn/O8rkcp5eLlwoVxWUa3H39+on/xrsf7xwabI/O89tVA3Pf9JZB/XNKBCGl6m+HCVdpdWRPLdm66DFdV6Zcl2Pb+g/q6YifKiqiag0vIqXfrgXF34wLuav3F/ZF7xoSpt2nsoMp7owrP/YKVW7CiJjO8pq9CaXXWP4dnLd2r9noNavaus3rT+duZK/ey5Jdp24HDc+TUxXVnP/v2bGvizGZH9HbZ53yFd9dD7mrNyl3YUl+vdNXu0bFtJ7Oa0emeprn38I/3omUVR72uQpE+2Bo+VnSXlKquo1rPzt+iFhVt1zSMfxv2OUvAYiC3DnHMJg4fN+w5pwab92ncwGFxt2X9IZY24AXLv7FX60TOLtDyUB845rdtdpvV7DsYcp7VpOZLqmoDW7CrT4i0H5FztPtlTWqEn5m3Svz/eqt/OXKnfvbZSWxPk0/yN+7TtwGE557RiR0nUd1q6rVhPfbBJH6zfV2e9J+dt0rrdwWOktLwqKr3bDhzWqp21+720vEpvrtqtNbvK4gZ54ZszgdA5uvXAYc1du1e7Ssv15LxNuvOV5Xp58fbIZ3hvPB2sqK5zHYk9PuoTDnie+Wizbn9pmeZv3B95bvxwZY0qqwOqqK7RvoOVqqiuUSDgVFpepYrq4DJvrdqt6fe+rS/8bZ4WbymO+9nhceecyqtqtHJHqXaVlutgRbUWbzkQOabCFm0+oNnLd2rzvkM6kvB3L6+qidyAuv/11XW26RUIOB0MfccLH3i3Ud3tZy/fqXteW6m5a4PX9Z0l5Xo6Tq+WdbuDx2V4P3lVVNdoV2m5ig8HPzd8HVmzq1Tr9xzUZQ++p6c/DJYTxYer9N7aPZHPi1V8uEqzlu3Um6t2R01/afE2PTZ3g3YUl6sm4KLKxffW7tUP/rlI//PYR7rr1RWSpH/N3xKZ/8LCrbpv1uqoYzissjqgx9/fqN/OXBl1833j3oO6d9Yqbdx7UM4FGy2cczpwqDKS/yt3lGrbgcOR/K3P+t3Ba1C8dxiUVVTr0bkbJNX2csjOin7GNXyeOeeizo+agNON/14SuYYn/Pw9B/Xa0rBwpT4AACAASURBVB1avOVA1HTvsbz/YKU+3rRf63aXNaosDAvvIyl4vLywcKuenLcpclxI0uItB+o0cjTkupzI9uLDemf1Hq1MUH+Ll0bvzdI3VuzSPz/aHHXN9TpYUa3DlcFyInzsO+ciZWwiZ93zpk6/+3Ut3VabL59sLdbLi7dH0hoIBPe5V7j8uv3l5br5haVR8/7fm2vV96cv61nPsR0Wrqe8s3qPbvnPUr20ODpYvvzP7+nEm2ZoZ6guGq/cjr1uZWcF07Jl/yH9YfZq/f2d9dpdWhF1zEjSgUOVeuqDTZFHUwIBF2ktX769RFtC9e29ZRXBcuJQlbbsPxS5xoW3461j13fjac2u0gbXSb3mrdurf364Oe6xXRNw2l4c/5ra3JkfP61iZvMkfeic+3ZoPEPSZkl/dM79Os7yT0vKdc6d75n2vqSFzrlvNODz8iUVFxcXKz8/P1lfI+nKq2o09XdvRlXQPj+ht56ct0mDivI08/tn6Pf/XaX7Zq+OzP/fcwfrolE91CW/ddS2zvn9W1oZumhNG9JFp/Qv1G0vLZMktc3O1CHPxWTSCZ3Ur3OuPj++t55bsFWZGaa3Vu3WvoOV2lVaob99eZy++uhH9ab9q6f104ieBXpxUbAreJ9ObXXmoC6at36v/vh6sPvifVeM0i9fWq49nqCtc15OpPJ93xWjdNNzn6i0olojehZEus1NPrFznYt65HsOK9I3JvfXrOU71bdTri4f10v/9/5G3fT8J5HtZ2dm6IZzBun6pxfWWf/OS4bryvG9o/ZXWKfcbP1k+mAdqqzWLS8ui5p33xWjdLCiRpP6d9KaXWVasuWABhbladn2Ev3o7EHKzDA553TvrNU6f0Q3mUnPfLRF6/Yc1Bcn9tH1Ty/UvoOV+voZJ+gvb63Tk1+boFMGFOqFhVv18uLtumxsT00bUqTH39+o15bt0J8+P1bFh6t0xm/eiLsffnjWifr2pwao342vSJIK22Xro5vOqrPcs/ODrQwXj+mhjzft1//N3RipAMbzp6vG6OS+HfWXt9bqr29Hv0Drt5eP1L6DFbrjlRU6d3hX7S2r1ANXjdGEO2ZHXRD+dNUYLd9eoplLd0SeCY7nVxefpJ89F8y39m1bRbqh3nHxcP3x9dU6c3AX3XHx8MjyxYeqNPK21yRJi24+W398fbUeeqc2je3btlLHttlq37aVMsz0UShYvubUftpRclg3nTdU3du30feeWqAXFm5Tbnamrp3cX5NP7Kx/frRZ63YfVJf8HN16wTCNuu2/UWl97ftn6MSiPEnSufe9rWXbSzTrB5O1ZleZbntxqe67crQenLNWr6/YJUn68qQ+enRu/Jb8y8f21G8uH6mfPbdET8yLDoqnDOqsBZsOKCvDtP9Qpa6a0EetW2XUyQtJumRMD43v21FrdpXp2sn99dqyHfrZc59o6uAumh1KR9jM68/Q26t3a/n2Uj37cd1KQdjVp/TVLRcM05yVu3T7y8u1xnMz4PppA3XvrNqyaEK/jpoXJ0DMb52lQV3zVFZRo29MPkEDu+SpQ24rTbrz9bif+fHPz9KYXwb39+QTO+srp/bVfxZt078/rr1p0jE3OxLYXDK6h6YM7qK5a/fop58eIkn6n0c/0gcb9mlQUZ5W7ixVr45ttHlfbbl63xWj9L2nasuDL03qo8dC+TOhX0d9b9pAff6v8yRJpw8s1Nuh7qS/vOgkDeuerzG9O0iSXlmyXd984uM63+GHZ52o3/13VdS0F751qjrn5ehTv5uj8qqAXvrOaXpr9W7d/Wp0q/j9nx+t80d0l6RIeX/VhN4a1r1AI3oW6KQeBXpp8TZ9+8kFUesVtsvWH68coy8//EEkyHnrhjPVu1NbDfn5qzrsqSRdfUpfZWaY/vbOep3ct4M+3LBfDfH+jVM18c7ZdaafPrBQ5w3vps+d3Eun3fVG5Bp246cHa1L/Tpq1bKfatc7S18/oLykYzAy5+VVJ0jen9Nef5qyNbKtrfmvtKCnXzecP1fxN+/Xy4u364sQ+evz9jerfOVftWrfSos0H9NCXxmna0CJ9+8mP9dLi2keQ2mZn6oVvnaqBofMzEHD69H1v1ynfE7n7shH68b8WR6VnfL+Oatc6SxeP7qGT+3aUJG3Yc1A/eXax5q3fpy55OdoVcxMpM8M0fVhXPXDVGN324jJV1QTUvm0rPfPRFv3iM0N1nee4mX/TNHVql6NrH/9IM5fWBoQ9O7RRIOA0eVAXndy3g37wz0WReacNKFRhu2w9vzC6wr7ujnNVWlGtkbcGy8Znr5ukXSUV+vNb63Rynw666fyhuvHfSyI34LzHd6y1d5yr0+96XduKy9WhbSstuPnsOst884n5emVJ8Ob7Tz89WN+YHMzjiXfM1o6YG9g/mT5Yc9ft1VsJrucbfn2eJKnvT1+WJI3v11F//eI4Xf/0AvXo0EYfbzygaUOL9IdQHejWC4bp1U92aFzfDtpZUq5/fhQsy9rlZOm6Kf115fjekbIknoevPlkvLtqmwd3ydMcrK+rMD1+fwz4zsrsuGd1Dj83doDdWBr/D6QML9fhXJ2jc7bMidZtPbj1HJ/1iZtzP/NHZJ+q3r9WWDW//+Ez16ti2znJTfzdHa0PBf6fcbL383dN19cMfaMWOUp0zrEjj+nTUr15ZHln+3OFdI/lw7eQTtO1AuS4Z3UMPv7dB767ZE7kmb/j1edpefDiq/O1XmKtJ/TvpydD1J5zXm/cd0ul3vxH5nv07t9OzH2/ROcO6amTPAv38haX63eUj9bvXVqpd6yz1K8yNHL9TB3fR/543RO3btNLY22dJkn5+/lDd//pq7fcEYf0752r2D6dIkh55d73mrNodrJMN6yrnnKbe86bW7T6op74+URNP6BQ5Nq494wTl5mSpT6e2GtO7g+54Zbm+OLGP7pyxQktibmq885Mzddpdb0S+28zrz4iqM8/fuF+XPvieJOml75ymjrnZunPGCs1du0d7yoLXmRvOGaT7Zq1WZU1A3506UBeM7K4BXdrpS3//IOp4PmtokV5fsUtd8nK03XPDoE+ntirKa60fnn2iPveX9yVJf7xytL7zj2A5fsXJvfTrS0dElg9/z/85vZ8uHt1TP3xmke66dLhG9GwfmefVo32bhDd3e3dsq2lDivTM/M1q3SpTUwd30VMfblZBm1Za9Iuz9f66vboilCYpeM1efMs5Ou8Pb2tpnJvwkvTdqQP1h9mrdUJhrp75xiTd/vJyPRdq2Fh+23S1yc7UrtJy/eXNdXronfXKzDDddN4Q3friMmVnZmjVrz4dtb2qmoDmb9yvpdtKdM2pfSN12bC7Lx2h8f06aspv50RN//yE3rrpvCFqm53ev35dUlKigoICSSpwzsXfqSFJ/yZmli1prKQ7w9OccwEzmyVpUoLVJinYQu41U9JFCT4jR1KOZ1LeUSe4CeVkZWhbzB2ccEGYEbqr6m0xk6Q7XlmhKYO61Am8vXedqmqc3vPcrT4UE2jNXbdXi7Yc0JjeHfS3d+pW6I8UdEvS395Zr4I2raLulHbNbx0JuiVFVXTDvC1e3vneZ9USBd2SNHPpTp06oFAPvLFWnxrcRZeP6xV1Fy68/VkJ7m7f+cpyXXFyLx2qqntHbe/BSpVWVOuXLy2rM+/v76zXoi3F+uOVo/WjZxapwnM3v0PbVvr6Gf31zpo9um/2av1pzhqdP6J7pFDytrCEL+rXP71Qb/34TC3aXKzXlu1UUX5rnT2sq56Yt1Grdpbp9ZU79e6a+C0OkjSqd/uowGRPWaV2lpSrKOa4WLK1WK8u3aHsrIwGvRCrTatMLdp8IG6g96NnaiuB4Qv+8wu21rkbvnX/4ajjIBFvYOR99vOWF5eqsjpQ545pVmZt2+iTH2xSeUzLTqJnSMNv4B7QuZ2+O3WgXgzth4OVNVq4OdhC5A2AwwG2V1Fe7X5dtj14Tj763gZV1QS0rbhcv56xIuoufaKgW5IWbg62aMTrAr2nrCLqnHq8nm74//54a+QYqKgO6MSidpJUJ+iWgi1K3mAnkUfe26BbLhimB+esjQq6JUUqhWE5CX67tqS8OhLYfe+phbp0TE8N75H4Bqj3PQ5vrtqtLnk5Uce2pKjWxH8v2Kp/h86tTfsO6bFrJujjTcHPCwdb3mMrnA6vxzz5s2DTgUjQLSkqKPn585/o2sknRALvQV3jX1pig24p2CKwYNMBlVcFy4ofPbMoqtdOm1aZOlxVozkrd0cC79yc4D4NH4+DivL0n++cGvd83FNWqaL8nKiWxQWb96t3p7bKaZURFXg/8t6GyP8NDboladn2+K10b6/eo7dX71GPDm20q7T2OL5zxgr96aox+sPrazSgS7tI4O3txutNi6RIsHabp9wNH/drdx/UqQM6SVKkFWRjTMvXocoardxZGgm8n1uwtcFBtyQ99Pa6qPEdJeWRsnLj3oN64msTJUn5bVpFbjTFBt1SsEVm64HDqq4J6Jn5m1VaXq381lkqKa/WnJW76yz73po9UUG3JG3ZHzxuSw5X1blp+c6a+MHym6t3a/LAzpHxgxU1OlQZ7OGWlxOs0q327I9EQbcUvHmwLVQu7Y9Tln68aX+k7JeC519YbNAtSev3lCUMuuPp3bGt1u0piwS5UrC1rig/RztLKrRiR4nmrturnFbRnTPLKqq1ed8hbd1ff4vYVx75MPjPgvjzl2+Prm+9uGibagKBqPSEH7XwNij8qZ53JXQraKPCdtmRgG7J1uK4gbe3zWvvwcqoG14zl+6sc6x46wczP9mhDXsPaXiP/Lj7O1wGha3fczAqDfsPVam8qibq2Hh79R7NW79PldUBzVm5O9JD4YfhekCxoo7R2St2ae3uMj34hbGRab+esbzOW6+915GVO0s1Z+VujerVXucM6ypJWhea/+h7GzTxhE6RZf/fW+uUlWGqDgR/O33GJzu0s6Q8bkv6xX96L+q7fbzpgKaf1DUy7a9vRZ/z1z3xsRZtju5p8JuZtTdI/zB7tboXtNaALu3qfFb4ccztMdfzjXsPqbS8OuqRhnDQLSnh+xmyszJ00/NLtHx7iX718nI9fW38MClR0C0Fz8twvae0vDpS5wh3D28V87vbJaFHjrx1j1jhm1+7yyrUMTdb+a1rw8U9ZRXq1bGtnFOkMaQm4DSiZ+JHcKprnL7w0DxVB5z6FdY9H3787GKdcWLnOtOfnLdJN5w9SG2zE2662fGjq3mhpExJsZHQTkld6y4uhaY3ZvkbJRV7hsRNOmnEzNSjfZu488b1CVb0TulfqMFd89SnU1uN6FmgMb3bq19hbp3lr582UGP7dNDo3u01qld7je5de8CfPrBQPTtEf86Zg7pELhw9O7TRtWecEJl303lDtPaOxI/UmwXvTP/5C2N1yege+sLE3jpnWJHOHdFN4/t1jFp2zo+m6DufGqBT+ndSTlaG/njlaM3+4WQ9eNWYyHeUFPWdxnqmh9Pfp1NbDSrK0z/+Z6IGFeVpfN+OGhyqBPf2XEAGd83TuD4d1Ck3/lnZOS9HxYer9OBVY+vM++LEPhrft2MkgAmbfGJn9ejQRr06ttGALu00tk8HDe9RoGtO7aeT+3bQFyf2lRS8Azl9WFddPLqHLhjVPbL+BSO7a0TPgqjt/uVL49S6VaamDe2ir53WL3JRmH5SN53UI1+tszI1yXPRkaSCNq10QmGu+nfO1ZjeHdTXs89OH1gYedlFVNoHBVsQTx9YGHd/hPXp1FY3nTdEA7q00+RBnTWse91A6XtTB+quS4fr2skn6MJR3XX+iG4a0KWdbjpviG789GDddelwXX1KX331tH66akLvqNZqSTp7aJG+elq/yPj10wbGTctXT+un700dqE8Pjz7dc3OydMnoHhrYpZ3OH9FNp/Qv1NWn9I3MH9+vo84f0U1fnNgnUlmXgq0HudmZkpkqawL64sQ+6leYqyvH99YlY3po0gmFGtot+H3vvGS4pgzqHHW+fH/aiSpo2yoyHu7KfcGo7vrJ9MG64uRe+tNVY/R/X5sQWaawXU7kIh178fjSpD6SpFMHFOqEzrV5ePdlIzS6VwedOqCTBnfNU8fcbE08Ifp8CjtzUOeoPK0OBNSvsJ0uGd1DPzzrxDrLD+6Wr8yMxOVNWK+OwfkXjuoR2SeSNLBLO33l1L6R8U652TpjYKE+N66XrprQOyot5w3vprOGFqlvp7aRtPX3VFi+OLFPZB98anAXXT62Z2Te6QMLNeGETpo2pEhSbUXBq212pq4c31v9O+fqB2cFe5uM7NVeea2zIueAN+2SosrDWJP6d9KPpw+KjH/l1L46dUAn/ezcITKLfuymb6dc/ezcIVGVDu9+C7vhnEHqV5gblX9Xn9JXAz374WfnDdFlY3vqXM9xHr6LP6goTwVtWunycT3VKiNDN58/VF1jbqpdNran+nbK1Q3n1Ka9T6fg8XTu8G5Ry15zaj811NlDg/t+2pAidcrNUdvs6Bss3vwqLa/WuD613/GiUd01sld7TejXUaf0rz0HM8w0bUiRpg3poq4F0d/j1guGRf7/7eUjdf6IbpGycvKJnXXVhD665TNDNbxn8AVmY0J52a8wVyN7FugzI7ursF3tffcLR3XX96fVPQcmx6nEScHjMezK8b112diekfw7f0T3SDfLjrnZketk+Nz2PiY8smeBhnXP1+6yCg3o0k6F7bL1ly+N07QhRRrfr6N+fv5QScFW4LY5WRrTp4O6x+wLKdgDY1iPfA3pVnuT54wTO+uEONf9+64YpSkndo7cqJekTu2yNaJngb595gB97uRekhQJaqRgK/Xdl42os62wH08fpLbZmfraaXWPmf6F7XRy39rrs7f8jS3nOrRtpRvOGZzwc7zH1VNfn6hLRvfQ/547RK0yMzRtSJHOOLGzbjhnkK6b0l8PfmGsXvv+GZp+UjeN6tVe/Tu3U8e22eqa31oXjuquwV3z1CW/tfLbZOmrp/XTWE8d4O9Xj9OlY2qP2VMHdNLwHvFfhjehX93ydkDn6PrAJWOCz/V/b2rt9evK8b0Tfs9Lx/bUs9edEhnvHSfolqQ/XDk6avzdn34qavy+K0bpmlP7KSfUxf2z42q/U8fcbPXq2EYnFuVp+rC61eR+hbn6uqeOd3LfDvrcuF6RdxOcPbRIZRXVOrlvB+V5yrYfnzNI93x2pB78wphImT2kW77OGlqky8f2VOe82vNueI8C/ebykRrcNU+nDQheDwZ1zav3/QenDijUlyf1iSzjDVLDZVj4fJ82pIsuGNVdk07opEvH9NT4vh119an9dMqATnW2+8sLh6lb6NyaeELHqO8kSXeFWppPH1ioznk5uvn8IZF504YUKTc7U3dfNkKXjOkhs+B3njIo+GTsN6f01yWjeyT8TmGnDyzUGQMLo44173EYm9+DivKUnZWh84Z3128uH6nzRnSL3MT425fH1dm+Nz8lRa63knTVhN665tR+6lbQWiN7BntOje3TIRIIx7uuStLvLh+pLnk5cedJ0i8+M1TfOnOAzCzyqEWXvJxI/ahzu5xIff26Kf3Vv3OuLhvbM3LOeLXJztSQbvlq0ypTmRkZdX7t4aJR3fXLC4fVWW9kzwJ1SFC/b66S3tXczLpL2irpFOfcXM/0uyVNds5NiLNOpaQvO+f+4Zn2TUm/cM4VxVk+Xov3lnTvai4Fu8WFL5rh52qqA06tE7QmHQvnnGoCTlmeAK26JhD1eYGAk9mxv3m1JuAa9Pbb8HKV1QFV1gTULid5nS4CAac9ZRXqnJejiuqAMjyFxbFuN5xnzrk6+6o6pvdBm5iKa1VNoM4dx0TbLq8K1Fnfq7I6oIA7tuMl3neQpJLyKuXlZMnMIq3aR/NG43jC+Z7os5PhYEW1sjJNGWaqqE7usXUkiY7/o/m+zjlVB4Jvhe4c56IYb5vh46i6JhA5BqtrAjpYWaOCNrU3EcLHalZmxhGP6/D0gEt8HHjnO+e0u6xCXfLqBhfhZaUjlzWl5VVqm50V+czdpcFzuqFlTKLPPtLnHq6sUUaGlJMV/9zybqO+/RX8q6jgKPz8XkZM+iurA3Jyys7M0MHKmmM+Zr15Wl5Vo9atMnWwolrVARc5DgKB4PGVjLKxISqqayI3SOrbf8daNjjnVFEdOOqy8Uif7z234gnv7/rUBILPAzckjX6VlQ09D72qawJR9Qivw5U1Kquojiqryiqqm7T8PZLwdy4+HCxbqmoCyg2lr6K6RjUB1+CurMdSDiVSUV0TKXeOJn+OxFsuxJuXqA64q7Rchbk5cddtyPFZXRNQRXXtvm6oRGVtvM9syHkXqyb0zHPb7MxG7eeqmoC27j+sPp3aHrGs8eM4Cdclw9uuqK5RVkaGMjOs3nwMBJyqAgGVlgfPy3jpLq+qUU5WRsL9UVUTkCl4rT/aY3NnSbk65WbXKUsOVlRHjpF417DmoDFdzf0IvLMlHZJ0mXPuec/0RyW1d85dGGedTZLucc7d65l2q6SLnHMjG/CZzeIZbwAAAADA8aExgXfSb3k75yolzZc0NTwt9HK1qZLmJlhtrnf5kLPqWR4AAAAAgGbBr75A90h61Mw+kvSBpOsl5Up6WJLM7DFJW51zN4aWv0/Sm2b2Q0kvS7pC0jhJX/cpfQAAAAAANAlfAm/n3NNm1lnSbQq+IG2hpOnOufAL1HpLCniWf8/MPi/pdkl3SFqtYDfzT/xIHwAAAAAATcWX3/FuajzjDQAAAABoSil9xhsAAAAAANQi8AYAAAAAwEfp80OLSVBSUm/rPgAAAAAASdGY+PN4eca7h6QtqU4HAAAAAKDF6emc21rfAsdL4G2SuksqTXVaGiBPwZsEPdU80tuSkDfpjfxJb+RPeiN/0hv5k97In/RF3qS3lpI/eZK2uSME1sdFV/PQl6z3DkO6CN4jkCSVHunNd2ha5E16I3/SG/mT3sif9Eb+pDfyJ32RN+mtBeVPg74bL1cDAAAAAMBHBN4AAAAAAPiIwLvpVUi6NfQX6YW8SW/kT3ojf9Ib+ZPeyJ/0Rv6kL/ImvZE/HsfFy9UAAAAAAEhXtHgDAAAAAOAjAm8AAAAAAHxE4A0AAAAAgI8IvAEAAAAA8BGBNwAAAAAAPiLwbkJm9i0z22Bm5WY2z8zGpzpNxxszu8XMXMywwjO/tZk9YGZ7zazMzJ41s6KYbfQ2s5fN7JCZ7TKz35hZVswyU8zsYzOrMLM1ZnZ1E33FZsXMzjCzF81sWygvLoqZb2Z2m5ltN7PDZjbLzAbGLNPRzJ4wsxIzO2BmfzOzdjHLjDCzt0Pn1mYz+3GctFxuZitCyywxs3P9+dbNRwPy55E459OrMcuQPz4wsxvN7EMzKw2VQ8+b2aCYZZqsPOP6Fa2B+TMnzvnz55hlyB8fmNl1ZrY4VC6VmNlcM/u0Zz7nTgo1IH84d9KEmf00tP/v9Uzj/DlazjmGJhgkfU7B37D7iqShkv4iab+kLqlO2/E0SLpF0ieSunqGQs/8ByVtkvQpSWMlzZX0rmd+pqQlkv4raZSkT0vaLekOzzL9JB2U9DtJQyR9W1K1pHNS/f3TbQjtv9slXSzJSbooZv5PJB2QdKGkEZJekLROUmvPMjMkLZQ0QdJpklZLetIzP1/SDkn/J2mYpCskHZL0dc8yp4Ty6IZQnv1SUqWkk1K9j9I8fx4J7X/v+dQhZhnyx5+8eVXS1aF9NlLSy5I2Ssr1LNMk5Zm4fh1t/swJ7Svv+ZNP/jRJ/nxG0rmSBko6UdKvQmXKsNB8zp30zh/OnTQYJJ0sab2kRZLu9Uzn/DnafZrqBLSUQdI8Sfd7xjMkbZX001Sn7XgaFAy8FyaYVxAq2C/zTBusYMAxMTT+aUk1koo8y3xDUrGk7ND4XZI+idn2U5JeTfX3T+dBMYGdJJO0XdKPYvKoXNIVofEhofXGeZaZLikgqXto/DpJ+8L5E5r2a0krPONPS3opJj3vS/pzqvdLugyx+ROa9oik5+tZh/xpuvzpHNrXZ4TGm6w84/rV+PwJTZsjT2U1zjrkT9Pm0T5JX+XcSc8hnD+h/zl3Up8f7SStkjTNmx+cP8c20NW8CZhZtoJ3hGaFpznnAqHxSalK13FsoAW7zq6zYBfY3qHpYyW1UnQ+rFDwrl04HyZJWuKc2+nZ3kwFW+2GeZaZpWgzRV42Vj8F72J786NYwYLWmx8HnHMfedabpWBgN8GzzFvOuUrPMjMlDTKzDp5lyLOjMyXUTWylmT1oZp0888ifplMQ+rsv9LdJyjOuXw0Wmz9hV5nZHjP7xMzuNLO2nnnkTxMws0wzu0JSroItc5w7aSRO/oRx7qTWA5Jeds7F7kPOn2OQdeRFkASFCna72BkzfaeCd4mQPPMU7P63UlI3Sb+Q9LaZnaRgkFfpnDsQs87O0DyF/sbLJzVgmXwza+OcO3ysX6KFCO/PePvSu693eWc656rNbF/MMuvjbCM8b78S51lXoT6vSvq3gvu3v6Q7JM0ws0nOuRqRP03CzDIk3atgV75PQpObpDyT1EFcv+qVIH8k6UkFu59vU/BRmrskDZJ0SWg++eMjMxuuYCDXWlKZpIudc8vMbJQ4d1IuUf6EZnPupFDoRsgYBbuax+LacwwIvHFccc7N8IwuNrN5Chben5VEQAw0gnPuKc/oEjNbLGmtpCmSZqckUS3TA5JOUvAZeqSfuPnjnPuLZ3SJmW2XNNvM+jvn1jZlAluolQo+X1og6TJJj5rZ5NQmCR5x88c5t4xzJ3XMrJek+ySd5ZwrT3V6jjd0NW8aexR61iFmepGCLx2CT0J35FZJGqDgvs42s/Yxi3nzYYfi55MasEwJrd2NEt6f9Z0XOyR18c4MvRWzo5KTZ5x/jeCcW6dgeTYgNIn88ZmZ3S/pfElnOue2eGY1VXnG9ase9eRPPPNCf73nD/njE+dcpXNujXNuvnPuRgVfEPU9yj0FogAAA1JJREFUce6khXryJx7OnaYzVsHr+sdmVm1m1ZImS/pu6P+d4vw5agTeTSD0bON8SVPD00Jd06Yq+nkWJJkFf9aov4Iv8ZovqUrR+TBIUm/V5sNcScPNzBtMnCWpRNIyzzJT9f/bu3vQqqEogOP/iFILpYoidfCjILhVBEEFoWqlCA5u4qizmzh0EsRFUEdRHBQRXMVJEHUoQqEgOqsUFYqDog4uLYJxOLeYxvjRlvvyaP8/uPQ9kpfm5fTe9ITknvlGMZYL9ZYYPKvx6CeeDa7GY31RFHsqnxshxq7JyjrDRVGsqawzCrwqy/JrZR1jtkRFUWwBNhL9CYxPNkW4Rsw4P1KWZf12/Y6MZ56/mv1HfJrsTj+r/cf4dM4qoAf7Treai08T+07nPAWGiGM+154D9yqv7T+L1fbsbiulEVPizwCniJmAbxLPNg60vW/LqQFXiStzg0SJosdECYNNafkN4tbzw8RVvQlgovL5uRIIj4gSMUeJZ1ibSiBcJp4zOYPlxP4Ujz5+DdwlcDa93paWj6V+cJwY6B/QXE7sBbAXOEDcwVAtV7WOSODvEpN2nEzxqZer+g6cSzG7wAovV/Wv+KRlV4D9qT8dIU6Cr4Ee45M9NteJUnsHmV9Sp7eyTkfGMzx/LTg+xAXf8ykug2mMmwLGjU9H4nMJGE7Hfii9/0HcPmvf6eL42He6r1GbZd7+s4Rj2fYOrKRG1Kh7T9SkmwT2tb1Py60RpQg+pGM8nd7vqCxfSzyP9yV1+PvA5to2tgMPiVrDn4hkfnVtnUPAy/R7poDTbX/3bmzpOJUN7U5aXgAXicRshpitcmdtGxuIiVa+EaUobgN9tXV2Ac/SNqaBsYZ9OUE8UzZL1Ho/1vbxabv9LT5AbzppfiSS4HdEDc2B2jaMT57YNMWlrI41nRzP8Py1oPgAW4Fx4HP6u39D/IPZX9uO8ckTn1tpzJpNY9gTUtKdltt3ujQ+9p3ua/yeeNt/FtmK9KUkSZIkSVIGPuMtSZIkSVJGJt6SJEmSJGVk4i1JkiRJUkYm3pIkSZIkZWTiLUmSJElSRibekiRJkiRlZOItSZIkSVJGJt6SJEmSJGVk4i1JkiRJUkYm3pIkSZIkZWTiLUmSJElSRj8B8AyhsFu5m0IAAAAASUVORK5CYII=\n",
            "text/plain": [
              "<Figure size 1200x300 with 1 Axes>"
            ]
          },
          "metadata": {
            "tags": [],
            "needs_background": "light"
          }
        },
        {
          "output_type": "stream",
          "text": [
            "\n",
            "\n",
            "90 ks_tx2 :  float64\n",
            "nan %:  0.23557966876070818\n"
          ],
          "name": "stdout"
        },
        {
          "output_type": "display_data",
          "data": {
            "image/png": "iVBORw0KGgoAAAANSUhEUgAAA9oAAAEOCAYAAAB2J29XAAAABHNCSVQICAgIfAhkiAAAAAlwSFlzAAAPYQAAD2EBqD+naQAAADh0RVh0U29mdHdhcmUAbWF0cGxvdGxpYiB2ZXJzaW9uMy4yLjIsIGh0dHA6Ly9tYXRwbG90bGliLm9yZy+WH4yJAAAgAElEQVR4nOzdeZgcVbkG8Pebfd/3zEySySSTfbLvewhJCGuAAAEhCLLvO4qK4pWIqKAi6kXBqyh6BUFAQIPixnJBQEBAEIgQAkECJGxJCKn7R3XPVHdXd1dV13Kq+v09zzxJd1dXnTr7V1uLpmkgIiIiIiIiIncUBJ0AIiIiIiIioihhoE1ERERERETkIgbaRERERERERC5ioE1ERERERETkIgbaRERERERERC5ioE1ERERERETkIgbaRERERERERC5ioE1ERERERETkoqKgE+CEiAiADgDvBp0WIiIiIiIiyhvVADZrmqZlWiiUgTb0IHtT0IkgIiIiIiKivNMJ4NVMC4Q10H4XAF555RXU1NQEnRYiIiIiIiKKuO3bt6OrqwuwcGV1WANtAEBNTQ0DbSIiIiIiIlIKH4ZGRERERERE5CIG2kREREREREQuYqBNRERERERE5CLbgbaILBCR20Vks4hoInJg0uciIl8UkddE5EMR2SAiI5OWaRCRG0Vku4i8IyI/EJGqXHeGiIiIiIiIKGhOzmhXAvg7gFPTfH4BgDMAnARgJoD3AdwjImWGZW4EMA7AMgD7AlgA4PsO0kJERERERESkFMnyO9uZvyyiAThI07RbY68FwGYAX9M07crYe7UAtgBYp2naTSIyBsDTAKZrmvZIbJkVAH4DoFPTtM0WtlsDYNu2bdv41HEiIiIiIiLy3Pbt21FbWwsAtZqmbc+0rNs/7zUcQBuADfE3NE3bJiIPAZgN4KbYv+/Eg+yYDQD2QD8D/qvklYpIKYBSw1vVLqfbE9fe9wK+cvezQSeDiIiIiIhIaT9cNw1LRrcGnQzXuP0wtLbYv1uS3t9i+KwNwBvGDzVN2w3gLcMyyS4GsM3wt8mNxHqNQTYREREREVF2n7zhkewLhUhYnjp+OYBaw19nsMkhIiIiIiIiMuf2peOvx/5tBfCa4f1WAI8blmkxfklEigA0GL6fQNO0nQB2GpZ3KblERERERERE7nL7jPZL0IPlpfE3Yg8umwnggdhbDwCoE5Gphu8tiaXlIZfTQ0REREREROQr22e0Y7933Wt4a7iITALwlqZpL4vIVQAuEZHnoQfel0F/EvmtAKBp2jMicjeA/xaRkwAUA/g2gJusPHGciIiIiIiISGVOLh2fBuAPhtdfj/37IwDrAFwB/be2vw+gDsBfAKzQNG2H4TtHQg+u74X+tPGbof/2NhEREREREVGo2Q60NU27D0Dam6Q1/Ye5Pxf7S7fMWwDW2t02ERERERERkerC8tRxIiIiIiIiolBgoE1ERERERETkIgbaRERERERERC5ioE1ERERERETkIgbaRERERERERC5ioE1ERERERETkIgbaRERERERERC5ioE1ERERERETkIgbaRERERERERC5ioE1ERERERETkIgbaRERERERERC5ioE1ERERERETkIgbaRERERERERC5ioE1ERERERETkIgbaRERERERERC5ioE1ERERERETkIgbaRERERERERC5ioE1ERERERETkIgbaRERERERERC5ioE1ERERERETkIgbaRERERERERC5ioE1ERERERETkIgbaRERERERERC5ioE1ERERERETkIgbaRERERERERC5ioE1ERERERETkIgbaRERERERERC5ioE1ERERERETkIgbaRERERERERC5ioE1ERBRhIkGngIiIKP8w0CYiIoowxtlERET+Y6BNREQUYQU8pU1EROQ7BtpEREQRxkCbiIjIfwy0iYiIooxxNhERke8YaBMREUVYAQNtIiIi37keaItIoYhcJiIviciHIvKCiHxWZPDaNdF9UUReiy2zQURGup0WIiKifMdLx4mIiPznxRntCwGcDOA0AGNiry8AcLphmQsAnAHgJAAzAbwP4B4RKfMgPURERHmLgTYREZH/ijxY5xwAt2madmfs9UYROQLADEA/mw3gLABf0jTttth7RwPYAuBAADd5kCYiIqK8xDibiIjIf16c0b4fwFIRGQUAItIPYB6Au2KfDwfQBmBD/Auapm0D8BCA2WYrFJFSEamJ/wGo9iDdREREkVNbXhx0EoiIiPKOF4H2euhnpZ8VkY8APAbgKk3Tbox93hb7d0vS97YYPkt2MYBthr9NrqbYIz3NlUEnQQlnLOXt9+S/se01QSeBSAkXrxwTdBIo4hb3NQedBFLckTO7UVyYeHnNXmNaAkqNc1OH1nu6/ltPnZvyXnN1qeP11VeE60DrVw+ZGHQSXOVFoL0GwJEA1gKYAuAYAOeJyDE5rPNyALWGv85cE+mH/s66lPeuWTsFG9evCiA1qcqKC7Bx/aqE9Bw4qSNlucOmdaUsZ8c5y0YN/P/o2UNxRYZGFN/O6slDLK9/4/pV+Oy+Yx2lLRcb16/Cgxcv9X27ZoY3pT+o01rjvIO2a++xrZaXTa5Tbk7UvnXEZPzmzPmBtbWvHDzBk/XOH9nkyXoBoLO+POsyL3x5H8vr68lQJ5+8dG/L68mmobLElfUcMjW3YaUwwEd7r5rQnvHzXCZpTjxx6d7obqhIeM+Ntjiuw9+DZ8Y0f/8TUwf6rCNmdFv+ntGl+43FxvWrsG7OsIT3T1zQkzV/nPQpteXFOeX7nWfMM33/ywdNSOkvrj92Bn51ypys63z0s8ssbXvj+lX4w3mLLC0blKrS3O6+/ML+41xKSW5uP828nN3S31mLjetX4b8OmoBr1k5J+Oy6Y6a7tp1JXYNz7pIia+FNqcXljG4+2byeD6kbbBNO293ivuaE/QCABaOa8fBn9kKRwzFmmY15mRWVJYWurs9o4/pVOHRal2frD4IX92h/FcB6TdPi91o/KSJDoZ+V/hGA12PvtwJ4zfC9VgCPm61Q07SdAHbGX0uIbzjToAWdhIxUSZ3ddIS3RpAXQtxFKM1WtuZZGWhagL2nYnntVXKCzOKgOdl3FftB/tScelSsJ0442Y8wdSlRKad848UZ7QoAe5Le+9iwrZegB9sDpwJj913PBPCAB+lRiuoTBa/Tx37CG+yAEwlrWvAU7+vclme7m1GYD4aTt+z0zaxF5LkQdNxsB+HmxRnt2wF8RkReBvAPAJMBnAPghwCgaZomIlcBuEREnoceeF8GYDOAWz1IT2DMznCo1KaDCEas7n+gZ4dsUGU+mSkZfmalKqWmSrmESUiaXApVipontL2Xz+06iH1PN0fI5co88eL0TkDCMk9RiW8H4SJYNHp7jOCORZwXgfbp0APn7wBogR5Afw/AFw3LXAGgEsD3AdQB+AuAFZqm7fAgPUpRvWM26wODuNx9j81NBjUBU6U4FUmGMvJ4Ph4Kbk628jn4UlUULx13s846mQc4unTc/lc8p2KagqLKfDAqfWiBgx1R/XZOFTHH7HE90NY07V3ov5N9VoZlNACfi/2RQhTp9203ZFXSraKwZI2b6eSlq/ZZybIoZ2uEdy0QUa4rTvndL3m5Padjrp1gSPU6xHHGGmNV8TLHgi4Nrw6csJqFW4Qu4gmHPQpFhOZnrz3epsXl7HZYgZ3RDk0Ym184MNmnUNcUiDzffVd51f7YrtWQy21nLMNBqvQ5fKYJ2ZHvcwW7GGj7TKUKGlhaFMqDXKlUnipQJT84bQieIlUhL6h4Zs2LFKnSvzgVLyYnuxGGXbeSRieX96pKlUu/ybkwFKFqLSZCTdgXDLR9FoZGnUzlh6YFTZl0ZkhIWOqcm+lUMfBwQ1T3SwXMWffwDJlNXl0B4M1qfRP1eqTK2Oz1sOLXfibsh8V9cjNpXu2mItWEHGKg7TOVGozppeOq9Px2H4bmTSqyUia/KEHQ07OoVgsG+hSkyFY/j/oLv/PLyuaidEab7FOt+DmHI68x0PaQWfMNY6N28z5kqxP1sNz7rExxKjZ4BU21wdwtYew/vMYsUa/5e9X+olLWYdkPu+VoZbei2jc7oUo1iEqZBH0FhBvt2myOLCn/oTBhoO0z1QdYVZKnej6R2oKeOAS9fRVkygJmT/Tx6odUaXMkj7IqSk8dJ2uMJ048LVPWF1IQA22fqXSmVuU+yW6gzUmdKtSo31E4sm0mTPXcr5oQoiyhHLGs7VIvw9RLEfk5XgY9NnvJjf4p41VrakyvyCYG2j5T/UytKl2g3QMSQV1Sq0x5ZkyHKonMzN3f0XZxZQqJ6G5RxIjwqeOmYh2TkwPuQex7pn7U6Zgb1b6ZguekaoWhS1HtAHvo+2GfMdD2mer1U5X0heWMtkq/i06DVBuY8hFLwD/shbznZn0O5CnMiohS35xrMaryzA0/i8TLqzqDrlqKFKfngs7nsGGg7TPlG6JJ+lxPMxspeYxVLHiqd3XknShfHkrpKT+/IVN+tlYv+wYn63azznp+ayi71VBioO0zlc6AqnxkWZ1cykyZdGa8xM+/ZKhSvYOu2kFvP7+4k9lhLjNVzoyRM14FH7muNV26/GorqrdJxZOnjITuycNMU72+5CriuxdZDLTJVyKwFJ3av3TcUXJypswEV5FkqCLoM2peVQsWsxl3ckWVpuyEakmP4oTXzTxWrbzsCnNbcVNUsiGK7TUyhaMgtn97GGh7yKwyql4/zS59CaYTVj2nyG1uHrSI5MQB4Tqinak8o1o+ZMAyTpFLlji5LJXtTG0MWNwVdH337NdGvFkt+YSBts+UOQMK88arSvJUSUc2YUhmGNLotqgOTEFPJNTES8dVa+RhzkoalPGp475snzXJH97ms3E+xxINP5V+pjgMGGj7LCwBZNDsZlNQnbdKB05UoExucDQPHCfJ/lFt4iMS9M0baoo3CQ4b0ZBrOarWbonIfQy0fVZXUezLdoY3VWZdpqc5dZn6ypKU93IZTJK3YXX61d1QYWs7xYXBVOWy4kLP1l1alH6fCpKysbsxfX5ZqQsq6Kwvd21d1aXO21lTVWlO2x5S595+JKso8a6+uW2ESf/ihVGtVa6sp62mLNDv56K91rs659SwxsHyry4rcmWddscFrzgt6/qKEsffj3/XjlwPd5SnGd9EzMeVqlJ3yjlfFChyMNLrZBjbbXWZP3Ngqzpq7bXF6gx1fKRLY1GyePm4OUfKhSr9cFgw0PbZvhM7LC13xSETMX9kk+PtXL9uesLrlurE4OGASR349topA6+vPnwSjpjRhQMnDbG8jfWrJ+CoWd1pP9+/vwPXr5uecNY3U4f+y5NmD/z//OV9AIDJ3XW47uhpCcvtNaYl5bs9zZk7uO99YioOmNSBW0+dm/B+cocxpr0GB0/pzLguY1o76ytw+pJeXLxyNO44fR5m9zRi2tB6HDdvOJqrzQO2vca0oqx4sOmdvdeolHQBwG2npb4Xd8fp87F/fwe+cVg/DpzUgSsOnmi63D4T2vDNIyanXc/+/dbqo9tWTWwf+P+Nx8/E6slDcOGK0QnLXLRydNr0XXGI+f5+Yf9xOGFBD8YPqXGUrjXTOnHvuQsT3vvvo6fhqFndOGJGd0LdSzcJ/fFxMyxt67IDx6OvtRoAcMbSkWmXMw7svS3VA/9fPq4VG85ZaPaVAfF6cdZeI3H9sdOxesoQ3HnGPNNls022/uug8QCAGcMaBt4b056Yz5cdMA4/Pm4GVk8egq8dOglnLB2JiZ21CcucvqQ384ZsuP20ebjuGL1/6KgtMz3IMaW7DgAwqasOtxnaWXL/etKiERjZMtiPnLiwx1ZafnL8TOzf34Hfnr0AR8xI7BcPn96VEmyuHN828P+ipCNnd5yeWEZnZqgfAHDmXpk/d5PxwEZJYQEOmdqJ3ye1GQFw+eoJ6O+sxZC6ctx88pyM65zYWYtvHjE57cHFtTO7ceCkDlx24PiBOl1RUjhQJ+249sjBcc9Y509aOMLyOk5Y0JN2nDA78HPEjG4cObMbK8a1DXy/v6vO8vb2ndiO5ePaEt4rLhTMHK63xcnd5uvKNYDqyjCh/tqa/pT3+tqq0wYDx88bji8eMM7W9rMlf3J3HQ6b1pW2L05nSpr8mjOi0dZ6RPQ+KJnZfia3gUOmdqLc5oHTNdM6cdBk63M0M8ax1+hnn5qV9buXmezXpfuNTXi9dHQL5vY24oZjp+MXJ84eaLdxZnn/p/MXZ912sqlD6/HTT820/b1kR88ZlvHzdYbPR7dV45excvzuUVPR1ZBY1687ejrWzRmGy1dPAAA0mJy4irvx+Mxp/5bJvO0CwxyptyW1n9lnQlvKe3E3HDs97Wd2fWF/6/3u4dO7XNtuWPHwo88Kk09FprFmWhfWTNMr6LCL7rS1jYMmD8Gwpkp01pdj09sfAgD+7zN7Ydzn7sb7uz4GAFx9eGIjPmDSEBwwaQj+9u+3Mq57aGMF/r31AwDA4bHJ5E8efHng89Ft1Xj29XcBYCDAs3p59TTDBL6ytAgb168yXW5RXws2PPNGwnszhjdg4/pVpnkVX0/yRAUA/nTB4oTvXLCiD4v7WnD73zdj18d7LKX13L37Bv7/sxMGB6tjZg/Dgq/+IeW71x0zDWM/d/fA69aaUkzqqsMfzluExVfeBwC46YRZGN2WPlgc21EzkL8HTTaf8HXUluE7R05Nu45xsXX8+u+b0y6Tzcb1q3DAt/+Cv2/aZut7R84cDETm9jZhbm9i0POp+cMHJr53P/X6QFkY68QFv3wiZb3HZBk0MykrLsAVh6ROHpeNbcWysa0AgF2792DUJXcBAH6wbhrW/vdDKcv3NFfh/17K3I4AoLmqFPecvWDg9TfvfR6AfqbopTffBwAcPKUTX1vTb1qv953YYTrYxsXzao1hoFvcl3qQKs7YTPca04oNz2xJWE/cLwwHxIDE/ukTs4cBAOaPbAYAnLNsFM5ZNiphualD69OmwY51c4ZhQiyIN6bxuS3vYu9v/Gng9c9PnG16xcshUzvx5+ffHHhdUVKEKw/txwHX/BUAcPHKMfjeH1/MmIa5vY3467+2AtAnPvE2efnqCXjzvZ343dN6Hq4/eCJaa8pwdayMGytLcO1RiW3TmI/jh9QmrLspzUE7QJ+41nh4lugXJ87Gmu89AEBvtx/s+hjPbXkPAPDcf61M+72WmjLcZhKEJNtrTAuuO0afBO7f34HL7ngaP/jLSwnLzBjWgANjAcaa6V0JdfrImUPRd8ld2Lk7tb++cMVofOXuZwGk1mNAnyyf+OO/AQAWjGzCRStH49Dv3o+HN76dMc3lJYX42pp+3PzoJgBAf1cd/v7KOwBSr64aUlc+MPE2fv+2U+daHtuNB8XjmqpK8fMTB9ui3XmCVZO66vB4bN+M2mvL0VRVijff25nw/l8uXGKapkv2TQzI3LBqQjuOn9+D93ftxh1PvGbpO+M6anDLKeZ5P7GzDve/sDXhvenD6jPWhwmGA4k3nTALs3r0YP3o2cMStpHc7115aD9ufOjfltIM6HXsikP6sfW9nfjVY6+mXc7YXs1cs3YKfvPknSn3Tc8e0Yilo1tw77NvpP3uJ2YPw2dv+0fCe+vmDseltz8NAOhqKMcPkk7yzBjekPDa7Jai7sYKfHqf0fjyb/S2WlpUYNqejZIPXLTbPDMdV1s+2Hd2NZTjlbc+TPh8cncdbrhf///Vh09GX5t+sHvF+DbUlhfjiP9+cGDZ8pJCXLr/4MGIdAcO9+/vwNzepoE+yawu7tffgdN/9ljatNYYDtwOb6rEH85bBAA4/kcPp8yPAX3evGZaJ37xyCbTNFlVWCBoqrJ+dc36gyfipodfyWmbYccz2hGmyFVJrovCXU0Jg1ysnCweg1GOF+XBexiji0XrQMYnuPvXcVgtO3tJSlw46LafbvuZdsn4mV/p96vUzcoy6DLKRaa6abcp5XyPtoPv89kX7pKE/2fOW5XuqTfWAz4rSG0MtD2Uj1Xf9CfNQvTESUn5j/fi+WPs5N3YfBADMjt8dwU3p/K2HP18VJbqfY7qojyvV2XXvMpjVfbPKb/rntnmVHmsXzwVboyxyXvk1lxBlbyyw8uRLl1RubHNoHJaEO0xwQsMtMl3Kh0VVAk7rzR8yhe7k4RcJxW5lndY64vKyfayZwpreXl/7Cza40FYyz2TKO5TOnbmK3mULXnJrQMJ9g+WSOx7hncCqmzR7q29wUCbSEFhujzMi4l4PnTmPPkffpkmXsnlm8skLWxVJZf+y8mB2HTfCKIbTU5LkO08TOMIucNKkSfXC9VqiSvVVrWdMghbf065YaAdQemOlvkx6Ib9bLVfExOzfCoI603a5CpJ839yl1lbVym/VTkQk5xN7ueRWvdoU/4yG/69vBzaSVXPNkdxkloVjsfkfIWYS+nwRYaCz1S+KpSTTpmEhAID7QjzYoBwMgkyfkWdjkI9CQFWiPLJeNDAcvXIsmDYJ9shT37o898oCmf1olQeKnHt3tTwV7G0IrxrwfOgYedzV+HJ1XWeXLFnb6XZDgAZ1+b1WMH+wD4G2hGUbvLgx4Oqsm1C08LxwAyvU2jMp/h/ozxZy4lfT/G1mf9e3WOtpfk/4N8gl8+TNa+EtX0n9+le1w0+UJGsUq2qhPWgXhjmZLY5eqK7+8mIJsUanuIYaFOCnH+uwp1kZNlIOBq53U67wPAFP/p7twaVkBSHr7wqvyhkdRT2Ic7LByUZ2yeDT2d8+wksn7ZjV9gDByUCwAxJUPFWOQVyLDBO6rudr7hxJto1CeODT9skRxhoeyioyVF8uyo2OBXTFASzmuF21oQ5r1WcwNhhJfVWfq83qCL0uu/ys26GtRmoElt7XVbJ61dkt5Xn19nTsJ6ldYsqe2+1GCw9DM3hut3YtpdUuMw74bvpft7LhXSmy+pM63bjwJVexqq0inBgoE1Z2ekTzCboPBtjkaHvCnrAsiPhMngvitq3n/ciclNiY8ilTWdqVlGrt2EcLozBqF/jXdS2owK/z6CrlrO5psetqqLElQwWOA3C3W5SYT8xEXUMtMmWqDfoILr3eKcblsGFdLmWVq4HU7yc/0a7levMst+vA1xhOpBm5EfM5WiMcZguO8XgZZl5tWq/r0YIw/ozjbOmD52ykYawtmsV5P7ME2crSHhYb25JsLHN3DtSJ7sb9fm7qhhoR1C8w3HSaeR8RNPSMuo39iAGTP66V7CsDNR+1wvvf1rJnJcBld/VXJXJb06/La1+l+lYysPWQrivuVYxr3bZnUtFFWlAec56uwiuvHK6aicE7T6okyGS9G8yP/NOIMqMqWHBQDuC3L7Uy1abyrLpsAzaQXT6fucNz6ArisUSGpnbUPrPrPQvKk48Q9J9O6JgdpMHMh3oN2tzdsbJsDaPKLdrO8zmYF7f8+wU52/hwUCbbHHSuMM0gfFtwDEd0A0fhyjTvEhqmPbfqXzYR5W50db96i9UqSpe1FkvH4YWllsBnHzdt4ehWXzPr20b+XF1XKZszvlXWpz8BFX2tWZfh4IxWlBpyvbwURV+mzvbLQ2WH5TH4DwQDLTziNP+wtbD0Bxuww4/thFEp+/2NoPYB1UCAidUHIKSB8Yw52+cKvvg/YEOVfY0N363C18vgzTZubCUmpUr19wYA8y2En+PBwv9ly3LHQXvsYqiyoPvVDoQkPAzi0m5n+1AT7rP3c5lv4tNoeIJBQbaHlKjy/KXKh216owdcPz/CU+u9T1FzjkpczvfULVTz/WMkkqTiWRhqn/Z2Cknv4742y37/OpXw7evudYbr/oChbsYa3x+GJrp8hkWT3mGhpcPzHNx3TyzGSxXft4rqCJk1bHNk0BbRIaIyE9EZKuIfCgiT4rINMPnIiJfFJHXYp9vEJGRXqQlnzkJBLJ1ALleqsU2ml7CkdPwzTXzTpSDnyjvW1zQD7YLC79rglnVU/0BmrmmT+XmFmi1VThfwiy5voa0awoxhz8LZvi/8WCJyv0HeRBoi0g9gL8C+AjASgBjAZwL4G3DYhcAOAPASQBmAngfwD0iUuZ2emiQH52p6WVm7ARSGPMk3mEm3qPtws8/ZCnxsE78o87Z47VIdXbPIlkN3sLejr1MfhBn7vwa71R4sGjQSXA7r03vhc3xoYaZOBnnvcjyoMtRGWa3knD+Sjkq8mCdFwJ4RdO0Yw3vvRT/j+ijw1kAvqRp2m2x944GsAXAgQBu8iBNeSmIvpOdkn1ml46HibHM3ToTGsgZVQWzP6gqwXZMcWG4R9vpGWW32peyl467sGLz4NMnCvTJIR2WM9Lrq/udfASzSqmHvSY8uC3Ah8eFda4aFC8uHd8fwCMi8r8i8oaIPCYinzJ8PhxAG4AN8Tc0TdsG4CEAsz1ID5Flg2eX/e9IjL+jzTjHf3ZLPOjBJqxjnSrJ5n2KalL9MnGKrtwPMAbfpzjZBdX6QlVvP3Yrn+yWkWrlQ/Z4EWj3ADgZwPMAlgO4FsA3ReSY2OdtsX+3JH1vi+GzBCJSKiI18T8A1e4nWx0jmistLTerpyHj5/1ddba33VBZkvJeb0uV5e9PyrZNAdpry+0mK0U8TaPbvKkK04bV57wO46DdWZ9+nzvq9M/cvucmWyA2rqM2940AmNg5uJ6x7TWWvmNWz4yGNw22genDGky/01JdajWJGVWX6hf2TB2ae5nH1xEvUycmdg62oRHN1tueUWuN/bypLS8e+H+Lg++7ZYjFvOtJ009Wlzm/UKuuojj7QgaTM/R3yW3Y2B4nddmra5n6AyttrqHS3n4Z1Rva3YjmSoxsdVYn0+lL6sPtjDe5MuZrY1XmPiljf2r4bEKsPyyMHTnNOiYCGNpobcw3srLe/s7c+3i3xgkvdNZXAPD2wHSmfE6eJ9Tb7D+GxNJvR0lR5ml7trEVQNqIcrRJXxKfR3Y3ZE+rceyyq9OQF07L09gXOpnDtdWm3r3abvJeXFNV5nFycpp+flyHtXlSNmZ9zOj21DmxlT51WKO1ujhtWD0qSwstppAAby4dLwDwiKZpn469fkxExkO/H/tHDtd5MYDPu5G4IN115vyU94Y1VmDX7j3YvG0HAODkRSNw1KyhCcucs2wUvmp71b4AACAASURBVP675wZeHzatC397+W1cd8x07HP1n/HyWx+Ybu/S/ceho64MB04aYjmNvS1VOHx6F256+BXMGdGIaUPr8cm5wwc+N5vwPXDxEsy+/Pe48tB+LBvTis76chw0eXCbxjMUAsH8kU24cMVofOXuZy2n66fHz8Ta6x6KrQP4n0/OwI8f/DeOnj008xcd+sZhk/DDv7yE79z3Qspn1x09zeQbmd1+2jz85MF/Y2qs8zdm46JRzQDMf0biuqOn4fj/eQR3nTkfK6/+c8ZtXH/sdPzz9Xex/q7s+Tq3txGf3md01uV+9MkZuO2xV3HLY68OvHfH6fNw91OvY9/+dgDAJfuORUtNKfbvH4KuhnKUFBVg6ZhW/OHZN3D1vc8D0AOYqd312PT2hzh46hCMSRMc/PKk2fjz82/iSEMbuOpwvSwOm96VtOwc/Ozhl3GtSRklr/P2v2/Gjx74t+nnvz59Hv73kVdw3Lzhpp9bNba9BtceOQUAsCBWx8e0V+PN93ZB0zSc/8snMn7/d2cvwK2Pv4oTFuh9wB+f+w+OmTPMUVp+edIc29/prC/H069tB6AP3GPbayxNrtx25xnz8P0/vYjVUzrx8Ma3cPEtTyZ8/r8nzcZfnn8Ta2d0m36/vbYc/3XQePz68c1YO9N8mbjfnr0Ae3/jT7h+3XQAQFdDBS47cDzqyrNPmC9ZNQbHzRuO0uJCTBiSPRgxzm2vOGRiyucnLujB9/704sBrKwfbTlvci5MWjUh4r6e5Ei/+5/2E93pbsh+QPHfZKBQXFeD9nbvxrd//a+D9Ec1VOGBSB57evB1Hzx4GDRp27PoYi0e3JHx/6egW3PvsG9kTbbBmWidOXdyb8N66OcPx3s6PsXBUMw6+9n5L6zHm1SWrxuA7972AW0+Zi98+/XrW7373qCl4bdsOjG7LbfL727MX4LZY+wWAe85agFse3YQTFvSk/c5NJ8zCQy++hYOndCa831RVgltOnoubHn4Zq6cMjqWXrBqDL935DI6ZPRRnLxuVMT0VJYX4wv7jE94rLSrAZQeOx6a3P8TIliqc/rPHsu7X+cv7UFVahJUT2rDqm3/JurzRXmNasOGZzHXilEUjBsbZVRPb0dtchfkjmwAkHnyO73vcrJ4GrBxvem4GAHD6kl7sM6EdF/zyCcwc3oDr/vJS2mXNDGuswOwRjTh7r1ForCzBtg9348EXt2J0ezWOnDkUtzy6CZ+MjRnXrJ2Cre/vRE+WA6N/vmAxln79j/j8fmMB6PkzqrUKz215L2XZKw/tR3dDBdZ87wEAg/1HZWkRrjy0H3s0DRcYxpThTZU4atZQjGiuwtfX9OOjj/fgwpufTFkvgJRINn413RlLRqKoQLD32DY89srbaKwsxbRh9bjh/o0D/e03j5iMM2L15quxfmzDOQvwq8dexQnzE/uibC5ZNWbg/8vHteL85X2Y2FmLE3/8t4H3bz55Nq64+5946KW3Bt67/tjppus7e9kolBUXYsX4NrTWlOH6v76E/fo78KP7N+Kmh1/B5/cbiy/c/nTa9Mwa3ogFI5vR1VCBZ17bjuXj2tLOVQBgVGs1zl/eh1se3YRrYmO/0eWrJ6CnuTJhHjmkrhynLUns8649cgpOvvHRtNtJd5DPrI85bfFI3PHEa/j3Vj0uOGPpSKybk31uc+upczF3/e9xyuJefPWef6Z8Pn1YPboaKnDxyjFori7F5asnpIzNyeIxzw3HTsfTr23HFXcPrvf6Y6fjkY1v4aU338fdT72OUxb1YkFsLhw1XgTarwFIrsnPADg49v/4yNcaWxaG14+nWeflAL5ueF0NYFNuyfRBUmdm1mDP3bsP3/r988A2/fWFK1KDnzOWjhwItMuKC/AVwyTt6NlDEwYfo9ryYpy/PHswlWz9wROx/uDUiWA67bXl2Lh+1cDrC0z2wUhEcPKiEbYC7Tm9TQP/16CfMTTLq1zFO7SmqlJcsGJ0SqBdIMBeY1ttr7e8pBCnLzV/sH78EuSEzjRWd/Ya25qQt5ks7mvB4r4WS4H2jcfPsrTOhaOasXBUM55741089aoehI0fUovxhsAiuZ6du3cfAD1Yiwfac3ubcM3a1IEo2bRhDZg2LPFKjXhZJOturMCFK0ZnDbTj60wXaA9vqsxaZ7NZN2cYLt1/3MDreB03yhZoj2ytHsjHqUPrs55hTxeIlRQVoMuFAPn4+ekDhFxkix/rKkoGyqO3pSphMO+sL8f0YQ0DVzmkc+TMoThyZvaDcKNaq1Pa1ydmWTt4F8+f5EDRCrOzTrNHNCYE2kbpLqc+b3lfynv7TmjHNw2B8uRua2eZjP2TMdAGgKsPn5zw+py9U7f7idlDbQfa5+7dh7LixLMjJUUFOCdLEJnJ8fN7bNXdFePbE147fUDVKEP7BfS6m61fmdXTiFk9jSnvn7d3H7obK1K+b2ffzl/eh9qkM6znL+/DmmmDByyvve+FgYNr6VSWFpnWMysmd9ebBtqNlSXY+v4uAEgYZ6cNrcexc82DgtVTOgfmOtVlRbjphMx3GsbHodtPnwcAtgPtX50yd+BqjnWxNJ2JwTZiLJtVExPrUDpdDRV47ksrB16LCE5Z1Iuzfp469R3dVp0wzhodMlU/MGMMtP9w3qKB/6+OHbhJG2gni809yksKB/JtguFqCONca86IwfoaP9jW21LtaK5pPAMtIqZ96dShDfj5ibNx2R1P4wexMlzc15KyHJBaV+NlZJzTZgq0RYATF+rj9j4T9DLdsyf1p1iNTl3cm3YMqK8sSajfbTVl+OtFS1KWWznBWv1JZtbHlJcU4pxlo3DmTXqdstqX1lWU4B9fXAEAA4H2cfOGD+T5NWunoKVm8Oz+ETO6cdvjr+LBF99KXRmALx80YSDmWdTXgkV9LQmBdny+mg+8uHT8rwCSe+VRAOKz3JegB9tL4x/GLgefCeABsxVqmrZT07Tt8T8A77qe6oD4eZ+lCne+hfW+0jgv8zDh0nFX1uce3iOUKux1OUjMO//49WA7FcYXu1Sth2HMSwqRpHpf4LAhKNp8XOX7z0BaXU7VzotSeHFG+xsA7heRTwP4BYAZAE6I/UHTNE1ErgJwiYg8Dz3wvgzAZgC3epAeIuWYnTVhv0kUXbm0bzvBcpiCNLe6vKD7zqC3ryq7Vwdkeq4BecdOoO3qgTvFytfrg5K5PujRGFxnfGQEG45SXA+0NU17WEQOgn659+egB9JnaZp2o2GxKwBUAvg+gDoAfwGwQtO0HW6nh4IXpZ8K8nJfEn9H27vtOMF+W8dsiI6o1mnV+g4/+LHPYctXK9U7TLvk1k8+Zmr3KvUJXqYledUK7TYAf9OjUpkD1tukaumm9Lw4ow1N0+4AcEeGzzXoQfjnvNh+mGiazbMVFpYN0+AZZXY7QuNRZTd+4sbNo5phm2T6LQqDHovYXW7mp5118eexcuOk3+StNea8Gje8ChTzdZxzeul4rlRoN2Et8+Bzjqzy4h5tirBcOyV2DulFIVjLJ7legeBVcatejVRPn1dUmFRSonwrk+SDCG6dJU7H9u8FJxVHfpVOgCKQ0X7Mn4LqL8z2LdMBQdeu/sj6eQQqjg8YaEcQq776zLpBY8ep2lFWHgRwn5MizvdyUK1d2OHbPdpB5ZGjCu16KhJXn+8NxiNWszXXuuhFVQ5rH+JlXS4IQTPx5fYQ7zcRKHaHwWCgrQC/Kr8bm1Ghofp1n3TYKbUvUR/BfBLWSaJRBHbBd3YuB09eMh/y29XL9BVoZKpf7WI1i3gbg3N+ni209TA0Q5nmGvyrMJ+0I9f6nPOBJ4srUOEAowJJUAYDbQ9ZaZQa7DU+K5WXQ5v6spU5y5D85md8wUvOsnNaHEHFiVEPqsLyEC2VqHirGcvK5BJ9xfLELFAMKo1KBK0utYSc2mPw2RBaDLTJVwr0WaGgwlkVo5yLjeVO5IvkgFflphf4AReVMycEsmVfUA8EJHuCexha8Pzc9Vy3ZfXnvUgtDLTziBsDlZP4T7GYMTNFeq8wZRmpJQx1R4Wzn1439eSDZSqcGfGSo7FBgXqgosjkis1KEe0Woq6Id02WhWmuyjILDwbaEcT2FwFudPisCJHDwTW6Mj9F1saKtIwvyQNhaZd+pzPXupeuTbBOuyvwK0tcEJY2GKRc8shuHQnTQQuvMdBWgNv1kfU7/JQ708NRLA8oVufyncPiCOyh4x5u2Om687nX8vIKilyfOp6uODMVc75P3N0szeSgyelTx3NNU9Sv8knmbh32Pu/yrHg8w0A7ZPJ9sCGi8FOhH/N7EpH1flaXMiXlknVX1uqNoM+kubX1oPfDKrdTma3G5nrAOF16w5Hb4WEr4PWh7/azfFUYi7Iy/R1t/5NBzjDQJs+5fXZWtQeFecGNXWQ/7K2cH2zi4DtW6gXL3Rq/uxG/JkbJ+xX93tLdMSEf8ivOabblwRAcOD8DqaB+R5vBotqytXP+EoM1DLQ9xMGInFKt7rDPdJ9iReyrfBiE7ZZv5nu087m2qC8f6rMTdqttpmxU7naqEEv9eS9WYCBcdSxTifFn8dTCQJt8pfoldqqkLzzdPQEMhOxSIbs4cQie12XAMs7Mq0u7B9efG5bfIAW6TKU5nbuFoY7FkxhkWlUYs8OKgXbANE3jJJ2ij1XcFV4OtOyG3JVcVHaLzhgE2SmbwB6GFtB2yX+5PgyNQszFMcjOqkIQD2cVtuYQhoMQYcBAO48ENehxsLWPB1/UlHiJXW6jEMcwssrWr3ux67DMziWzfl7t5FUZ+n2JsKuX4rq0qrD0u8oGOYZy8CyNqu67QvyoHxxL3MFAm8hAlcGN/RuR1/xt7H4FOUHdZ8iDg5TC7j3aqgzACopizij2sHMGlkmM5cOm6RwD7TyiQkNRIQ1h4MpTx5nZSuOYTlbZunQ8RBXL6x6KPWCi5CHB67oSoqqYV9RpF+qkRBVWc8SPK2w4h3QHA+2ADW+qxMJRLQCAxsqStMuNbqsGAOw9ri3hfbOBcurQevcSmGTx6GYAQHttWc7rKikarH4jW6osf29Ua3XWZeaPbEr72ZTuOgDAktEtKZ9l26+9xrRm3XZcTVnxwP8Lk34/Y++x+nr6O2tNvzu0scLydnI1r1fPq5qyorTLsL/NrL+rzpftjG2vybpMch+RyYQhev2b2FmLmT0NjtNlR1d9eUp7iLPTvnLlpI2VxvqsDgv9X3LX3NeWud/qrC9PeD1nhN4uSwrtDdP9XYl9yrzexoTX4zoG61BDmjFnWmwMWdTXbHm7QxsrLS8bZzUQ62m2Pj4YjcqS50PqylPei/eHZcXW8z0sE1K3AusRFssj3r8k22uMPvbabYM9TXod22tsYj9h69aKDJ+VlxQO/L+suDDDku7paTZvN14GUnbGiExyrU+tNaVpVmx/HXb6KiOrdRlI3196Ld6/aDletm/3O6Oz9J+zexrTftZrY04fdeln1pSzlRPacddTr5t+dtupc/HK2x9gYmcdRrVWo7elaiCINfPj42bit0+/jv37O9Iu84fzFuH/XtqKg6d05pz2dD69zxiMaa+xNSE29pnGdv77cxfic7f9Azt3f4zvrJ2adT13nD4P/3rjPczpTR9E//H8RXjgha04eGon7nhiM/paUwOT646Zjt88+Rr2i+XlPWctwA33b8Sivua0k8WjZw/FqNbqge9YUVtRjBuOnY7iwgIUJ02Wr1zTj18/vhkrxycOeL86ZQ5e27YDY0wCqnvOWoCLbnkCVx822XIarLhm7RTc/sRm7DuxHX/911ac+tNHAQCfmj/c1e14pb6iGG9/8FEg295wzgI8+vI7OHDSEE+3c/dZ8/GPV7dj2dj07W5ebxNWTmjL2EfE/eLE2dj24UeY2dMwUA9ryovx5d8862ayE9x88hz8590d6G3RB++fHj8Tz77+Lr54x9MDy3xtTb9n24/L1MbS6WmuxEkLRmCfie247fFXHR0QmNXTiKsPn5R2YjeiuQrfPWoqmqv1ydwpi0egrbYM83qbcPOjm1KWv+vM+Qmv43XxgP4hOPvnfx94//QlIwHo/e0jG9/Gzo/34LO3PgUAWDq6BbN6GjFuSGJe/PfR03Dnk69hv4nW+7u+tmp858gpaMtwEOJP5y/G7U9sxlfv+aeldf76tLn499YPMCnLgax08/I5I5pM83ywLqaWxWlLetFRV57xYG1YWZ1oX3XYJIxsTc2b20+bh5e2vo9pw6wdlNt3Yjt2fPRxyoHIz+83Dv1ddViW1I6Sbz9IDjZvOnEWfvf0FhzgQn9788lzcPC19+PnJ8zCYd9/EABQWVKI//nkDIgkBt1emthZh7HtNXj6te2+bA8ALjtwPKYN0w+mWTlx4bZfnDgb73ywC531uZ9QuO3Uebj32S1YPdnevLe7oQLnLe+zVJdvOmEW3t+5Gy3VuZ1gCvpqo3Tb//VpcxNe33XmfDzz2nYsHJX54MWJC0fghf+8hyde3YYX//M+AOCcZaMwrKkS0y32EfmAgbaH9u/vwBk/e8z0s/6uuoHBp6y4EGtndmdcV3N1KY6cOTTlfePAObypEsOb7J9VsKOipMg0HU501lfgh+umW15+/JBajE9zhDxuaGPlQLB8UJqOt6GyBEfNGtyHvrZqXL56Qsb11lckfseqRX2pZ80B/Wy32fomd9cjXRjd11aNX50yN82nqawevKytGEzLqontOPWn+vsTO/05S5ur9tpy24H2iOZKvBAbGJwSAXpbqgcCR9vft7Hs6LYajG7LHBg2VZVYbpszhg8Ogk7qtRPJV9rM6W3CnN6mgUD74CmdqC0vNvuqqzK1sXQmddZhzfQuAMip/8sWIKwwHHgrLSrEETPSjwsdtYlnY83qYlNV6cCZuZ7mKvQ0V+GnD7088LkIcPDU1H6yvtJZf7fPhPaMn3c3VuDw6V0DgXa2NjCxsy7nfsgszzNd9ZUt382E43y2dQdONq+nEzprMSHNVVhmRASHTutKeb+y1P48QgPQWl2W8/wjXlZTh9Zj4/pVKZ8vyBJceGHVxHZfA+0qB/kfl3DixGHFN44/uWqrdVYnJgypTTkonS4OnpXhzK2fvLhnuqhAUvrYMe01GNNeg63v7Rzcnsl3S4oKcNXh+mg67KI7Aej5utjkatF8xkvHyV8hucQuWb7fa5ZzqYWz2IkARLf9+/kkbVKPavU66EvwVcuPvBXRbslp9fYyO0I6JQ8VBtohF/SlKBRd7IC9lWvTjVrTZ32zJ6ini6uI42BE5XGfkNwfsn/MX0F1b462y3qagoE2eY4/+xKMXAfmsBRbSJIZKmEp+3zhVXkEEaxHsWq5HQR5FVSFeQ7sR58U5vyh/OLkaqRc+pWgrzYJMwbaeYSTZ3Iq506WdS+F28MWs1gtqva3Ks2XOHkz51fd4UFwNbAZZOdLFnncHpyu3nTfWWdCg4F2yIWtgw5Zcgfl4YQkbHWLKKqc9z750W/50ldl2EZYusqw1QZPyjUkA5uqqYzMVEjVDHaBnSrO53R4j4F2yIWh0wtBEiOJHSgRJQvDmGFXFPcpH2UKEFy7zYGVxTVezTE4c0lk1i6c5JHdqu+oqbB5pWCgTUShlq+XP0btSaQqT64Cr2NBb99FEdqVASpeAu/W5Jy8F8U2Qe5j+w0nBtrkKwXnI0SOsCq7i3PN9KKaN2xDwcq1XkVtPI9qO4sCX8omRBXaycE906+EZ5dDi4F2HglRH0IuYHmn5/QMFLOUrOKkPTvmERnxzO6glJ/34ujjPc8roLP1B1XynEO6g4E2eY6DZ/hFrb8N/FJgIhucVldWc/KS1/XLk3GH0UNOgvhJwHwX2O9os6hdwUCbiIiIfBeVkCcq+xG0oGNglqNNXv3ee9AVIQTcyiGr62GJOMdAO4+ocHQqrJc/KZB1vgtrWfmFkwF3MTfT41kkBfhYBL6Vd4iqlQrzF3+xRySd6a3VLlWPvGtWAWCgHXKcgJEfGFOqj0VEVrAtu4956g2rBzNtZX/+ReyR4EcTi0rNcOskiaP4gn1hCgba5L2o9F7kGA8IeY85HF1Rig3YF6iDJUHkH6f9uNkBp0zxrBd9LA8mOsdAO+R4eS9RfuIk2T9O8lqFB+4Fn4LMQjV5y5hW9XbEjxT5WX6u1eUMiVa6vahXxUKN2aljPniPgTaRBQrMmW1z8x7iXA/oeHlAyEnZ8P5qIso7Sf2ear1gcnpUS5+fVB2ijOOtqmlUlZv5xTlMeHgeaIvIRSKiichVhvfKROQaEdkqIu+JyM0i0up1WqKIl+GRV9iPZ8bscRfrW57gkKUMFgWpKKixQNUTKoENjYrmR9h4GmiLyHQAJwJ4IumjbwDYD8ChABYC6ABwi5dpoeDwYEA4JQw6EQuCVLisl8gqr2pr0LceBb19t4TmIFGI+z322ZSv7Nb89P2qyb3eFvuuqPTVQfAs0BaRKgA3AvgUgLcN79cCOA7AOZqm/V7TtL8BOBbAHBGZ5VV6iPKNq90i5zgpmCVEFGaqBa/JqfH7AIZKoYRKaSF3uNncnNUPH9q7Wl2KErw8o30NgDs1TduQ9P5UAMUABt7XNO1ZAC8DmG22IhEpFZGa+B+Aao/SHDphO8oUmiP/SfLxrHxYyiofy4byi2LxECUJSVcZnk7dQ8wBCpt4nU1ovqzIoeFJoC0ihwOYAuBik4/bAOzSNO2dpPe3xD4zczGAbYa/TS4l1XPLx+m3nh8xo8uT9dsJMtbO7AYAzB/Z5ElaSA19rfpxqAMmdbi30jzr1FdPGQIA2Hdie9plcs0SPsxEV1FSCABY1Ndi+vn4ITUD/z94aqcvaYqrKSsCACwZbZ62TFaO1+tOR21ZzumwezBpxvAGAMCaaanjTn9nXc7pyUV1WfHA/8tK3JmCHDVLH9v2GmO/nHLRVFUKAFg21t1HzLhRRlZqzOopqe3pMJM6k068fk0dWm/5O5kk94glhYP1o66iJO337LSOsByziqdzaGMFAGDVhPRjUTrxccxNdRWG9ltU6Pr6AeCw6Xq9mtXTMPDePJfnrWb1ICoH7ce0Wz8XmelknRd9dT4qcnuFItIF4GoAyzRN2+HSai8H8HXD62qEJNi+6rDJePClrZgzojHopODCFaMxf2QTpg9ryL6wixKeUunrlvPTL06ajcdfeQfzes0Hpoc+vdTnFIXPlw+agP36OzC7x7t2q9plm07932eW4n8f2ZTxoEQmf7pgMf75+rtp+8iffmoW/vzcmygvKcD8kc25JNW2P5y3CM+89i7m9tqvB4dP70JXQznGd9R6kLLMfrhuOh7Z+BbmmvQBYztqTL7hn/KSQtx15nwUiKDUpYn6Z/cdi6VjWjFzuL9j22/PXoB/bN6GuSPcCQL+etESbH7nQ4wf4k+dOWXRCHz9d88NvL7+2Om2+rwzlo7E1KH1rgXayYoKC/Dbsxdg98caqkqtTVd/fsIsdMeCU7tU7JFvO3Uunti0zbQtZxMfx469/mHX0lNRUoS7zpyPwgJBSZE3wdd5e/dhdk8jphnmqgtHNeOnn5qJ3uYqT7YZNpkC5J7mKtxyyhw0xw4EOuVFX52PXA+0oV8a3gLgUcMZm0IAC0TkNADLAZSISF3SWe1WAK+brVDTtJ0AdsZfh+lMUHlJIRanOVPjt5KigrRnjfwSoqILrdryYiwclT4gaa3J/Qxb2GXrQ8qK1Wm3qmupLsOpi3sdf7+pqhRNveknBDVlxVjlMIjPVWNVKeaNdDZZKSgQ9w4MmEQAmY7TVJUWBd7XZzKm3d1gv7QomPbaUFni6sGfIXXlGFJX7tr6sikqTAyU7OZhcaH3c4pRrfbuFJzp4cFRP8VHqLqKEizIMJ5n4tU45nb7TWZWr0QEc1w6oBU6JtOVbHPpKd1mB7/sT8BtlzXn+Cm8CLTvBTAh6b3rATwL4CsAXgHwEYClAG4GABHpA9AN4AEP0kNEOcq17/Tykiw/TwyrdKAoOSkROUFORC5QqKsiIqh5xQR5z/VAW9O0dwE8ZXxPRN4HsFXTtKdir38A4Osi8haA7QC+BeABTdMedDs9REReyDXoDtOVORQsTtCCx9YaDSxHAsJVD+KXiXtxMJ3TEO95cUbbirMB7IF+RrsUwD0ATgkoLeQxThJJNVG5P5qIKDI466cAqTotcO+KQEV3MOJ8CbQ1TVuU9HoHgFNjf5RHwnoWT9UO2EsJvyQRzmJTWq7Bfh5WybzFA0NE3gtqmDNr32GdK5F3jFWCtSM8+Lz2kOP8i/IdmwARUXacnGceLziWkIrMnjDu7DiMyXqcrIZsYaBNnuPZGFKNG2cLMv28hl9poPzF6kORw7mCI+wLiNTFQDvk2MGSH3IOKnnclIiIAhaWkchOOnl8wh1hykbOqcKDgTaRBWHqgL3g5c9z5YrDDUUdJ9KUF3jmgCiFWbNwq6m4fmUdx6oUDLRDjhMw8grnPN7iLRVERERE0cVAmzzHcCKcjHGgypcpsX5R1JnVcR6noYx4pJQoEsxaMpt3eDDQJiLPqXbpuRtnk3Md6Ny+ZEutHCY3eRVUc7JGpCY7bZPt2B1eH7y0Mu8wK8vBb4WgoEOQRL8x0A45drD+yMezR6xbmUW5TkR532gQy9k6/kpANLAYCWB7jmMueI+BdshxokR+iNqYxEGWwkS1K0IonFTv9vxInopzplzHIxX3idxjXjsUb8w0gIE2eY6DAHmJDxVzn+oTciKyj12lmszGMJWfi0JE1jHQJiKyyHjmgcEo+YUBEhGRt8J05ZCT+YfpdziP8RwDbSILwtQBe4FBJREReSm/R1nnOD6Hg9P6bfo72k62zwYWCAbaRERERBR5DEqJyE8MtMlzUTgbzPul1BX+2kVE5K4w/vau4snzleplRcFyq36wmnmPgTaRBVE4WGCf4X5kdsdEgeED/4goHXYPROpioE1ERERERPkr4gcseJVEMBhoh9yS0S0AgPqK4oBTYs3SMS1BcYZx4AAAE1BJREFUJ8GWzvpyAMDK8e0BpyQ3pywaAQA4bt5wy9+Z1FU38P+jZnUDAGYMa7C13f7OWgDAoVO7bH2PrBvXUQMAOGRqZ8ApIa/sP6kDADCkrnzgvaqyoqCSk5fGttcEnYSMepoqE14bY4aKkkIAwNwRTSnfO2PpSADAMbOHepY2r62Zpo8v44ekL6P5I/V9XzdnmB9J8lW2AOr0Jb0AgGPnDvM+MYqL1xE/x8vVk4cAAE5b3Ovo+2ZXFOZ6leHBU/T9P33JyJzWk2x8R23az85dNgoAsHZmt6vbVB1H6pAb2VqNP1+wGI1VJUEnJa3a8mJ8/xNTsfX9XRjdpvZkJdmGcxZiy/YdGNpYmX1hhZ2/vA8HTR6CEc1VWZd94tK98d6O3WirLRt4b8X4dtx77kJ01VfY2u4vTpqNV9/+ED0WtutYSI5CP3Hp3nh3x27MXf97V9d7yylzsPmdHRjeFO46SulNHdqA+85bhLbaMry7YzdEgOJCHif3w98/vzc+2LUbzdWlQSclo9+cOR+vb9uBRVfel/LZ/31mL7z9/i50NaT232fvNRL7TWy3NDaoauGoZvzhvEXoqCtLu8wP103Hy299EOr9dOqcZaOwf39HXu57sptP9n+8/Oqh/Thl8Qil8v+KQybi5EU9rqXJSj952pJerBjfplQ++IGBdgSYDZ4qKS0qxN7j2oJOhiNlxYWhD7IB/fefR7ZWW1q2pqwYNWWpV0g46RxLiwq9DbIDZPcyrOR8desqrtKiQgbZeWBYrIzLigsDTkl+qS0vRm25+leMlRUXDtSRZFWlRagqNZ/u2RkbvJbLpa3Z+sDiwoK8m+DHqVTGQQtivCwsEPS2uJv/TtqK8V5+t9NkpZ/M13rIQ+JERAEIyYl4IiLyEB9mpgZViyEeVBuDa95uHR4MtImIiIiIFMEHV5HbWKeCwUCbiIiIiAIV9JndoLdPwQpTHCqMmkODgTYRhRrnRkREiTgNJyIKHgNtIqIAcCJMQeNJEVJJ0PUx6O0b8Yyl/3jQnrzAQJuIKAC5Duoar3MkIiKKNB5zCTcG2kREREREIcQ4LP8w+A4PBtpEFGo8s0tERPmKIyCRuhhoExE5IDmeR+ABaSIiIjWoe9A+dbaQ6/yD/MNAm4iIiIgCFXTwoGycRUShxUCbiPKOCseCc53T8am0REThx/ie7OLwHx4MtIko1JxMUjixISKiKGDMRVawngSDgTYRkQO5HlHmoEdEXgnjGS8t4EOgKuWZQkkhohww0CYiIiIiCiFeoeWOMN2j7+RATIh2L1IYaBMRERFRoIJ+GBqRiuJXWojJe6Q+BtpEFGphOgpNRERqUmksYSBFFA2uB9oicrGIPCwi74rIGyJyq4j0JS1TJiLXiMhWEXlPRG4WkVa300JEZMaNOQwnQkREFDQORdFmVr5OfnWE9SQYXpzRXgjgGgCzACwDUAzgtyJSaVjmGwD2A3BobPkOALd4kBYiIiIiIqK0FLqgISsGzeFR5PYKNU1bYXwtIusAvAFgKoA/iUgtgOMArNU07fexZY4F8IyIzNI07UG300REFDWaStc5EhEREVECP+7Rro39+1bs36nQz3JviC+gadqzAF4GMNtsBSJSKiI18T8A1R6ml4gijiEqEZFaeDvOID4YjjJi9QgNTwNtESkAcBWAv2qa9lTs7TYAuzRNeydp8S2xz8xcDGCb4W+TB8klohD6/H5jAQAnLRyRcbkvHzQBAHBpbHmnmqtLUVQgGNZYmX1hE70tVQCA6cMbckqHF6YOrQcArBiXriumKNhngl6+6+YOCzYh5LpJXXUAgGVj+dgbu4IK9FdPGQIAGNdRY+t7F68cDQC48tB+19NE6hndNlg/Dp/ebfv76+YMAwAsH8e+wU+uXzqe5BoA4wHMy3E9lwP4uuF1NRhsExGApWNa8dQXlqOqNHN3tnZmN/af1IGq0iL85KGXHW/v/ouW4OM9GsqKCx19/56zFmDX7j0oL3H2fS/974mz8eFHH6MyS15SuF2zdgre3/Vx1jZD4XPLyXOwY/fHqChh2YZFZ30F/vGF5di1ew8mX/Y7y987ceEIHDlrKNuxS1S/G6u8pBDPfHEFdu3eg9qKYtvfH9lajae+sByVCs49osyz1iki3wawL4AFmqYZg+LXAZSISF3SWe3W2GcpNE3bCWCnYd0epJiIwsrqRMONCUlxYQEcxtgAgMICUTLIBoCCAmGQnQdEhJPziCookNAG2UEHOkFuv7K0CB99vGvgtdVpLttx9BnrQnlJYU7zB9YX/3nx814SC7IPArBE07SXkhb5G4CPACw1fKcPQDeAB9xODxFRMh6qIyIiIiIveXFo4xoAawEcAOBdEYnf7LdN07QPNU3bJiI/APB1EXkLwHYA3wLwAJ84TkRERJR/eLEiUSo+GC/cvAi0T479e1/S+8cCuCH2/7MB7AFwM4BSAPcAOMWDtBARERERKS3oS+fznabE75EwqI4aL35HO2st0TRtB4BTY39ERERERASGW0RR4cfvaBMRKUWF49a54kMhiYiIiNTFQJuIiIiI8hqPXRKR2xhoExEREVGggo5zg75HOmHzQWcGEbmCgTYR5Z0ozGG0oGeFREREEaHqkMorLcKNgTYRERERERGRixhoExEREVGgFD2h6BtepUQUPQy0iYiIiIgUIZG4wYncwJoQbgy0iYiIiChQDCiIKGoYaBNR3uEFekRERETkJQbaREREREQBMh4A5pOmiaKBgTYR5R3OYYiIiIjISwy0iYiIiIgob6n61Hfh5Q2hxkCbiIiIiAKV7/GEonEeEeWAgTYRERERkSLy/JgDUWQw0CYiIiIiIiJyEQNtIso7Bfl+jSIRESmLV5HnJ05NooeBNhHlna+t6UdjZQm+fNCEoJNi26FTO9HTVInl49qCTgoRUc6OmNGNoY0V2K+/I5DtHz17KDrry3HotE5X13vd0dPQUFmCH31yhqXlm6pKMHN4A2b1NKCxssTVtFB6py3uRWtNKU5d3BtYGi5eORrN1aX4zD5jUtJ1yuIRgaWLcieqPmUvExGpAbBt27ZtqKmpCTo5RBRCmqaF9mmeYU47EVGyoPs0r7Zvd73xOTn7d38FXf/SpUGFdFGq7du3o7a2FgBqNU3bnmnZIn+SRESkljAPXmFOOxFRsqD7NK+2b3e9QedDvlIh383SoEK6KDe8dJyIiIiIiIjIRQy0iYiIiIiIiFzEQJuIiIiIiIjIRQy0iYiIiIiIiFzEQJuIiIiIiIjIRQy0iYiIiIiIiFwU6p/32r4940+XEREREREREbnCTvwpmqZ5mBRviMgQAJuCTgcRERERERHlnU5N017NtEBYA20B0AHg3aDTkkU19AMCnVA/rfmI5aM2lo/aWD7qYtmojeWjNpaP2lg+6sqnsqkGsFnLEkiH8tLx2E5lPIKgAv14AADgXU3TeJ27Ylg+amP5qI3loy6WjdpYPmpj+aiN5aOuPCsbS/vHh6ERERERERERuYiBNhEREREREZGLGGh7ayeAL8T+JfWwfNTG8lEby0ddLBu1sXzUxvJRG8tHXSybJKF8GBoRERERERGRqnhGm4iIiIiIiMhFDLSJiIiIiIiIXMRAm4iIiIiIiMhFDLSJiIiIiIiIXMRA20MicqqIbBSRHSLykIjMCDpNUSMil4qIlvT3rOHzMhG5RkS2ish7InKziLQmraNbRO4UkQ9E5A0R+aqIFCUts0hEHhWRnSLyLxFZ59MuhoaILBCR20Vkc6wcDkz6XETkiyLymoh8KCIbRGRk0jINInKjiGwXkXdE5AciUpW0zEQR+XOsXb0iIheYpOVQEXk2tsyTIrKPN3sdHhbK5waTtnR30jIsHw+IyMUi8rCIvBvrg24Vkb6kZXzryzh2JbJYPveZtJ/vJi3D8vGAiJwsIk/E+qXtIvKAiKw0fM62EyAL5cO2owgRuSiW/1cZ3mP7yYWmafzz4A/AYdAfb38sgLEAvg/gbQAtQactSn8ALgXwFIA2w1+T4fNrAbwMYAmAqQAeAPBXw+eFAJ4E8DsAkwCsBPAfAF82LDMcwPsAvgZgDIDTAOwGsDzo/VfpL5Z3XwJwEAANwIFJn18I4B0ABwCYCOA2AC8CKDMscxeAxwHMBDAPwPMAfmr4vAbA6wB+AmAcgMMBfADgBMMyc2Llc36svC4DsAvA+KDzSPHyuSGW/8a2VJ+0DMvHm7K5G8C6WJ71A7gTwL8BVBqW8aUvA8cup+VzXyyvjO2nhuXjS/nsB2AfACMBjALwX7E+ZVzsc7YdtcuHbUeBPwDTAbwE4O8ArjK8z/aTS74GnYCo/gF4CMC3Da8LALwK4KKg0xalP+iB9uNpPquNdeaHGN4bDT3ImBV7vRLAxwBaDcucBGAbgJLY668AeCpp3TcBuDvo/Vf1D0mBHAAB8BqA85LKZweAw2Ovx8S+N82wzAoAewB0xF6fDOCteNnE3lsP4FnD658DuCMpPQ8C+G7Q+aLKX3L5xN67AcCtGb7D8vGvfJpjeb0g9tq3voxjl/3yib13HwyTU5PvsHz8LaO3ABzHtqPmX7x8Yv9n2wm+PKoAPAdgL2N5sP3k/sdLxz0gIiXQj/psiL+nadqe2OvZQaUrwkaKfjnsi6Jf1tode38qgGIklsOz0I/MxcthNoAnNU3bYljfPdDPzI0zLLMBie4By9KO4dCPUhvLYhv0jtVYFu9omvaI4XsboAdyMw3L/EnTtF2GZe4B0Cci9YZlWF7OLIpd9vVPEblWRBoNn7F8/FMb+/et2L++9GUcuyxLLp+4I0XkTRF5SkQuF5EKw2csHx+ISKGIHA6gEvqZN7YdhZiUTxzbTrCuAXCnpmnJecj2k6Oi7IuQA03QL6XYkvT+FuhHgsg9D0G/pO+fANoBfB7An0VkPPTAbpemae8kfWdL7DPE/jUrJ1hYpkZEyjVN+zDXncgD8bw0y0djPr9h/FDTtN0i8lbSMi+ZrCP+2dtIX15toEzuBnAL9PwdAeDLAO4Skdmapn0Mlo8vRKQAwFXQL817Kva2L30ZgHpw7MooTfkAwE+hX06+GfqtMV8B0Adgdexzlo+HRGQC9MCtDMB7AA7SNO1pEZkEtp3ApSuf2MdsOwGKHfiYAv3S8WQce3LEQJtCTdO0uwwvnxCRh6B32GsAMAAmskjTtJsML58UkScAvABgEYB7A0lUfroGwHjo98CTekzLR9O07xtePikirwG4V0RGaJr2gp8JzFP/hH5/aC2AQwD8SEQWBpskMjAtH03TnmbbCY6IdAG4GsAyTdN2BJ2eKOKl4954E7H7FZLeb4X+oCDySOyo23MAeqHndYmI1CUtZiyH12FeTrCwzHaezbYsnpeZ2sTrAFqMH8aeWtkAd8qLbc8GTdNehN6X9cbeYvl4TES+DWBfAIs1Tdtk+MivvoxjVwYZysfMQ7F/je2H5eMRTdN2aZr2L03T/qZp2sXQH+h0Jth2lJChfMyw7fhnKvRx/VER2S0iuwEsBHBG7P9bwPaTEwbaHojdn/g3AEvj78UuN1uKxHtSyGWi/9TQCOgP3vobgI+QWA59ALoxWA4PAJggIsYAYhmA7QCeNiyzFImWgWVpx0vQO0tjWdRAv7fXWBZ1IjLV8L0l0PuphwzLLBCRYsMyywD8U9O0tw3LsLxyJCKdABqhtyWA5eMZ0X0b+hPhl2ialnz5vS99GccucxbKx8yk2L/G9sPy8U8BgFKw7agqXj5m2Hb8cy+ACdDzPP73CIAbDf9n+8lF0E9ji+of9MfU7wBwDPSn9X4P+v2JrUGnLUp/AK6EfvRtGPSfDfod9J8VaI59fi30S8kXQz9ydz+A+w3fj/8swT3Qf7ZlOfT7UM1+luAK6PeKnAL+vJdZWVRhsKPWAJwd+3937PMLY21gf+gd+60w/3mvRwHMADAX+tUJxp+PqoUesP8P9IdsHBYrm+Sfj/oIwLmx8roUef7zUdnKJ/bZVwHMirWlpdAHvecAlLJ8PC+b70D/6buFSPyJm3LDMr70ZeDYZbt8oB/c/WysXIbF+rgXAPyR5eNL+VwOYEEs7yfEXu+Bfjks247C5cO2o94fkp4Cz/aTY34GnYAo/0H/nbh/Q/9duIcAzAw6TVH7g/7zAJtjebwp9nqE4fMy6PfUvRVr5LcAaEtax1AAv4H+e7//gR68FyUtswjAY7HtvABgXdD7rtpfLI80k78bYp8LgC9CD8R2QH+a5KikdTRAfzDKu9B/GuKHAKqSlpkI4M+xdWwCcKFJWg6Ffk/YTui/s75P0PkT9F+m8gFQHhsk34Ae9G6E/huWrUnrYPl4UzZm5aIZ+xk/+zJw7LJVPgC6APwRwNZYvX8e+oSyJmk9LB9vyucHsT5rZ6wP24BYkB37nG1H0fJh21HvD6mBNttPDn8S2zEiIiIiIiIicgHv0SYiIiIiIiJyEQNtIiIiIiIiIhcx0CYiIiIiIiJyEQNtIiIiIiIiIhcx0CYiIiIiIiJyEQNtIiIiIiIiIhcx0CYiIiIiIiJyEQNtIiIiIiIiIhcx0CYiIiIiIiJyEQNtIiIiov9vv44FAAAAAAb5W09iZ1kEACPRBgAAgJFoAwAAwCgAzvYpAoLvIgAAAABJRU5ErkJggg==\n",
            "text/plain": [
              "<Figure size 1200x300 with 1 Axes>"
            ]
          },
          "metadata": {
            "tags": [],
            "needs_background": "light"
          }
        },
        {
          "output_type": "stream",
          "text": [
            "\n",
            "\n",
            "91 diagnosis3 :  object\n",
            "nan %:  0.0\n",
            "['AML/MDS' 'ALL' 'ATL' 'others' 'NHL' 'CML' 'AA']\n",
            "Number of unique class is  7\n",
            "AML/MDS    7841\n",
            "ALL        2835\n",
            "NHL        1030\n",
            "others      826\n",
            "ATL         722\n",
            "AA          385\n",
            "CML         369\n",
            "Name: diagnosis3, dtype: int64\n",
            "\n",
            "\n",
            "92 stage4 :  object\n",
            "nan %:  0.0\n",
            "['advanced' 'standard']\n",
            "Number of unique class is  2\n",
            "standard    8045\n",
            "advanced    5963\n",
            "Name: stage4, dtype: int64\n",
            "\n",
            "\n",
            "93 ric_mac_tbi :  object\n",
            "nan %:  0.0\n",
            "['RICwTBI' 'MACwTBI' 'MACwoTBI' 'RICwoTBI']\n",
            "Number of unique class is  4\n",
            "MACwTBI     6316\n",
            "RICwTBI     3081\n",
            "MACwoTBI    2884\n",
            "RICwoTBI    1727\n",
            "Name: ric_mac_tbi, dtype: int64\n",
            "\n",
            "\n",
            "94 MLevent_agvhd24_manip :  object\n",
            "nan %:  0.0\n",
            "['1' '0']\n",
            "Number of unique class is  2\n",
            "0    8265\n",
            "1    5743\n",
            "Name: MLevent_agvhd24_manip, dtype: int64\n",
            "\n",
            "\n",
            "95 MLevent_agvhd34_manip :  object\n",
            "nan %:  0.0\n",
            "['1' '0']\n",
            "Number of unique class is  2\n",
            "0    11861\n",
            "1     2147\n",
            "Name: MLevent_agvhd34_manip, dtype: int64\n",
            "\n",
            "\n"
          ],
          "name": "stdout"
        }
      ]
    },
    {
      "cell_type": "code",
      "metadata": {
        "id": "RR5aK1oGgb2T"
      },
      "source": [
        "# Make new features\n",
        "df_cleaned = df_cleaned_raw.copy()\n",
        "df_cleaned.loc[:,'MLevent_agvhd2434'] = df_cleaned.loc[:,'MLevent_agvhd24'] + df_cleaned.loc[:,'MLevent_agvhd34'] \n",
        "\n",
        "# \n",
        "df_cleaned['bm_tnc_total_harvest_kg_bool'] = (df_cleaned['bm_tnc_total_harvest_kg']>0.05).astype(str)\n",
        "df_cleaned['pb_tnc_total_cryop_kg_bool'] = df_cleaned['pb_tnc_total_cryop_kg'].isnull().astype(str)\n",
        "df_cleaned['pb_cd34_total_kg_bool'] = df_cleaned['pb_cd34_total_kg'].isnull().astype(str)\n",
        "\n",
        "# Feature \n",
        "from sklearn.preprocessing import MinMaxScaler\n",
        "\n",
        "# Bucket\n",
        "bucket_columns = {\n",
        "    'hctci_points_corr': [2,4,6,8,1000],\n",
        "    'ks_tx2': [20,40,60,80,1000],\n",
        "    \"do_age\": [10,20,30,40,50,60,70,80,90,1000],\n",
        "    \"dx_to_sct\": [7,30,90,180,360,1000,10000],\n",
        "    'tyear': [2004,2006,2008,2010,2012,2014],\n",
        "    'pt_age':   [10,20,30,40,50,60,70,80,90]\n",
        "}\n",
        "\n",
        "# Make independent features tablue\n",
        "onehot_variables = sorted([\n",
        "    'do_sex',\n",
        "    'pt_sex',\n",
        "    'abo_mismatch',\n",
        "    'tbi',\n",
        "    'ps24',\n",
        "    'ps_tx',\n",
        "    'plt_transfusion',\n",
        "    'rbc_transfusion',\n",
        "    'dx_to_sct_group',\n",
        "    'hctci_high',\n",
        "    'bmi2',\n",
        "    'bm_tnc_total_harvest_kg_bool',\n",
        "    'pb_tnc_total_cryop_kg_bool',\n",
        "    'pb_cd34_total_kg_bool',\n",
        "    'pt_abo',\n",
        "    'do_abo',\n",
        "    'sct_type',\n",
        "    'gvhd_pro',\n",
        "    'gvhd_pro2',\n",
        "    'gvhd_pro3',\n",
        "    'cond_regimen',\n",
        "    'stage4',\n",
        "    'diagnosis3',\n",
        "    'ric_mac_tbi',\n",
        "])\n",
        "\n",
        "# embeded_variables = sorted([\n",
        "#     'pt_abo',\n",
        "#     'do_abo',\n",
        "#     'sct_type',\n",
        "#     'gvhd_pro',\n",
        "#     'gvhd_pro2',\n",
        "#     'gvhd_pro3',\n",
        "#     'cond_regimen',\n",
        "#     'stage4',\n",
        "#     'diagnosis3',\n",
        "#     'ric_mac_tbi',\n",
        "# ])\n",
        "\n",
        "hctci_onehot_variables = sorted([\n",
        "    'hctci_arrythmia_cd',\n",
        "    'hctci_heart_cd',\n",
        "    'hctci_cerebrovascular_cd',\n",
        "    'hctci_dm_cd',\n",
        "    'hctci_valve_cd',\n",
        "    'hctci_liver_cd',\n",
        "    'hctci_liver_severe_cd',\n",
        "    'hctci_inf_cd',\n",
        "    'hctci_bowel_cd',\n",
        "    'hctci_obesity_cd',\n",
        "    'hctci_ulcer_cd',\n",
        "    'hctci_mental_cd',\n",
        "    'hctci_lung_cd',\n",
        "    'hctci_lung_severe_cd',\n",
        "    'hctci_renal_cd',\n",
        "    'hctci_rhumatoid_cd',\n",
        "    'hctci_st_cd',\n",
        "])\n",
        "\n",
        "serogeno_onehot_variables = sorted([\n",
        "    'serogvhmisa',\n",
        "    'serogvhmisb',\n",
        "    'serogvhmisc',\n",
        "    'serogvhmisdr',\n",
        "    'serogvhmis6abdr',\n",
        "    'serogvhmis8abcdr',\n",
        "    'genogvhmisa',\n",
        "    'genogvhmisb',\n",
        "    'genogvhmisc',\n",
        "    'genogvhmisdr',\n",
        "    'genogvhmis6abdr',\n",
        "    'genogvhmis8abcdr',\n",
        "])\n",
        "\n",
        "serogeno_embeded_variables = [\n",
        "        'genora1','genora2',\n",
        "        'genoda1', 'genoda2',\n",
        "        'genorb1', 'genorb2',\n",
        "        'genodb1', 'genodb2',\n",
        "        'genordr1', 'genordr2',\n",
        "        'genoddr1', 'genoddr2',\n",
        "        'genorc1', 'genorc2',\n",
        "        'genodc1', 'genodc2',\n",
        "        'serora1', 'serora2',\n",
        "        'seroda1', 'seroda2',\n",
        "        'serorb1', 'serorb2',\n",
        "        'serodb1', 'serodb2',\n",
        "        'serorc1', 'serorc2',\n",
        "        'serodc1', 'serodc2',\n",
        "        'serordr1', 'serordr2',\n",
        "        'seroddr1', 'seroddr2'\n",
        "]\n",
        "\n",
        "shared_embeded_variables = [\n",
        "        ['genora1', 'genora2', 'genoda1', 'genoda2'],\n",
        "        ['genorb1', 'genorb2', 'genodb1', 'genodb2'],\n",
        "        ['genordr1', 'genordr2','genoddr1', 'genoddr2'],\n",
        "        ['genorc1', 'genorc2', 'genodc1', 'genodc2'],\n",
        "        ['serora1', 'serora2', 'seroda1', 'seroda2'],\n",
        "        ['serorb1', 'serorb2', 'serodb1', 'serodb2'],\n",
        "        ['serorc1', 'serorc2', 'serodc1', 'serodc2'],\n",
        "        ['serordr1', 'serordr2', 'seroddr1', 'seroddr2']\n",
        "]\n",
        "\n",
        "\n",
        "# # Minor class as others\n",
        "# for c1 in embeded_variables:\n",
        "#   column_name = c1\n",
        "#   # print(df_cleaned.loc[:,column_name].value_counts())\n",
        "#   unique_column = df_cleaned.loc[:,column_name].unique()\n",
        "#   for c in unique_column:\n",
        "#     target_index = df_cleaned.index[df_cleaned.loc[:,column_name]==c]\n",
        "#     if len(\n",
        "#       target_index)/df_cleaned.shape[0] < 0.01:\n",
        "#       df_cleaned.loc[target_index,column_name] = 'others'\n",
        "\n",
        "# Minor class as others\n",
        "for c1 in serogeno_embeded_variables:\n",
        "  column_name = c1\n",
        "  # print(df_cleaned.loc[:,column_name].value_counts())\n",
        "  unique_column = df_cleaned.loc[:,column_name].unique()\n",
        "  for c in unique_column:\n",
        "    target_index = df_cleaned.index[df_cleaned.loc[:,column_name]==c]\n",
        "    if len(target_index)/df_cleaned.shape[0] < 0.01:\n",
        "      df_cleaned.loc[target_index,column_name] = 'others'"
      ],
      "execution_count": null,
      "outputs": []
    },
    {
      "cell_type": "code",
      "metadata": {
        "colab": {
          "base_uri": "https://localhost:8080/"
        },
        "id": "0aZmixtlhtWA",
        "outputId": "b0373353-dec3-4698-8198-37f128e4fafb"
      },
      "source": [
        "from sklearn.model_selection import train_test_split\n",
        "\n",
        "# Split parameter\n",
        "TRAINING_RATIO = 0.8\n",
        "TEST_RATIO = 1.0 - TRAINING_RATIO\n",
        "VALIDATION_RATIO = 1.0 - TRAINING_RATIO\n",
        "\n",
        "# Deterministic, no need to take care of random seeed\n",
        "df_cleaned_cp = df_cleaned.copy()\n",
        "\n",
        "# Time series split\n",
        "df_cleaned_train_tmp = df_cleaned_cp.drop(df_cleaned_cp.index[df_cleaned_cp['tyear']>df_cleaned_cp['tyear'].quantile(TRAINING_RATIO)].values,axis=0)\n",
        "df_cleaned_test = df_cleaned_cp.drop(df_cleaned_cp.index[df_cleaned_cp['tyear']<=df_cleaned_cp['tyear'].quantile(TRAINING_RATIO)].values,axis=0)\n",
        "df_cleaned_train = df_cleaned_train_tmp.drop(df_cleaned_train_tmp.index[df_cleaned_train_tmp['tyear']>df_cleaned_train_tmp['tyear'].quantile(TRAINING_RATIO)].values,axis=0)\n",
        "df_cleaned_valid = df_cleaned_train_tmp.drop(df_cleaned_train_tmp.index[df_cleaned_train_tmp['tyear']<=df_cleaned_train_tmp['tyear'].quantile(TRAINING_RATIO)].values,axis=0)\n",
        "\n",
        "# Random split\n",
        "train_index, test_index = train_test_split(df_cleaned_cp.index, test_size=TEST_RATIO, random_state=0)\n",
        "train_index, valid_index = train_test_split(train_index, test_size=VALIDATION_RATIO, random_state=0)\n",
        "df_cleaned_train = df_cleaned_cp.loc[train_index,:]\n",
        "df_cleaned_valid = df_cleaned_cp.loc[valid_index,:]\n",
        "df_cleaned_test = df_cleaned_cp.loc[test_index,:]\n",
        "\n",
        "# Change tyear in valid/test data to maximum value in training\n",
        "df_cleaned_test.loc[:,'tyear'] = df_cleaned_train.loc[:,'tyear'].max()\n",
        "df_cleaned_valid.loc[:,'tyear'] = df_cleaned_train.loc[:,'tyear'].max()\n",
        "\n",
        "# # Classes that are not in training is treated as others\n",
        "# for c1 in embeded_variables:\n",
        "#   column_name = c1\n",
        "#   unique_column_train = df_cleaned_train.loc[:,column_name].unique()\n",
        "#   unique_column_valid = df_cleaned_valid.loc[:,column_name].unique()\n",
        "#   unique_column_test = df_cleaned_test.loc[:,column_name].unique()\n",
        "#   for c in set(unique_column_valid).difference(set(unique_column_train)):\n",
        "#     target_index = df_cleaned_valid.index[df_cleaned_valid.loc[:,column_name]==c]\n",
        "#     df_cleaned_valid.loc[target_index,column_name] = 'others'\n",
        "#   for c in set(unique_column_test).difference(set(unique_column_train)):\n",
        "#     target_index = df_cleaned_test.index[df_cleaned_test.loc[:,column_name]==c]\n",
        "#     df_cleaned_test.loc[target_index,column_name] = 'others'\n",
        "\n",
        "# Classes that are not in training is treated as others\n",
        "for c1 in onehot_variables:\n",
        "  column_name = c1\n",
        "  unique_column_train = df_cleaned_train.loc[:,column_name].unique()\n",
        "  unique_column_valid = df_cleaned_valid.loc[:,column_name].unique()\n",
        "  unique_column_test = df_cleaned_test.loc[:,column_name].unique()\n",
        "  for c in set(unique_column_valid).difference(set(unique_column_train)):\n",
        "    target_index = df_cleaned_valid.index[df_cleaned_valid.loc[:,column_name]==c]\n",
        "    df_cleaned_valid.loc[target_index,column_name] = 'others'\n",
        "  for c in set(unique_column_test).difference(set(unique_column_train)):\n",
        "    target_index = df_cleaned_test.index[df_cleaned_test.loc[:,column_name]==c]\n",
        "    df_cleaned_test.loc[target_index,column_name] = 'others'\n",
        "\n",
        "# Classes that are not in training is treated as others\n",
        "for c1 in serogeno_embeded_variables:\n",
        "  column_name = c1\n",
        "  unique_column_train = df_cleaned_train.loc[:,column_name].unique()\n",
        "  unique_column_valid = df_cleaned_valid.loc[:,column_name].unique()\n",
        "  unique_column_test = df_cleaned_test.loc[:,column_name].unique()\n",
        "  for c in set(unique_column_valid).difference(set(unique_column_train)):\n",
        "    target_index = df_cleaned_valid.index[df_cleaned_valid.loc[:,column_name]==c]\n",
        "    df_cleaned_valid.loc[target_index,column_name] = 'others'\n",
        "  for c in set(unique_column_test).difference(set(unique_column_train)):\n",
        "    target_index = df_cleaned_test.index[df_cleaned_test.loc[:,column_name]==c]\n",
        "    df_cleaned_test.loc[target_index,column_name] = 'others'\n",
        "\n",
        "df_cleaned_train.shape,df_cleaned_valid.shape,df_cleaned_test.shape"
      ],
      "execution_count": null,
      "outputs": [
        {
          "output_type": "execute_result",
          "data": {
            "text/plain": [
              "((8964, 100), (2242, 100), (2802, 100))"
            ]
          },
          "metadata": {
            "tags": []
          },
          "execution_count": 5
        }
      ]
    },
    {
      "cell_type": "markdown",
      "metadata": {
        "id": "6Mi51G2liF72"
      },
      "source": [
        "# Label Encoder"
      ]
    },
    {
      "cell_type": "code",
      "metadata": {
        "id": "E8a2tZ_oiDbZ"
      },
      "source": [
        "import json\n",
        "import sklearn\n",
        "\n",
        "# Label Encoding\n",
        "original = {}\n",
        "categorical_names = {}\n",
        "for c1,c2,c3,c4 in shared_embeded_variables:\n",
        "    le = sklearn.preprocessing.LabelEncoder()\n",
        "    le.fit(df_cleaned.loc[:,c1])\n",
        "    df_cleaned.loc[:, c1] = le.transform(df_cleaned.loc[:, c1])\n",
        "    original[c1] = dict(zip(le.classes_,[i for i in range(len(le.classes_))]))\n",
        "    categorical_names[c1] = le.classes_.astype(str)\n",
        "    \n",
        "    le = sklearn.preprocessing.LabelEncoder()\n",
        "    le.fit(df_cleaned.loc[:,c2])\n",
        "    df_cleaned.loc[:, c2] = le.transform(df_cleaned.loc[:, c2])\n",
        "    original[c2] = dict(zip(le.classes_,[i for i in range(len(le.classes_))]))\n",
        "    categorical_names[c2] = le.classes_.astype(str)\n",
        "    \n",
        "    le = sklearn.preprocessing.LabelEncoder()\n",
        "    le.fit(df_cleaned.loc[:,c3])\n",
        "    df_cleaned.loc[:, c3] = le.transform(df_cleaned.loc[:, c3])\n",
        "    original[c3] = dict(zip(le.classes_,[i for i in range(len(le.classes_))]))\n",
        "    categorical_names[c3] = le.classes_.astype(str)\n",
        "    \n",
        "    le = sklearn.preprocessing.LabelEncoder()\n",
        "    le.fit(df_cleaned.loc[:,c4])\n",
        "    df_cleaned.loc[:, c4] = le.transform(df_cleaned.loc[:, c4])\n",
        "    original[c4] = dict(zip(le.classes_,[i for i in range(len(le.classes_))]))\n",
        "    categorical_names[c4] = le.classes_.astype(str)\n",
        "\n",
        "for c1 in serogeno_onehot_variables:\n",
        "    le = sklearn.preprocessing.LabelEncoder()\n",
        "    le.fit(df_cleaned.loc[:,c1])\n",
        "    df_cleaned.loc[:, c1] = le.transform(df_cleaned.loc[:, c1])\n",
        "    original[c1] = dict(zip(le.classes_,[i for i in range(len(le.classes_))]))\n",
        "    categorical_names[c1] = le.classes_.astype(str)\n",
        "    \n",
        "for c1 in onehot_variables:\n",
        "    le = sklearn.preprocessing.LabelEncoder()\n",
        "    le.fit(df_cleaned.loc[:,c1])\n",
        "    df_cleaned.loc[:, c1] = le.transform(df_cleaned.loc[:, c1])\n",
        "    original[c1] = dict(zip(le.classes_,[i for i in range(len(le.classes_))]))\n",
        "    categorical_names[c1] = le.classes_.astype(str)\n",
        "    \n",
        "# for c1 in embeded_variables:\n",
        "#     le = sklearn.preprocessing.LabelEncoder()\n",
        "#     le.fit(df_cleaned.loc[:,c1])\n",
        "#     df_cleaned.loc[:, c1] = le.transform(df_cleaned.loc[:, c1])\n",
        "#     original[c1] = dict(zip(le.classes_,[i for i in range(len(le.classes_))]))\n",
        "#     categorical_names[c1] = le.classes_.astype(str)\n",
        "\n",
        "for c1 in hctci_onehot_variables:\n",
        "    le = sklearn.preprocessing.LabelEncoder()\n",
        "    le.fit(df_cleaned.loc[:,c1])\n",
        "    df_cleaned.loc[:, c1] = le.transform(df_cleaned.loc[:, c1])\n",
        "    original[c1] = dict(zip(le.classes_,[i for i in range(len(le.classes_))]))\n",
        "    categorical_names[c1] = le.classes_.astype(str)\n",
        "    \n",
        "# for c1 in list(bucket_columns.keys()):\n",
        "#     original[c1] = dict(zip(le.classes_,[i for i in range(len(le.classes_))]))\n",
        "#     categorical_names[c1] = le.classes_.astype(str)\n",
        "    \n",
        "# Split\n",
        "df_cleaned_train_index = df_cleaned_train.index\n",
        "df_cleaned_valid_index = df_cleaned_valid.index\n",
        "df_cleaned_test_index = df_cleaned_test.index\n",
        "df_cleaned_train = df_cleaned.loc[df_cleaned_train_index,:]\n",
        "df_cleaned_valid = df_cleaned.loc[df_cleaned_valid_index,:]\n",
        "df_cleaned_test = df_cleaned.loc[df_cleaned_test_index,:]\n",
        "\n",
        "# print(json.dump(original,f, indent=4))\n",
        "with open('original-large.json', 'w') as f:\n",
        "    json.dump(original,f, indent=4)"
      ],
      "execution_count": null,
      "outputs": []
    },
    {
      "cell_type": "code",
      "metadata": {
        "id": "kj4CUtG1iKy3"
      },
      "source": [
        "with open('original-large-random.json', 'w') as f:\n",
        "    json.dump(original,f, indent=4)"
      ],
      "execution_count": null,
      "outputs": []
    },
    {
      "cell_type": "code",
      "metadata": {
        "colab": {
          "base_uri": "https://localhost:8080/"
        },
        "id": "ZEJR0ERoiMiR",
        "outputId": "a478bcd3-7b42-4907-f1e9-093e937f555f"
      },
      "source": [
        "feature_columns = []\n",
        "feature_layer_inputs = {}\n",
        "\n",
        "# Bucketized\n",
        "print('Number of bucketized: ',len(bucket_columns))\n",
        "for header in bucket_columns:\n",
        "  numeric = tf.feature_column.numeric_column(header)\n",
        "  buckets = tf.feature_column.bucketized_column(numeric, boundaries=bucket_columns[header])\n",
        "  feature_columns.append(buckets)\n",
        "  feature_layer_inputs[header] = tf.keras.Input(shape=(1,), name=header)\n",
        "\n",
        "# Onehot\n",
        "print('Number of onehot: ',len(onehot_variables))\n",
        "for header in onehot_variables:\n",
        "  tmp = tf.feature_column.categorical_column_with_vocabulary_list(\n",
        "      header, list(df_cleaned.loc[:,header].unique()))\n",
        "  one_hot = tf.feature_column.indicator_column(tmp)\n",
        "  feature_columns.append(one_hot)\n",
        "  feature_layer_inputs[header] = tf.keras.Input(shape=(1,), name=header, dtype=tf.int16)\n",
        "    \n",
        "# serogeno Onehot\n",
        "serogeno_feature_columns = []\n",
        "serogeno_feature_layer_inputs = {}\n",
        "print('Number of serogenoonehot: ',len(serogeno_onehot_variables))\n",
        "for header in serogeno_onehot_variables:\n",
        "  tmp = tf.feature_column.categorical_column_with_vocabulary_list(\n",
        "      header, list(df_cleaned.loc[:,header].unique()))\n",
        "  one_hot = tf.feature_column.indicator_column(tmp)\n",
        "  feature_columns.append(one_hot)\n",
        "  feature_layer_inputs[header] = tf.keras.Input(shape=(1,), name=header, dtype=tf.int16)\n",
        "\n",
        "# # Embedding\n",
        "# embed_feature_columns = []\n",
        "# embed_feature_layer_inputs = {}\n",
        "# print('Number of embedding: ',len(embeded_variables))\n",
        "# for header in embeded_variables:\n",
        "#   tmp = tf.feature_column.categorical_column_with_vocabulary_list(\n",
        "#       header, sorted(list(df_cleaned.loc[:,header].unique())))\n",
        "#   embedding = tf.feature_column.embedding_column(tmp, dimension=int(len(list(df_cleaned.loc[:,header].unique()))**0.25))\n",
        "#   embed_feature_columns.append(embedding)\n",
        "#   embed_feature_layer_inputs[header] = tf.keras.Input(shape=(1,), name=header, dtype=tf.int16)\n",
        "\n",
        "hctci_feature_columns = []\n",
        "hctci_feature_layer_inputs = {}\n",
        "\n",
        "#  hctci_onehot_variables\n",
        "print('Number of hctci_onehot_variables: ',len(hctci_onehot_variables))\n",
        "for header in hctci_onehot_variables:\n",
        "  tmp = tf.feature_column.categorical_column_with_vocabulary_list(\n",
        "      header, list(df_cleaned.loc[:,header].unique()))\n",
        "  one_hot = tf.feature_column.indicator_column(tmp)\n",
        "  feature_columns.append(one_hot)\n",
        "  feature_layer_inputs[header] = tf.keras.Input(shape=(1,), name=header, dtype=tf.int16)\n",
        "\n",
        "# Shared Embedding\n",
        "shared_embedding_columns = []\n",
        "shared_layer_inputs = {}\n",
        "print('Number of shared embedding: ',len(shared_embeded_variables))\n",
        "for header1,header2,header3,header4 in shared_embeded_variables:\n",
        "  input1 = tf.keras.Input(shape=(1,), name=header1,dtype=tf.int16)\n",
        "  input2 = tf.keras.Input(shape=(1,), name=header2,dtype=tf.int16)\n",
        "  input3 = tf.keras.Input(shape=(1,), name=header3,dtype=tf.int16)\n",
        "  input4 = tf.keras.Input(shape=(1,), name=header4,dtype=tf.int16)\n",
        "  unique_column = list(set(df_cleaned.loc[:,header1].unique()) | set(df_cleaned.loc[:,header2].unique()) | set(df_cleaned.loc[:,header3].unique()) | set(df_cleaned.loc[:,header4].unique()))\n",
        "  print(len(unique_column)+1,int(len(unique_column)**0.5),'-'.join([header1,header2]))\n",
        "  embedding_layer = tf.keras.layers.Embedding(len(unique_column)+1,int(len(unique_column)**0.5),name='-'.join([header1,header2,header3,header4 ]))\n",
        "  embedding_1 = embedding_layer(input1)\n",
        "  embedding_2 = embedding_layer(input2)\n",
        "  embedding_3 = embedding_layer(input3)\n",
        "  embedding_4 = embedding_layer(input4)\n",
        "  flatten_1 = tf.keras.layers.Flatten(name='flatten-'+header1)(embedding_1)\n",
        "  flatten_2 = tf.keras.layers.Flatten(name='flatten-'+header2)(embedding_2)\n",
        "  flatten_3 = tf.keras.layers.Flatten(name='flatten-'+header3)(embedding_3)\n",
        "  flatten_4 = tf.keras.layers.Flatten(name='flatten-'+header4)(embedding_4)\n",
        "  x = tf.keras.layers.Concatenate(axis=1,name='concat-'+'-'.join([header1,header2,header3,header4 ]))([flatten_1,flatten_2,flatten_3,flatten_4])\n",
        "#   x = tf.keras.layers.Dense(16, activation='relu',name='dense-'+'-'.join([header1,header2,header3,header4 ]))(concat)\n",
        "#   x = tf.keras.layers.BatchNormalization()(x)\n",
        "#   x = tf.keras.layers.Dense(32, activation='relu',name='dense2-'+'-'.join([header1,header2,header3,header4 ]))(x)\n",
        "#   x = tf.keras.layers.BatchNormalization()(x)\n",
        "#   x = tf.keras.layers.Dense(32, activation='relu',name='dense3-'+'-'.join([header1,header2,header3,header4 ]))(x)\n",
        "#   x = tf.keras.layers.BatchNormalization()(x)\n",
        "#   x = tf.keras.layers.Dropout(0.2)(x)\n",
        "  shared_embedding_columns.append(x)\n",
        "\n",
        "  shared_layer_inputs[header1] = input1\n",
        "  shared_layer_inputs[header2] = input2\n",
        "  shared_layer_inputs[header3] = input3\n",
        "  shared_layer_inputs[header4] = input4"
      ],
      "execution_count": null,
      "outputs": [
        {
          "output_type": "stream",
          "text": [
            "Number of bucketized:  6\n",
            "Number of onehot:  24\n",
            "Number of serogenoonehot:  12\n",
            "Number of hctci_onehot_variables:  17\n",
            "Number of shared embedding:  8\n",
            "13 3 genora1-genora2\n",
            "20 4 genorb1-genorb2\n",
            "20 4 genordr1-genordr2\n",
            "14 3 genorc1-genorc2\n",
            "8 2 serora1-serora2\n",
            "20 4 serorb1-serorb2\n",
            "13 3 serorc1-serorc2\n",
            "11 3 serordr1-serordr2\n"
          ],
          "name": "stdout"
        }
      ]
    },
    {
      "cell_type": "markdown",
      "metadata": {
        "id": "OpuS6zPliS5H"
      },
      "source": [
        "# Make dataset"
      ]
    },
    {
      "cell_type": "code",
      "metadata": {
        "colab": {
          "base_uri": "https://localhost:8080/",
          "height": 262
        },
        "id": "vPzj7zcViNyM",
        "outputId": "82aad7b5-e7e3-45ef-f77e-ea63cc9745bc"
      },
      "source": [
        "import itertools\n",
        "\n",
        "# generatof\n",
        "def gen(df,label_name,drops,batch_size=32,mask=False,shuffle=False,label_smoothing=False):\n",
        "  \n",
        "  while True:\n",
        "    df_gen = df.copy()\n",
        "\n",
        "    if shuffle:\n",
        "      print('Shuffle!')\n",
        "      df_gen = df_gen.sample(frac=1)\n",
        "    labels = my_utility.df_category_to_onehot(df_gen[[label_name]],label_name)\n",
        "    if label_smoothing:\n",
        "      print(labels.shape)\n",
        "      labels = labels-0.1+(0.1/labels.shape[1])\n",
        "\n",
        "    if mask:\n",
        "      comb = list(itertools.product(list(df_gen.index),df_gen.columns))\n",
        "      comb = np.array([list(comb[i]) for i in np.random.choice(len(comb),int(df_gen.shape[1]*df_gen.shape[0]*0.5),replace=False)])\n",
        "      u_column = np.unique(comb[:,1])\n",
        "      for c in u_column:\n",
        "        inds = comb[comb[:,1]==c,0]\n",
        "        if not type(df_gen.loc[inds.astype(int)[0],c])==type(1):\n",
        "          df_gen.loc[inds.astype(int),c] = 'nan' if type(df_gen.loc[inds.astype(int)[0],c])==type(\"\") else np.nan\n",
        "    for i in zip(*[iter(list(df_gen.index))]*batch_size):\n",
        "      yield dict([(k,tf.convert_to_tensor(v)) for k,v in dict(df_gen.loc[list(i)]).items()]),tf.convert_to_tensor(labels.loc[list(i)].values)\n",
        "\n",
        "# Make dataset\n",
        "# 0: N, 1: Y\n",
        "batch_size = 32\n",
        "label_name = 'MLevent_agvhd24'\n",
        "drops = ['tid', 'MLevent_agvhd24', 'MLevent_agvhd34', 'MLevent_agvhd2434','MLevent_agvhd24_manip', 'MLevent_agvhd34_manip']\n",
        "\n",
        "train_ds =gen(df_cleaned_train,label_name,drops,batch_size=batch_size,mask=False,shuffle=False,label_smoothing=True)\n",
        "valid_ds = gen(df_cleaned_valid,label_name,drops,batch_size=batch_size)\n",
        "test_ds = gen(df_cleaned_test,label_name,drops,batch_size=batch_size)"
      ],
      "execution_count": null,
      "outputs": [
        {
          "output_type": "error",
          "ename": "NameError",
          "evalue": "ignored",
          "traceback": [
            "\u001b[0;31m---------------------------------------------------------------------------\u001b[0m",
            "\u001b[0;31mNameError\u001b[0m                                 Traceback (most recent call last)",
            "\u001b[0;32m<ipython-input-1-389c634e8028>\u001b[0m in \u001b[0;36m<module>\u001b[0;34m()\u001b[0m\n\u001b[1;32m     32\u001b[0m \u001b[0mdrops\u001b[0m \u001b[0;34m=\u001b[0m \u001b[0;34m[\u001b[0m\u001b[0;34m'tid'\u001b[0m\u001b[0;34m,\u001b[0m \u001b[0;34m'MLevent_agvhd24'\u001b[0m\u001b[0;34m,\u001b[0m \u001b[0;34m'MLevent_agvhd34'\u001b[0m\u001b[0;34m,\u001b[0m \u001b[0;34m'MLevent_agvhd2434'\u001b[0m\u001b[0;34m,\u001b[0m\u001b[0;34m'MLevent_agvhd24_manip'\u001b[0m\u001b[0;34m,\u001b[0m \u001b[0;34m'MLevent_agvhd34_manip'\u001b[0m\u001b[0;34m]\u001b[0m\u001b[0;34m\u001b[0m\u001b[0;34m\u001b[0m\u001b[0m\n\u001b[1;32m     33\u001b[0m \u001b[0;34m\u001b[0m\u001b[0m\n\u001b[0;32m---> 34\u001b[0;31m \u001b[0mtrain_ds\u001b[0m \u001b[0;34m=\u001b[0m\u001b[0mgen\u001b[0m\u001b[0;34m(\u001b[0m\u001b[0mdf_cleaned_train\u001b[0m\u001b[0;34m,\u001b[0m\u001b[0mlabel_name\u001b[0m\u001b[0;34m,\u001b[0m\u001b[0mdrops\u001b[0m\u001b[0;34m,\u001b[0m\u001b[0mbatch_size\u001b[0m\u001b[0;34m=\u001b[0m\u001b[0mbatch_size\u001b[0m\u001b[0;34m,\u001b[0m\u001b[0mmask\u001b[0m\u001b[0;34m=\u001b[0m\u001b[0;32mFalse\u001b[0m\u001b[0;34m,\u001b[0m\u001b[0mshuffle\u001b[0m\u001b[0;34m=\u001b[0m\u001b[0;32mFalse\u001b[0m\u001b[0;34m,\u001b[0m\u001b[0mlabel_smoothing\u001b[0m\u001b[0;34m=\u001b[0m\u001b[0;32mTrue\u001b[0m\u001b[0;34m)\u001b[0m\u001b[0;34m\u001b[0m\u001b[0;34m\u001b[0m\u001b[0m\n\u001b[0m\u001b[1;32m     35\u001b[0m \u001b[0mvalid_ds\u001b[0m \u001b[0;34m=\u001b[0m \u001b[0mgen\u001b[0m\u001b[0;34m(\u001b[0m\u001b[0mdf_cleaned_valid\u001b[0m\u001b[0;34m,\u001b[0m\u001b[0mlabel_name\u001b[0m\u001b[0;34m,\u001b[0m\u001b[0mdrops\u001b[0m\u001b[0;34m,\u001b[0m\u001b[0mbatch_size\u001b[0m\u001b[0;34m=\u001b[0m\u001b[0mbatch_size\u001b[0m\u001b[0;34m)\u001b[0m\u001b[0;34m\u001b[0m\u001b[0;34m\u001b[0m\u001b[0m\n\u001b[1;32m     36\u001b[0m \u001b[0mtest_ds\u001b[0m \u001b[0;34m=\u001b[0m \u001b[0mgen\u001b[0m\u001b[0;34m(\u001b[0m\u001b[0mdf_cleaned_test\u001b[0m\u001b[0;34m,\u001b[0m\u001b[0mlabel_name\u001b[0m\u001b[0;34m,\u001b[0m\u001b[0mdrops\u001b[0m\u001b[0;34m,\u001b[0m\u001b[0mbatch_size\u001b[0m\u001b[0;34m=\u001b[0m\u001b[0mbatch_size\u001b[0m\u001b[0;34m)\u001b[0m\u001b[0;34m\u001b[0m\u001b[0;34m\u001b[0m\u001b[0m\n",
            "\u001b[0;31mNameError\u001b[0m: name 'df_cleaned_train' is not defined"
          ]
        }
      ]
    },
    {
      "cell_type": "code",
      "metadata": {
        "id": "g_jxK1-sXBld"
      },
      "source": [
        "for t in train_ds:\n",
        "  break"
      ],
      "execution_count": null,
      "outputs": []
    },
    {
      "cell_type": "markdown",
      "metadata": {
        "id": "QCiB9AGRieKT"
      },
      "source": [
        "# Define model"
      ]
    },
    {
      "cell_type": "code",
      "metadata": {
        "colab": {
          "base_uri": "https://localhost:8080/"
        },
        "id": "5JlvTwV3ddvZ",
        "outputId": "4e496553-b26d-4f02-a0ac-8543ede74721"
      },
      "source": [
        "# bottleneck resnet\n",
        "def resnext_bottleneck(filters,kernel_size,stride,do_rate,x_in,name):\n",
        "  filters1, filters2, filters3 = filters\n",
        "\n",
        "  x = tf.keras.layers.Conv1D(filters1,1,padding='same',name=name+'-conv1')(x_in)\n",
        "  x = tf.keras.layers.BatchNormalization(name=name+\"-bn1\")(x)\n",
        "  x = tf.keras.layers.Activation('relu',name=name+\"-relu1\")(x)\n",
        "  x = tf.keras.layers.Conv1D(filters2,kernel_size,stride,padding='same',name=name+'-conv2')(x)\n",
        "  x = tf.keras.layers.BatchNormalization(name=name+\"-bn2\")(x)\n",
        "  x = tf.keras.layers.Activation('relu',name=name+\"-relu2\")(x)\n",
        "  x = tf.keras.layers.Conv1D(filters3,1,padding='same',name=name+'-conv3')(x)\n",
        "  x = tf.keras.layers.BatchNormalization(name=name+\"-bn3\")(x)\n",
        "\n",
        "  shortcut = tf.keras.layers.Conv1D(filters3,1,stride,padding='same',name=name+'-convS')(x_in)\n",
        "  shortcut = tf.keras.layers.BatchNormalization(name=name+\"-bnS\")(shortcut)\n",
        "\n",
        "  x = tf.keras.layers.Concatenate(axis=1,name=name+\"-concat\")([x,shortcut])\n",
        "  x = tf.keras.layers.Activation('relu',name=name+\"-relu3\")(x)\n",
        "  if do_rate > 0:\n",
        "    x = tf.keras.layers.Dropout(do_rate,name=name+'-do')(x)\n",
        "  return x\n",
        "\n",
        "# Input layers\n",
        "x0 = tf.keras.layers.DenseFeatures(feature_columns,name='dense_features_feature_columns')(feature_layer_inputs) \n",
        "x_hla = tf.keras.layers.Concatenate(axis=1)(shared_embedding_columns)\n",
        "x = tf.keras.layers.Concatenate(axis=1)([x0,x_hla])\n",
        "x = tf.keras.layers.Reshape((470,1))(x)\n",
        "x = tf.keras.layers.Dense(512, name=\"dense-0\")(x)\n",
        "x = tf.keras.layers.BatchNormalization(name=\"bn0\")(x)\n",
        "x = tf.keras.layers.Activation('relu',name=\"relu0\")(x)\n",
        "\n",
        "# Initial conv\n",
        "x = tf.keras.layers.Conv1D(4,7,2,padding='same',name='conv1')(x)\n",
        "x = tf.keras.layers.BatchNormalization(name=\"bn1\")(x)\n",
        "x = tf.keras.layers.Activation('relu',name=\"relu1\")(x)\n",
        "x = tf.keras.layers.MaxPooling1D(pool_size=3,strides=2)(x)\n",
        "\n",
        "# resnet\n",
        "x = resnext_bottleneck((4,4,16),kernel_size=3,stride=2,do_rate=0.,x_in=x,name=\"resnet00-1\")\n",
        "x = resnext_bottleneck((4,4,16),kernel_size=3,stride=2,do_rate=0.,x_in=x,name=\"resnet00-2\")\n",
        "x = resnext_bottleneck((4,4,16),kernel_size=3,stride=2,do_rate=0.,x_in=x,name=\"resnet00-3\")\n",
        "x = resnext_bottleneck((4,4,16),kernel_size=3,stride=2,do_rate=0.,x_in=x,name=\"resnet00-4\")\n",
        "x = tf.keras.layers.MaxPooling1D(pool_size=2)(x)\n",
        "x = resnext_bottleneck((8,8,32),kernel_size=3,stride=2,do_rate=0.,x_in=x,name=\"resnet0-1\")\n",
        "x = resnext_bottleneck((8,8,32),kernel_size=3,stride=2,do_rate=0.,x_in=x,name=\"resnet0-2\")\n",
        "x = resnext_bottleneck((8,8,32),kernel_size=3,stride=2,do_rate=0.,x_in=x,name=\"resnet0-3\")\n",
        "x = resnext_bottleneck((8,8,32),kernel_size=3,stride=2,do_rate=0.,x_in=x,name=\"resnet0-4\")\n",
        "x = tf.keras.layers.MaxPooling1D(pool_size=2)(x)\n",
        "x = resnext_bottleneck((16,16,64),kernel_size=3,stride=2,do_rate=0.,x_in=x,name=\"resnet1-1\")\n",
        "x = resnext_bottleneck((16,16,64),kernel_size=3,stride=2,do_rate=0.,x_in=x,name=\"resnet1-2\")\n",
        "x = resnext_bottleneck((16,16,64),kernel_size=3,stride=2,do_rate=0.,x_in=x,name=\"resnet1-3\")\n",
        "x = resnext_bottleneck((16,16,64),kernel_size=3,stride=2,do_rate=0.,x_in=x,name=\"resnet1-4\")\n",
        "x = tf.keras.layers.MaxPooling1D(pool_size=2)(x)\n",
        "x = resnext_bottleneck((32,32,128),kernel_size=3,stride=2,do_rate=0.,x_in=x,name=\"resnet2-1\")\n",
        "x = resnext_bottleneck((32,32,128),kernel_size=3,stride=2,do_rate=0.,x_in=x,name=\"resnet2-2\")\n",
        "x = resnext_bottleneck((32,32,128),kernel_size=3,stride=2,do_rate=0.,x_in=x,name=\"resnet2-3\")\n",
        "x = resnext_bottleneck((32,32,128),kernel_size=3,stride=2,do_rate=0.,x_in=x,name=\"resnet2-4\")\n",
        "x = tf.keras.layers.MaxPooling1D(pool_size=2)(x)\n",
        "x = resnext_bottleneck((64,64,256),kernel_size=3,stride=2,do_rate=0.,x_in=x,name=\"resnet3-1\")\n",
        "x = resnext_bottleneck((64,64,256),kernel_size=3,stride=2,do_rate=0.,x_in=x,name=\"resnet3-2\")\n",
        "x = resnext_bottleneck((64,64,256),kernel_size=3,stride=2,do_rate=0.,x_in=x,name=\"resnet3-3\")\n",
        "x = resnext_bottleneck((64,64,256),kernel_size=3,stride=2,do_rate=0.,x_in=x,name=\"resnet3-4\")\n",
        "x = tf.keras.layers.MaxPooling1D(pool_size=2)(x)\n",
        "x = resnext_bottleneck((128,128,512),kernel_size=3,stride=2,do_rate=0.,x_in=x,name=\"resnet4-1\")\n",
        "x = resnext_bottleneck((128,128,512),kernel_size=3,stride=2,do_rate=0.,x_in=x,name=\"resnet4-2\")\n",
        "x = resnext_bottleneck((128,128,512),kernel_size=3,stride=2,do_rate=0.,x_in=x,name=\"resnet4-3\")\n",
        "x = resnext_bottleneck((128,128,512),kernel_size=3,stride=2,do_rate=0.,x_in=x,name=\"resnet4-4\")\n",
        "x = tf.keras.layers.MaxPooling1D(pool_size=2)(x)\n",
        "\n",
        "# output layers\n",
        "x = tf.keras.layers.GlobalAveragePooling1D(name='final-gap')(x)\n",
        "# x = tf.keras.layers.Flatten(name='final-flatten')(x)\n",
        "# x = tf.keras.layers.BatchNormalization(name='final-bn')(x)\n",
        "x = tf.keras.layers.Dropout(0.4,name='final-do')(x)\n",
        "output_layer = tf.keras.layers.Dense(2, activation=\"softmax\",name='final-dense',kernel_regularizer=tf.keras.regularizers.l2(0.01),bias_regularizer=tf.keras.regularizers.l2(0.01))(x)\n",
        "\n",
        "# finalize model\n",
        "model = tf.keras.models.Model(inputs=[v for v in shared_layer_inputs.values()]+\n",
        "                              [v for v in serogeno_feature_layer_inputs.values()]+\n",
        "                              [v for v in feature_layer_inputs.values()]+\n",
        "                              [v for v in hctci_feature_layer_inputs.values()], outputs=output_layer)\n",
        "\n",
        "# See model\n",
        "model.summary()"
      ],
      "execution_count": null,
      "outputs": [
        {
          "output_type": "stream",
          "text": [
            "Model: \"model_4\"\n",
            "__________________________________________________________________________________________________\n",
            "Layer (type)                    Output Shape         Param #     Connected to                     \n",
            "==================================================================================================\n",
            "genora1 (InputLayer)            [(None, 1)]          0                                            \n",
            "__________________________________________________________________________________________________\n",
            "genora2 (InputLayer)            [(None, 1)]          0                                            \n",
            "__________________________________________________________________________________________________\n",
            "genoda1 (InputLayer)            [(None, 1)]          0                                            \n",
            "__________________________________________________________________________________________________\n",
            "genoda2 (InputLayer)            [(None, 1)]          0                                            \n",
            "__________________________________________________________________________________________________\n",
            "genorb1 (InputLayer)            [(None, 1)]          0                                            \n",
            "__________________________________________________________________________________________________\n",
            "genorb2 (InputLayer)            [(None, 1)]          0                                            \n",
            "__________________________________________________________________________________________________\n",
            "genodb1 (InputLayer)            [(None, 1)]          0                                            \n",
            "__________________________________________________________________________________________________\n",
            "genodb2 (InputLayer)            [(None, 1)]          0                                            \n",
            "__________________________________________________________________________________________________\n",
            "genordr1 (InputLayer)           [(None, 1)]          0                                            \n",
            "__________________________________________________________________________________________________\n",
            "genordr2 (InputLayer)           [(None, 1)]          0                                            \n",
            "__________________________________________________________________________________________________\n",
            "genoddr1 (InputLayer)           [(None, 1)]          0                                            \n",
            "__________________________________________________________________________________________________\n",
            "genoddr2 (InputLayer)           [(None, 1)]          0                                            \n",
            "__________________________________________________________________________________________________\n",
            "genorc1 (InputLayer)            [(None, 1)]          0                                            \n",
            "__________________________________________________________________________________________________\n",
            "genorc2 (InputLayer)            [(None, 1)]          0                                            \n",
            "__________________________________________________________________________________________________\n",
            "genodc1 (InputLayer)            [(None, 1)]          0                                            \n",
            "__________________________________________________________________________________________________\n",
            "genodc2 (InputLayer)            [(None, 1)]          0                                            \n",
            "__________________________________________________________________________________________________\n",
            "serora1 (InputLayer)            [(None, 1)]          0                                            \n",
            "__________________________________________________________________________________________________\n",
            "serora2 (InputLayer)            [(None, 1)]          0                                            \n",
            "__________________________________________________________________________________________________\n",
            "seroda1 (InputLayer)            [(None, 1)]          0                                            \n",
            "__________________________________________________________________________________________________\n",
            "seroda2 (InputLayer)            [(None, 1)]          0                                            \n",
            "__________________________________________________________________________________________________\n",
            "serorb1 (InputLayer)            [(None, 1)]          0                                            \n",
            "__________________________________________________________________________________________________\n",
            "serorb2 (InputLayer)            [(None, 1)]          0                                            \n",
            "__________________________________________________________________________________________________\n",
            "serodb1 (InputLayer)            [(None, 1)]          0                                            \n",
            "__________________________________________________________________________________________________\n",
            "serodb2 (InputLayer)            [(None, 1)]          0                                            \n",
            "__________________________________________________________________________________________________\n",
            "serorc1 (InputLayer)            [(None, 1)]          0                                            \n",
            "__________________________________________________________________________________________________\n",
            "serorc2 (InputLayer)            [(None, 1)]          0                                            \n",
            "__________________________________________________________________________________________________\n",
            "serodc1 (InputLayer)            [(None, 1)]          0                                            \n",
            "__________________________________________________________________________________________________\n",
            "serodc2 (InputLayer)            [(None, 1)]          0                                            \n",
            "__________________________________________________________________________________________________\n",
            "serordr1 (InputLayer)           [(None, 1)]          0                                            \n",
            "__________________________________________________________________________________________________\n",
            "serordr2 (InputLayer)           [(None, 1)]          0                                            \n",
            "__________________________________________________________________________________________________\n",
            "seroddr1 (InputLayer)           [(None, 1)]          0                                            \n",
            "__________________________________________________________________________________________________\n",
            "seroddr2 (InputLayer)           [(None, 1)]          0                                            \n",
            "__________________________________________________________________________________________________\n",
            "genora1-genora2-genoda1-genoda2 (None, 1, 3)         39          genora1[0][0]                    \n",
            "                                                                 genora2[0][0]                    \n",
            "                                                                 genoda1[0][0]                    \n",
            "                                                                 genoda2[0][0]                    \n",
            "__________________________________________________________________________________________________\n",
            "genorb1-genorb2-genodb1-genodb2 (None, 1, 4)         80          genorb1[0][0]                    \n",
            "                                                                 genorb2[0][0]                    \n",
            "                                                                 genodb1[0][0]                    \n",
            "                                                                 genodb2[0][0]                    \n",
            "__________________________________________________________________________________________________\n",
            "genordr1-genordr2-genoddr1-geno (None, 1, 4)         80          genordr1[0][0]                   \n",
            "                                                                 genordr2[0][0]                   \n",
            "                                                                 genoddr1[0][0]                   \n",
            "                                                                 genoddr2[0][0]                   \n",
            "__________________________________________________________________________________________________\n",
            "genorc1-genorc2-genodc1-genodc2 (None, 1, 3)         42          genorc1[0][0]                    \n",
            "                                                                 genorc2[0][0]                    \n",
            "                                                                 genodc1[0][0]                    \n",
            "                                                                 genodc2[0][0]                    \n",
            "__________________________________________________________________________________________________\n",
            "serora1-serora2-seroda1-seroda2 (None, 1, 2)         16          serora1[0][0]                    \n",
            "                                                                 serora2[0][0]                    \n",
            "                                                                 seroda1[0][0]                    \n",
            "                                                                 seroda2[0][0]                    \n",
            "__________________________________________________________________________________________________\n",
            "serorb1-serorb2-serodb1-serodb2 (None, 1, 4)         80          serorb1[0][0]                    \n",
            "                                                                 serorb2[0][0]                    \n",
            "                                                                 serodb1[0][0]                    \n",
            "                                                                 serodb2[0][0]                    \n",
            "__________________________________________________________________________________________________\n",
            "serorc1-serorc2-serodc1-serodc2 (None, 1, 3)         39          serorc1[0][0]                    \n",
            "                                                                 serorc2[0][0]                    \n",
            "                                                                 serodc1[0][0]                    \n",
            "                                                                 serodc2[0][0]                    \n",
            "__________________________________________________________________________________________________\n",
            "serordr1-serordr2-seroddr1-sero (None, 1, 3)         33          serordr1[0][0]                   \n",
            "                                                                 serordr2[0][0]                   \n",
            "                                                                 seroddr1[0][0]                   \n",
            "                                                                 seroddr2[0][0]                   \n",
            "__________________________________________________________________________________________________\n",
            "flatten-genora1 (Flatten)       (None, 3)            0           genora1-genora2-genoda1-genoda2[0\n",
            "__________________________________________________________________________________________________\n",
            "flatten-genora2 (Flatten)       (None, 3)            0           genora1-genora2-genoda1-genoda2[1\n",
            "__________________________________________________________________________________________________\n",
            "flatten-genoda1 (Flatten)       (None, 3)            0           genora1-genora2-genoda1-genoda2[2\n",
            "__________________________________________________________________________________________________\n",
            "flatten-genoda2 (Flatten)       (None, 3)            0           genora1-genora2-genoda1-genoda2[3\n",
            "__________________________________________________________________________________________________\n",
            "flatten-genorb1 (Flatten)       (None, 4)            0           genorb1-genorb2-genodb1-genodb2[0\n",
            "__________________________________________________________________________________________________\n",
            "flatten-genorb2 (Flatten)       (None, 4)            0           genorb1-genorb2-genodb1-genodb2[1\n",
            "__________________________________________________________________________________________________\n",
            "flatten-genodb1 (Flatten)       (None, 4)            0           genorb1-genorb2-genodb1-genodb2[2\n",
[truncated: 5,634,993 more chars]
