# Supplementary material for: A convolutional neural network-based model that predicts acute graft-versus-host disease after allogeneic hematopoietic stem cell transplantation
Source: Commun Med (Lond). 2023 May 16;3:67. doi: 10.1038/s43856-023-00299-5 (PMC10188562; doi:10.1038/s43856-023-00299-5)
Supplement: Supplementary file 11 — Supplementary Data 9 [file 43856_2023_299_MOESM11_ESM.txt]

use "C:\Users\tjoh\Documents\2_GVHD-WG\STATA_data\20210826_total_cohort.dta"

**Test cohort***
keep if cohort==2
save "C:\Users\tjoh\Documents\2_GVHD-WG\STATA_data\20210826_test_cohort.dta"

use "C:\Users\tjoh\Documents\2_GVHD-WG\STATA_data\20210826_test_cohort.dta", replace

************************************************
// Distribution of prediction scores //
************************************************
**distribution of pred_24
sum pred_24, detail
centile pred_24, centile(10(10)90)
centile pred_24, centile(5(5)95)
sum pred_34, detail
centile pred_34, centile(10(10)90)
centile pred_34, centile(5(5)95)

*density
twoway hist pred_24, bin(50) start(0) color(black%30) percent /*
*/ xsize(7) ysize(7) xscale(r(0 1)) xlabel(0(0.2)1, format(%9.1f)) ylabel(, nogrid angle(0) format(%9.1f))/*
*/ xtitle(" " "aGVHD grade II-IV prediction score") ytitle("Proportion (%)"   "") /*
*/ graphregion(color(white) lcolor(white))
translate @Graph 20210714_distribution_pred_test_24.emf, trans(Graph2emf)

*density
twoway hist pred_34, bin(50) start(0) color(black%30) percent /*
*/ xsize(7) ysize(7) xscale(r(0 1)) xlabel(0(0.2)1, format(%9.1f)) ylabel(, nogrid angle(0) format(%9.1f))/*
*/ xtitle(" " "Prediction score for aGVHD III-IV") ytitle("Proportion (%)" " ") /*
*/ graphregion(color(white) lcolor(white))
translate @Graph 20210714_distribution_pred_test_34.emf, trans(Graph2emf)

*aGVHD24 percentage figure
cumul pred_24, generate(c_pred_24)
gen c_pred_24_per = c_pred_24*100

// Figure 4A//
twoway hist pred_24, bin(50) start(0) color(gs9) lcolor(gs9) percent /*
*/ || line c_pred_24_per pred_24, sort lcolor(navy) lwidth(mediumthick) yaxis(2)/*
*/ xsize(7) ysize(3) /*
*/ xscale(range(0 1)) xlabel(0(0.2)1, format(%9.1f))/*
*/ yscale(range(0 5) axis(1))  ylabel(0(1)5, nogrid angle(0) format(%9.1f) axis(1)) /*
*/ yscale(range(0 100) axis(2))  ylabel(0(10)100, nogrid angle(0) format(%9.1f) axis(2)) /*
*/ yline(0.5,lpattern(solid) lwidth(vthin) lcolor(navy)) /*
*/ yline(4.5,lpattern(solid) lwidth(vthin) lcolor(navy)) /*
*/ xtitle(" " "aGVHD grade II-IV prediction score") /*
*/ ytitle("Percentage" " ", axis(1)) /*
*/ ytitle(" " "Cumulatvie Percentage", axis(2)) /*
*/ graphregion(color(white) lcolor(white)) /*
*/ legend(off)
translate @Graph 20210826_distribution_pred_test_24.emf, trans(Graph2emf)

*sup_fig
twoway hist pred_24, bin(50) start(0) color(gs9) lcolor(gs9) percent by(hla_mismatch, total col(3))/*
*/ xsize(8) ysize(4) /*
*/ xscale(range(0 1)) xlabel(0(0.2)1, format(%9.1f))/*
*/ yscale(range(0 5)) ylabel(0(1)5, nogrid angle(0) format(%9.1f)) /*
*/ xtitle(" " "aGVHD grade II-IV prediction score") /*
*/ ytitle("Percentage" " ") /*
*/ graphregion(color(white) lcolor(white)) /*
*/ legend(off)
translate @Graph 20210826_distribution_24_by_hla.emf, trans(Graph2emf)


*aGVHD34 percentage figure
cumul pred_34, generate(c_pred_34)
gen c_pred_34_per = c_pred_34*100

// Figure 4B//
twoway hist pred_34, bin(50) start(0) color(gs9) lcolor(gs9) percent /*
*/ || line c_pred_34_per pred_34, sort lcolor(navy) lwidth(mediumthick) yaxis(2)/*
*/ xsize(7) ysize(3) /*
*/ xscale(range(0 1)) xlabel(0(0.2)1, format(%9.1f))/*
*/ yscale(range(0 5) axis(1))  ylabel(0(1)5, nogrid angle(0) format(%9.1f) axis(1)) /*
*/ yscale(range(0 100) axis(2))  ylabel(0(10)100, nogrid angle(0) format(%9.1f) axis(2)) /*
*/ yline(0.5,lpattern(solid) lwidth(vthin) lcolor(navy)) /*
*/ yline(4.5,lpattern(solid) lwidth(vthin) lcolor(navy)) /*
*/ xtitle(" " "aGVHD grade III-IV prediction score") /*
*/ ytitle("Percentage" " ", axis(1)) /*
*/ ytitle(" " "Cumulatvie Percentage", axis(2)) /*
*/ graphregion(color(white) lcolor(white)) /*
*/ legend(off)
translate @Graph 20210826_distribution_pred_test_34.emf, trans(Graph2emf)

*sup_fig
twoway hist pred_34, bin(50) start(0) color(gs9) lcolor(gs9) percent by(hla_mismatch, total col(3))/*
*/ xsize(8) ysize(4) /*
*/ xscale(range(0 1)) xlabel(0(0.2)1, format(%9.1f))/*
*/ yscale(range(0 5)) ylabel(0(1)5, nogrid angle(0) format(%9.1f)) /*
*/ xtitle(" " "aGVHD grade III-IV prediction score") /*
*/ ytitle("Percentage" " ") /*
*/ graphregion(color(white) lcolor(white)) /*
*/ legend(off)
translate @Graph 20210826_distribution_34_by_hla.emf, trans(Graph2emf)


************************************************
// Validation in test cohort //
************************************************
// Categorization //
*3 group division 0: -10% 1: 10-90% 2: 90%-
*aGVHD24
gen pred_24_test_3 = .
replace pred_24_test_3 = 0 if pred_24<.2088963   // -10%
replace pred_24_test_3 = 1 if pred_24>=.2088963 & pred_24<.769936   //10-90% 
replace pred_24_test_3 = 2 if pred_24>=.769936  //90%-
tab pred_24_test_3
sum pred_24, detail
sum pred_24 if pred_24_test_3==0, detail
sum pred_24 if pred_24_test_3==1, detail
sum pred_24 if pred_24_test_3==2, detail


*aGVHD34
gen pred_34_test_3 = .
replace pred_34_test_3 = 0 if pred_34<.1383547 // -10%
replace pred_34_test_3 = 1 if pred_34>=.1383547 & pred_34<.8398926 //10-90% 
replace pred_34_test_3 = 2 if pred_34>=.8398926 //90%-
tab pred_34_test_3


**pred_24_score as continuous variable
gen pred_24_01 = pred_24*10
*statistical test
//OS
stset lyear, failure(event_os==1)
stcox pred_24_01
//aGVHD24
stset ci_agvhd24, failure(event_agvhd24==1)
stcrreg pred_24_01, compete(event_agvhd24==2 3)
//TRM
stset ci_rel_year, failure(event_relapse==2)
stcrreg pred_24_01, compete(event_relapse==1)


**pred_24_score as categorical, 3 groups
*statistical test
//OS
stset lyear, failure(event_os==1)
stcox i.pred_24_test_3
//aGVHD24
stset ci_agvhd24, failure(event_agvhd24==1)
stcrreg i.pred_24_test_3, compete(event_agvhd24==2 3)
//TRM
stset ci_rel_year, failure(event_relapse==2)
stcrreg i.pred_24_test_3, compete(event_relapse==1)


****************************************************************************
// Validation //
****************************************************************************
// Figure 5A-C //
*Visual
*OS_fig
stset lyear, failure(event_os==1)
sts graph, tmax(5) xsize(2) ysize(1.8) by(pred_24_test_3) xlabel(0.0(1)5.0) ylabel(0.0(0.2)1.0, angle(0) format(%9.1f) nogrid) /*
*/ title(" ") ytitle("OS" " ") xtitle(" " "Years after HSCT") legend(off)/*
*/ plot1opt(lpattern(solid) lcolor(blue) lwidth(thick)) plot2opt(lpattern(solid) lcolor(green) lwidth(thick)) plot3opt(lpattern(solid) lcolor(maroon) lwidth(thick)) graphregion(color(white) lcolor(white))
translate @Graph 20210826_OS_24_fig.emf, trans(Graph2emf)

*aGVHD24
ssc install stcompet
stset ci_agvhd24_100, failure(event_agvhd24_100==1) id(tid)
stcompet ci_pred_3_test_agvhd24=ci low_pred_3_test_agvhd24=lo high_pred_3_test_agvhd24=hi se_pred_3_test_agvhd24=se, compet1(2 3) by(pred_24_test_3)

sort pred_24_test_3 _t event_agvhd24_100
by pred_24_test_3: replace ci_pred_3_test_agvhd24 = 0 if _n==1 & event_agvhd24_100!=1

replace ci_pred_3_test_agvhd24 = . if event_agvhd24_100!=1
by pred_24_test_3: replace ci_pred_3_test_agvhd24 = ci_pred_3_test_agvhd24[_n-1] if missing(ci_pred_3_test_agvhd24)

sum ci_pred_3_test_agvhd24 if event_agvhd24_100==1 & pred_24_test_3==0 // 0
scalar ci_max = r(max)
sum low_pred_3_test_agvhd24 if event_agvhd24_100==1 & pred_24_test_3==0 // 0
scalar low_max = r(max)
sum high_pred_3_test_agvhd24 if event_agvhd24_100==1 & pred_24_test_3==0 // 0
scalar high_max = r(max)
display ci_max low_max high_max	//cumulative incidence pred_3_test==0 (0)

sum ci_pred_3_test_agvhd24 if event_agvhd24_100==1 & pred_24_test_3==1 // 1
scalar ci_max = r(max)
sum low_pred_3_test_agvhd24 if event_agvhd24_100==1 & pred_24_test_3==1 // 1
scalar low_max = r(max)
sum high_pred_3_test_agvhd24 if event_agvhd24_100==1 & pred_24_test_3==1 // 1
scalar high_max = r(max)
display ci_max low_max high_max	//cumulative incidence pred_3_test==1 (1)

sum ci_pred_3_test_agvhd24 if event_agvhd24_100==1 & pred_24_test_3==2 // 2
scalar ci_max = r(max)
sum low_pred_3_test_agvhd24 if event_agvhd24_100==1 & pred_24_test_3==2 // 2
scalar low_max = r(max)
sum high_pred_3_test_agvhd24 if event_agvhd24_100==1 & pred_24_test_3==2 // 2
scalar high_max = r(max)
display ci_max low_max high_max	//cumulative incidence pred_3_test==2 (2)

set obs 100002
replace _t = 0 in 100000
replace ci_pred_3_test_agvhd24 = 0 in 100000
replace pred_24_test_3 = 0 in 100000

replace _t = 0 in 100001
replace ci_pred_3_test_agvhd24 = 0 in 100001
replace pred_24_test_3 = 1 in 100001

replace _t = 0 in 100002
replace ci_pred_3_test_agvhd24 = 0 in 100002
replace pred_24_test_3 = 2 in 100002

sort pred_24_test_3 _t event_agvhd24_100
twoway line ci_pred_3_test_agvhd24 _t if pred_24_test_3==0 & _t<101, connect(stairstep) lpattern(solid) lcolor(blue) lwidth(thick) /*
*/|| line ci_pred_3_test_agvhd24 _t if pred_24_test_3==1 & _t<101, connect(stairstep) lpattern(solid) lcolor(green) lwidth(thick)/*
*/|| line ci_pred_3_test_agvhd24 _t if pred_24_test_3==2 & _t<101, connect(stairstep) lpattern(solid) lcolor(maroon) lwidth(thick)/*
*/title(" ") xtitle(" " "Days after HSCT") ytitle("aGVHD (grade II-IV)" " ") /*
*/xsize(2) ysize(1.8) ytick(0 (0.2) 1) ylabel(0 (0.2) 1, angle(0) format(%9.1f) nogrid) xtick(0 (20) 100) xlabel(0 (20) 100) legend(off) /*
*/graphregion(color(white) lcolor(white)) 
translate @Graph 20220509_24_agvhd24_fig.emf, trans(Graph2emf)

drop if tid==""
drop ci_pred_3_test_agvhd24
drop low_pred_3_test_agvhd24
drop high_pred_3_test_agvhd24
drop se_pred_3_test_agvhd24
replace pred_24_test_3 = 0 if pred_24<.2088963   // -10%
replace pred_24_test_3 = 1 if pred_24>=.2088963 & pred_24<.769936   //10-90% 
replace pred_24_test_3 = 2 if pred_24>=.769936  //90%-
tab pred_24_test_3

*NRM
stset ci_rel_year, failure(event_relapse==2)
stcrreg i.pred_24_test_3, compete(event_relapse==1)
stset ci_rel_year, failure(event_relapse==2) id(tid)
stcompet ci_pred_3_test_NRM=ci low_pred_3_test_NRM=lo high_pred_3_test_NRM=hi se_pred_3_test_NRM=se, compet1(1) by(pred_24_test_3)

sort pred_24_test_3 _t event_relapse
by pred_24_test_3: replace ci_pred_3_test_NRM = 0 if _n==1 & event_relapse!=2

replace ci_pred_3_test_NRM = . if event_relapse!=2
by pred_24_test_3: replace ci_pred_3_test_NRM = ci_pred_3_test_NRM[_n-1] if missing(ci_pred_3_test_NRM)

sum ci_pred_3_test_NRM if event_relapse==2 & pred_24_test_3==0 // 0
scalar ci_max = r(max)
sum low_pred_3_test_NRM if event_relapse==2 & pred_24_test_3==0 // 0
scalar low_max = r(max)
sum high_pred_3_test_NRM if event_relapse==2 & pred_24_test_3==0 // 0
scalar high_max = r(max)
display ci_max low_max high_max	//cumulative incidence pred_24_test_3==0 (0)

sum ci_pred_3_test_NRM if event_relapse==2 & pred_24_test_3==1 // 1
scalar ci_max = r(max)
sum low_pred_3_test_NRM if event_relapse==2 & pred_24_test_3==1 // 1
scalar low_max = r(max)
sum high_pred_3_test_NRM if event_relapse==2 & pred_24_test_3==1 // 1
scalar high_max = r(max)
display ci_max low_max high_max	//cumulative incidence pred_24_test_3==1 (1)

sum ci_pred_3_test_NRM if event_relapse==2 & pred_24_test_3==2 // 2
scalar ci_max = r(max)
sum low_pred_3_test_NRM if event_relapse==2 & pred_24_test_3==2 // 2
scalar low_max = r(max)
sum high_pred_3_test_NRM if event_relapse==2 & pred_24_test_3==2 // 2
scalar high_max = r(max)
display ci_max low_max high_max	//cumulative incidence pred_24_test_3==2 (2)

set obs 100002
replace _t = 0 in 100000
replace ci_pred_3_test_NRM = 0 in 100000
replace pred_24_test_3 = 0 in 100000

replace _t = 0 in 100001
replace ci_pred_3_test_NRM = 0 in 100001
replace pred_24_test_3 = 1 in 100001

replace _t = 0 in 100002
replace ci_pred_3_test_NRM = 0 in 100002
replace pred_24_test_3 = 2 in 100002

sort pred_24_test_3 _t event_relapse
twoway line ci_pred_3_test_NRM _t if pred_24_test_3==0 & _t<5.01, connect(stairstep) lpattern(solid) lcolor(blue) lwidth(thick) /*
*/|| line ci_pred_3_test_NRM _t if pred_24_test_3==1 & _t<5.01, connect(stairstep) lpattern(solid) lcolor(green) lwidth(thick)/*
*/|| line ci_pred_3_test_NRM _t if pred_24_test_3==2 & _t<5.01, connect(stairstep) lpattern(solid) lcolor(maroon) lwidth(thick)/*
*/title(" ") xtitle(" " "Years after HSCT") ytitle("TRM" " ") /*
*/xsize(2) ysize(1.8) ytick(0 (0.2) 1) ylabel(0 (0.2) 1, angle(0) format(%9.1f) nogrid) xtick(0 (1) 5) xlabel(0 (1) 5) legend(off) /*
*/graphregion(color(white) lcolor(white)) 
translate @Graph 20210826_24_TRM_fig.emf, trans(Graph2emf)

drop if tid==""
drop ci_pred_3_test_NRM
drop low_pred_3_test_NRM
drop high_pred_3_test_NRM
drop se_pred_3_test_NRM
replace pred_24_test_3 = 0 if pred_24<.2088963   // -10%
replace pred_24_test_3 = 1 if pred_24>=.2088963 & pred_24<.769936   //10-90% 
replace pred_24_test_3 = 2 if pred_24>=.769936  //90%-
tab pred_24_test_3


// Figure 5D-F //
**pred_34_score as a continuous variable
gen pred_34_01 = pred_34*10
sum pred_34_01
*statistical test
//OS
stset lyear, failure(event_os==1)
stcox pred_34_01
//aGVHD34
stset ci_agvhd34, failure(event_agvhd34==1)
stcrreg pred_34_01, compete(event_agvhd34==2 3)
//TRM
stset ci_rel_year, failure(event_relapse==2)
stcrreg pred_34_01, compete(event_relapse==1)


**pred_34_score as a categorical variable, 3 groups
*statistical test
//OS
stset lyear, failure(event_os==1)
stcox i.pred_34_test_3
//aGVHD34
stset ci_agvhd34, failure(event_agvhd34==1)
stcrreg i.pred_34_test_3, compete(event_agvhd34==2 3)
//TRM
stset ci_rel_year, failure(event_relapse==2)
stcrreg i.pred_34_test_3, compete(event_relapse==1)


*OS
stset lyear, failure(event_os==1)
sts graph, tmax(5) xsize(2) ysize(1.8) by(pred_34_test_3) xlabel(0.0(1)5.0) ylabel(0.0(0.2)1.0, angle(0) format(%9.1f) nogrid) /*
*/ title(" ") ytitle("OS" " ") xtitle(" " "Years after HSCT") /*
*/ legend(off) /*
*/ plot1opt(lpattern(solid) lcolor(blue) lwidth(thick)) plot2opt(lpattern(solid) lcolor(green) lwidth(thick)) plot3opt(lpattern(solid) lcolor(maroon) lwidth(thick)) graphregion(color(white) lcolor(white))
translate @Graph 20210826_OS_34_fig.emf, trans(Graph2emf)

*agvhd34
stset ci_agvhd34_100, failure(event_agvhd34_100==1) id(tid)
stcompet ci_pred_3_test_agvhd34=ci low_pred_3_test_agvhd34=lo high_pred_3_test_agvhd34=hi se_pred_3_test_agvhd34=se, compet1(2 3) by(pred_34_test_3)

sort pred_34_test_3 _t event_agvhd34_100
by pred_34_test_3: replace ci_pred_3_test_agvhd34 = 0 if _n==1 & event_agvhd34_100!=1

replace ci_pred_3_test_agvhd34 = . if event_agvhd34_100!=1
by pred_34_test_3: replace ci_pred_3_test_agvhd34 = ci_pred_3_test_agvhd34[_n-1] if missing(ci_pred_3_test_agvhd34)

sum ci_pred_3_test_agvhd34 if event_agvhd34_100==1 & pred_34_test_3==0 // 0
scalar ci_max = r(max)
sum low_pred_3_test_agvhd34 if event_agvhd34_100==1 & pred_34_test_3==0 // 0
scalar low_max = r(max)
sum high_pred_3_test_agvhd34 if event_agvhd34_100==1 & pred_34_test_3==0 // 0
scalar high_max = r(max)
display ci_max low_max high_max	//cumulative incidence pred_34_test_3==0 (0)

sum ci_pred_3_test_agvhd34 if event_agvhd34_100==1 & pred_34_test_3==1 // 1
scalar ci_max = r(max)
sum low_pred_3_test_agvhd34 if event_agvhd34_100==1 & pred_34_test_3==1 // 1
scalar low_max = r(max)
sum high_pred_3_test_agvhd34 if event_agvhd34_100==1 & pred_34_test_3==1 // 1
scalar high_max = r(max)
display ci_max low_max high_max	//cumulative incidence pred_34_test_3==1 (1)

sum ci_pred_3_test_agvhd34 if event_agvhd34_100==1 & pred_34_test_3==2 // 2
scalar ci_max = r(max)
sum low_pred_3_test_agvhd34 if event_agvhd34_100==1 & pred_34_test_3==2 // 2
scalar low_max = r(max)
sum high_pred_3_test_agvhd34 if event_agvhd34_100==1 & pred_34_test_3==2 // 2
scalar high_max = r(max)
display ci_max low_max high_max	//cumulative incidence pred_34_test_3==2 (2)

set obs 100002
replace _t = 0 in 100000
replace ci_pred_3_test_agvhd34 = 0 in 100000
replace pred_34_test_3 = 0 in 100000

replace _t = 0 in 100001
replace ci_pred_3_test_agvhd34 = 0 in 100001
replace pred_34_test_3 = 1 in 100001

replace _t = 0 in 100002
replace ci_pred_3_test_agvhd34 = 0 in 100002
replace pred_34_test_3 = 2 in 100002

sort pred_34_test_3 _t event_agvhd34_100
twoway line ci_pred_3_test_agvhd34 _t if pred_34_test_3==0 & _t<101, connect(stairstep) lpattern(solid) lcolor(blue) lwidth(thick) /*
*/|| line ci_pred_3_test_agvhd34 _t if pred_34_test_3==1 & _t<101, connect(stairstep) lpattern(solid) lcolor(green) lwidth(thick)/*
*/|| line ci_pred_3_test_agvhd34 _t if pred_34_test_3==2 & _t<101, connect(stairstep) lpattern(solid) lcolor(maroon) lwidth(thick)/*
*/title(" ") xtitle(" " "Days after HSCT") ytitle("aGVHD (grade III-IV)" " ") /*
*/xsize(2) ysize(1.8) ytick(0 (0.2) 1) ylabel(0 (0.2) 1, angle(0) format(%9.1f) nogrid) xtick(0 (20) 100) xlabel(0 (20) 100) legend(off) /*
*/graphregion(color(white) lcolor(white)) 
translate @Graph 20220509_34_agvhd34_fig.emf, trans(Graph2emf)

drop if tid==""
drop ci_pred_3_test_agvhd34
drop low_pred_3_test_agvhd34
drop high_pred_3_test_agvhd34
drop se_pred_3_test_agvhd34
replace pred_34_test_3 = 0 if pred_34<.1383547 // -10%
replace pred_34_test_3 = 1 if pred_34>=.1383547 & pred_34<.8398926 //10-90% 
replace pred_34_test_3 = 2 if pred_34>=.8398926 //90%-
tab pred_34_test_3


*NRM
stset ci_rel_year, failure(event_relapse==2)
stcrreg i.pred_34_test_3, compete(event_relapse==1)
stset ci_rel_year, failure(event_relapse==2) id(tid)
stcompet ci_pred_3_test_NRM=ci low_pred_3_test_NRM=lo high_pred_3_test_NRM=hi se_pred_3_test_NRM=se, compet1(1) by(pred_34_test_3)

sort pred_34_test_3 _t event_relapse
by pred_34_test_3: replace ci_pred_3_test_NRM = 0 if _n==1 & event_relapse!=2

replace ci_pred_3_test_NRM = . if event_relapse!=2
by pred_34_test_3: replace ci_pred_3_test_NRM = ci_pred_3_test_NRM[_n-1] if missing(ci_pred_3_test_NRM)

sum ci_pred_3_test_NRM if event_relapse==2 & pred_34_test_3==0 // 0
scalar ci_max = r(max)
sum low_pred_3_test_NRM if event_relapse==2 & pred_34_test_3==0 // 0
scalar low_max = r(max)
sum high_pred_3_test_NRM if event_relapse==2 & pred_34_test_3==0 // 0
scalar high_max = r(max)
display ci_max low_max high_max	//cumulative incidence pred_34_test_3==0 (0)

sum ci_pred_3_test_NRM if event_relapse==2 & pred_34_test_3==1 // 1
scalar ci_max = r(max)
sum low_pred_3_test_NRM if event_relapse==2 & pred_34_test_3==1 // 1
scalar low_max = r(max)
sum high_pred_3_test_NRM if event_relapse==2 & pred_34_test_3==1 // 1
scalar high_max = r(max)
display ci_max low_max high_max	//cumulative incidence pred_34_test_3==1 (1)

sum ci_pred_3_test_NRM if event_relapse==2 & pred_34_test_3==2 // 2
scalar ci_max = r(max)
sum low_pred_3_test_NRM if event_relapse==2 & pred_34_test_3==2 // 2
scalar low_max = r(max)
sum high_pred_3_test_NRM if event_relapse==2 & pred_34_test_3==2 // 2
scalar high_max = r(max)
display ci_max low_max high_max	//cumulative incidence pred_34_test_3==2 (2)

set obs 100002
replace _t = 0 in 100000
replace ci_pred_3_test_NRM = 0 in 100000
replace pred_34_test_3 = 0 in 100000

replace _t = 0 in 100001
replace ci_pred_3_test_NRM = 0 in 100001
replace pred_34_test_3 = 1 in 100001

replace _t = 0 in 100002
replace ci_pred_3_test_NRM = 0 in 100002
replace pred_34_test_3 = 2 in 100002

sort pred_34_test_3 _t event_relapse
twoway line ci_pred_3_test_NRM _t if pred_34_test_3==0 & _t<5.01, connect(stairstep) lpattern(solid) lcolor(blue) lwidth(thick) /*
*/|| line ci_pred_3_test_NRM _t if pred_34_test_3==1 & _t<5.01, connect(stairstep) lpattern(solid) lcolor(green) lwidth(thick)/*
*/|| line ci_pred_3_test_NRM _t if pred_34_test_3==2 & _t<5.01, connect(stairstep) lpattern(solid) lcolor(maroon) lwidth(thick)/*
*/title(" ") xtitle(" " "Years after HSCT") ytitle("TRM" " ") /*
*/xsize(2) ysize(1.8) ytick(0 (0.2) 1) ylabel(0 (0.2) 1, angle(0) format(%9.1f) nogrid) xtick(0 (1) 5) xlabel(0 (1) 5) legend(off) /*
*/graphregion(color(white) lcolor(white)) 
translate @Graph 20210826_34_TRM_fig.emf, trans(Graph2emf)

drop if tid==""
drop ci_pred_3_test_NRM
drop low_pred_3_test_NRM
drop high_pred_3_test_NRM
drop se_pred_3_test_NRM
replace pred_34_test_3 = 0 if pred_34<.1383547 // -10%
replace pred_34_test_3 = 1 if pred_34>=.1383547 & pred_34<.8398926 //10-90% 
replace pred_34_test_3 = 2 if pred_34>=.8398926 //90%-
tab pred_34_test_3


**Variable generation
gen hla_pred24 = .
replace hla_pred24 = 0 if hla_mismatch==0 & pred_24_test_3==0 // hla:match & pred_24:low
replace hla_pred24 = 1 if hla_mismatch==0 & pred_24_test_3==1 // hla:match & pred_24:int
replace hla_pred24 = 2 if hla_mismatch==0 & pred_24_test_3==2 // hla:match & pred_24:high
replace hla_pred24 = 3 if hla_mismatch==1 & pred_24_test_3==0 // hla:mis & pred_24:low
replace hla_pred24 = 4 if hla_mismatch==1 & pred_24_test_3==1 // hla:mis & pred_24:int
replace hla_pred24 = 5 if hla_mismatch==1 & pred_24_test_3==2 // hla:mis & pred_24:high
tab hla_pred24

gen hla_pred242 = .
replace hla_pred242 = 0 if hla_mismatch==0 & pred_242_test_3==0 // hla:match & pred_24:low
replace hla_pred242 = 1 if hla_mismatch==0 & pred_242_test_3==1 // hla:match & pred_24:int
replace hla_pred242 = 2 if hla_mismatch==0 & pred_242_test_3==2 // hla:match & pred_24:high
replace hla_pred242 = 3 if hla_mismatch==1 & pred_242_test_3==0 // hla:mis & pred_24:low
replace hla_pred242 = 4 if hla_mismatch==1 & pred_242_test_3==1 // hla:mis & pred_24:int
replace hla_pred242 = 5 if hla_mismatch==1 & pred_242_test_3==2 // hla:mis & pred_24:high
tab hla_pred242

gen hla_pred34 = .
replace hla_pred34 = 0 if hla_mismatch==0 & pred_34_test_3==0 // hla:match & pred_34:low
replace hla_pred34 = 1 if hla_mismatch==0 & pred_34_test_3==1 // hla:match & pred_34:int
replace hla_pred34 = 2 if hla_mismatch==0 & pred_34_test_3==2 // hla:match & pred_34:high
replace hla_pred34 = 3 if hla_mismatch==1 & pred_34_test_3==0 // hla:mis & pred_34:low
replace hla_pred34 = 4 if hla_mismatch==1 & pred_34_test_3==1 // hla:mis & pred_34:int
replace hla_pred34 = 5 if hla_mismatch==1 & pred_34_test_3==2 // hla:mis & pred_34:high
tab hla_pred34

gen hla_pred342 = .
replace hla_pred342 = 0 if hla_mismatch==0 & pred_342_test_3==0 // hla:match & pred_24:low
replace hla_pred342 = 1 if hla_mismatch==0 & pred_342_test_3==1 // hla:match & pred_24:int
replace hla_pred342 = 2 if hla_mismatch==0 & pred_342_test_3==2 // hla:match & pred_24:high
replace hla_pred342 = 3 if hla_mismatch==1 & pred_342_test_3==0 // hla:mis & pred_24:low
replace hla_pred342 = 4 if hla_mismatch==1 & pred_342_test_3==1 // hla:mis & pred_24:int
replace hla_pred342 = 5 if hla_mismatch==1 & pred_342_test_3==2 // hla:mis & pred_24:high
tab hla_pred342


****************************************************************************
// subgroup, HLA match group or HLA mismatch group //
****************************************************************************
// Figure 6 HLA match/mis * pred_score//
*agvhd24
stset ci_agvhd24_100, failure(event_agvhd24_100==1) id(tid)
stcompet ci_pred_3_test_agvhd24=ci low_pred_3_test_agvhd24=lo high_pred_3_test_agvhd24=hi se_pred_3_test_agvhd24=se, compet1(2 3) by(hla_pred24)

sort hla_pred24 _t event_agvhd24_100
by hla_pred24: replace ci_pred_3_test_agvhd24 = 0 if _n==1 & event_agvhd24_100!=1

replace ci_pred_3_test_agvhd24 = . if event_agvhd24_100!=1
by hla_pred24: replace ci_pred_3_test_agvhd24 = ci_pred_3_test_agvhd24[_n-1] if missing(ci_pred_3_test_agvhd24)

sum ci_pred_3_test_agvhd24 if event_agvhd34==1 & hla_pred24==0 // 0
scalar ci_max = r(max)
sum low_pred_3_test_agvhd24 if event_agvhd34==1 & hla_pred24==0 // 0
scalar low_max = r(max)
sum high_pred_3_test_agvhd24 if event_agvhd34==1 & hla_pred24==0 // 0
scalar high_max = r(max)
display ci_max low_max high_max	//cumulative incidence pred_34_test_3==0 (0)

sum ci_pred_3_test_agvhd24 if event_agvhd34==1 & hla_pred24==1 // 1
scalar ci_max = r(max)
sum low_pred_3_test_agvhd24 if event_agvhd34==1 & hla_pred24==1 // 1
scalar low_max = r(max)
sum high_pred_3_test_agvhd24 if event_agvhd34==1 & hla_pred24==1 // 1
scalar high_max = r(max)
display ci_max low_max high_max	//cumulative incidence pred_34_test_3==1 (1)

sum ci_pred_3_test_agvhd24 if event_agvhd34==1 & hla_pred24==2 // 2
scalar ci_max = r(max)
sum low_pred_3_test_agvhd24 if event_agvhd34==1 & hla_pred24==2 // 2
scalar low_max = r(max)
sum high_pred_3_test_agvhd24 if event_agvhd34==1 & hla_pred24==2 // 2
scalar high_max = r(max)
display ci_max low_max high_max	//cumulative incidence pred_34_test_3==2 (2)

sum ci_pred_3_test_agvhd24 if event_agvhd34==1 & hla_pred24==3 // 3
scalar ci_max = r(max)
sum low_pred_3_test_agvhd24 if event_agvhd34==1 & hla_pred24==3 // 3
scalar low_max = r(max)
sum high_pred_3_test_agvhd24 if event_agvhd34==1 & hla_pred24==3 // 3
scalar high_max = r(max)
display ci_max low_max high_max	//cumulative incidence pred_34_test_3==2 (2)

sum ci_pred_3_test_agvhd24 if event_agvhd34==1 & hla_pred24==4 // 2
scalar ci_max = r(max)
sum low_pred_3_test_agvhd24 if event_agvhd34==1 & hla_pred24==4 // 2
scalar low_max = r(max)
sum high_pred_3_test_agvhd24 if event_agvhd34==1 & hla_pred24==4 // 2
scalar high_max = r(max)
display ci_max low_max high_max	//cumulative incidence pred_34_test_3==2 (2)

sum ci_pred_3_test_agvhd24 if event_agvhd34==1 & hla_pred24==5 // 2
scalar ci_max = r(max)
sum low_pred_3_test_agvhd24 if event_agvhd34==1 & hla_pred24==5 // 2
scalar low_max = r(max)
sum high_pred_3_test_agvhd24 if event_agvhd34==1 & hla_pred24==5 // 2
scalar high_max = r(max)
display ci_max low_max high_max	//cumulative incidence pred_34_test_3==2 (2)

set obs 100005
replace _t = 0 in 100000
replace ci_pred_3_test_agvhd24= 0 in 100000
replace hla_pred24 = 0 in 100000

replace _t = 0 in 100001
replace ci_pred_3_test_agvhd24 = 0 in 100001
replace hla_pred24 = 1 in 100001

replace _t = 0 in 100002
replace ci_pred_3_test_agvhd24 = 0 in 100002
replace hla_pred24 = 2 in 100002

replace _t = 0 in 100003
replace ci_pred_3_test_agvhd24 = 0 in 100003
replace hla_pred24 = 3 in 100003

replace _t = 0 in 100004
replace ci_pred_3_test_agvhd24 = 0 in 100004
replace hla_pred24 = 4 in 100004

replace _t = 0 in 100005
replace ci_pred_3_test_agvhd24 = 0 in 100005
replace hla_pred24 = 5 in 100005


sort hla_pred24 _t event_agvhd24_100
twoway line ci_pred_3_test_agvhd24 _t if hla_pred24==0, connect(stairstep) lpattern(dash) lcolor(blue) lwidth(thick) /*
*/|| line ci_pred_3_test_agvhd24 _t if hla_pred24==1, connect(stairstep) lpattern(dash) lcolor(green) lwidth(thick) /*
*/|| line ci_pred_3_test_agvhd24 _t if hla_pred24==2, connect(stairstep) lpattern(dash) lcolor(maroon) lwidth(thick) /*
*/|| line ci_pred_3_test_agvhd24 _t if hla_pred24==3, connect(stairstep) lpattern(solid) lcolor(blue) lwidth(thick) /*
*/|| line ci_pred_3_test_agvhd24 _t if hla_pred24==4, connect(stairstep) lpattern(solid) lcolor(green) lwidth(thick) /*
*/|| line ci_pred_3_test_agvhd24 _t if hla_pred24==5, connect(stairstep) lpattern(solid) lcolor(maroon) lwidth(thick) /*
*/title(" ") xtitle(" " "Days after HSCT") ytitle("aGVHD II-IV" " ") /*
*/xsize(3) ysize(2.7) ytick(0 (0.2) 1) ylabel(0 (0.2) 1, angle(0) format(%9.1f) nogrid) xtick(0 (20) 100) xlabel(0 (20) 100) legend(off) /*
*/graphregion(color(white) lcolor(white)) 
translate @Graph 20220509_hla_pred24_agvhd24_.emf, trans(Graph2emf)

drop if tid==""
drop ci_pred_3_test_agvhd24
drop low_pred_3_test_agvhd24
drop high_pred_3_test_agvhd24
drop se_pred_3_test_agvhd24
tab hla_pred24


*agvhd34
stset ci_agvhd34_100, failure(event_agvhd34_100==1) id(tid)
stcompet ci_pred_3_test_agvhd34=ci low_pred_3_test_agvhd34=lo high_pred_3_test_agvhd34=hi se_pred_3_test_agvhd34=se, compet1(2 3) by(hla_pred34)

sort hla_pred34 _t event_agvhd34_100
by hla_pred34: replace ci_pred_3_test_agvhd34 = 0 if _n==1 & event_agvhd34_100!=1

replace ci_pred_3_test_agvhd34 = . if event_agvhd34_100!=1
by hla_pred34: replace ci_pred_3_test_agvhd34 = ci_pred_3_test_agvhd34[_n-1] if missing(ci_pred_3_test_agvhd34)

sum ci_pred_3_test_agvhd34 if event_agvhd34_100==1 & hla_pred34==0 // 0
scalar ci_max = r(max)
sum low_pred_3_test_agvhd34 if event_agvhd34_100==1 & hla_pred34==0 // 0
scalar low_max = r(max)
sum high_pred_3_test_agvhd34 if event_agvhd34_100==1 & hla_pred34==0 // 0
scalar high_max = r(max)
display ci_max low_max high_max	//cumulative incidence pred_34_test_3==0 (0)

sum ci_pred_3_test_agvhd34 if event_agvhd34_100==1 & hla_pred34==1 // 1
scalar ci_max = r(max)
sum low_pred_3_test_agvhd34 if event_agvhd34_100==1 & hla_pred34==1 // 1
scalar low_max = r(max)
sum high_pred_3_test_agvhd34 if event_agvhd34_100==1 & hla_pred34==1 // 1
scalar high_max = r(max)
display ci_max low_max high_max	//cumulative incidence pred_34_test_3==1 (1)

sum ci_pred_3_test_agvhd34 if event_agvhd34_100==1 & hla_pred34==2 // 2
scalar ci_max = r(max)
sum low_pred_3_test_agvhd34 if event_agvhd34_100==1 & hla_pred34==2 // 2
scalar low_max = r(max)
sum high_pred_3_test_agvhd34 if event_agvhd34_100==1 & hla_pred34==2 // 2
scalar high_max = r(max)
display ci_max low_max high_max	//cumulative incidence pred_34_test_3==2 (2)

sum ci_pred_3_test_agvhd34 if event_agvhd34_100==1 & hla_pred34==3 // 3
scalar ci_max = r(max)
sum low_pred_3_test_agvhd34 if event_agvhd34_100==1 & hla_pred34==3 // 3
scalar low_max = r(max)
sum high_pred_3_test_agvhd34 if event_agvhd34_100==1 & hla_pred34==3 // 3
scalar high_max = r(max)
display ci_max low_max high_max	//cumulative incidence pred_34_test_3==2 (2)

sum ci_pred_3_test_agvhd34 if event_agvhd34_100==1 & hla_pred34==4 // 2
scalar ci_max = r(max)
sum low_pred_3_test_agvhd34 if event_agvhd34_100==1 & hla_pred34==4 // 2
scalar low_max = r(max)
sum high_pred_3_test_agvhd34 if event_agvhd34_100==1 & hla_pred34==4 // 2
scalar high_max = r(max)
display ci_max low_max high_max	//cumulative incidence pred_34_test_3==2 (2)

sum ci_pred_3_test_agvhd34 if event_agvhd34_100==1 & hla_pred34==5 // 2
scalar ci_max = r(max)
sum low_pred_3_test_agvhd34 if event_agvhd34_100==1 & hla_pred34==5 // 2
scalar low_max = r(max)
sum high_pred_3_test_agvhd34 if event_agvhd34_100==1 & hla_pred34==5 // 2
scalar high_max = r(max)
display ci_max low_max high_max	//cumulative incidence pred_34_test_3==2 (2)

set obs 100005
replace _t = 0 in 100000
replace ci_pred_3_test_agvhd34= 0 in 100000
replace hla_pred34 = 0 in 100000

replace _t = 0 in 100001
replace ci_pred_3_test_agvhd34 = 0 in 100001
replace hla_pred34 = 1 in 100001

replace _t = 0 in 100002
replace ci_pred_3_test_agvhd34 = 0 in 100002
replace hla_pred34 = 2 in 100002

replace _t = 0 in 100003
replace ci_pred_3_test_agvhd34 = 0 in 100003
replace hla_pred34 = 3 in 100003

replace _t = 0 in 100004
replace ci_pred_3_test_agvhd34 = 0 in 100004
replace hla_pred34 = 4 in 100004

replace _t = 0 in 100005
replace ci_pred_3_test_agvhd34 = 0 in 100005
replace hla_pred34 = 5 in 100005


sort hla_pred34 _t event_agvhd34_100
twoway line ci_pred_3_test_agvhd34 _t if hla_pred34==0, connect(stairstep) lpattern(dash) lcolor(blue) lwidth(thick) /*
*/|| line ci_pred_3_test_agvhd34 _t if hla_pred34==1, connect(stairstep) lpattern(dash) lcolor(green) lwidth(thick) /*
*/|| line ci_pred_3_test_agvhd34 _t if hla_pred34==2, connect(stairstep) lpattern(dash) lcolor(maroon) lwidth(thick) /*
*/|| line ci_pred_3_test_agvhd34 _t if hla_pred34==3, connect(stairstep) lpattern(solid) lcolor(blue) lwidth(thick) /*
*/|| line ci_pred_3_test_agvhd34 _t if hla_pred34==4, connect(stairstep) lpattern(solid) lcolor(green) lwidth(thick) /*
*/|| line ci_pred_3_test_agvhd34 _t if hla_pred34==5, connect(stairstep) lpattern(solid) lcolor(maroon) lwidth(thick) /*
*/title(" ") xtitle(" " "Days after HSCT") ytitle("aGVHD III-IV" " ") /*
*/xsize(3) ysize(2.7) ytick(0 (0.2) 1) ylabel(0 (0.2) 1, angle(0) format(%9.1f) nogrid) xtick(0 (20) 100) xlabel(0 (20) 100) legend(off) /*
*/graphregion(color(white) lcolor(white)) 
translate @Graph 20220509_hla_pred34_agvhd34_.emf, trans(Graph2emf)

drop if tid==""
drop ci_pred_3_test_agvhd34
drop low_pred_3_test_agvhd34
drop high_pred_3_test_agvhd34
drop se_pred_3_test_agvhd34
tab hla_pred34


****************************************************************************
// subgroup analysis  //
****************************************************************************

// supplemental Figure 1 //

******agvhd24******
***x==0***
foreach x in age_50 pt_sex ps24 hctci_high stage4 dxsct_mo67 hla_mismatch ric_mac gvhd_pro2 lmonth_262 tyear_group3{
stset ci_agvhd24_100, failure(event_agvhd24_100==1) id(tid)
stcompet ci_pred_`x'_0_agvhd24=ci low_pred_`x'_0_agvhd24=lo high_pred_`x'_0_agvhd24=hi se_pred_`x'_0_agvhd24=se if `x'==0, compet1(2 3) by(pred_24_test_3)

sort pred_24_test_3 _t event_agvhd24_100
by pred_24_test_3: replace ci_pred_`x'_0_agvhd24 = 0 if _n==1 & event_agvhd24_100!=1

replace ci_pred_`x'_0_agvhd24 = . if event_agvhd24_100!=1
by pred_24_test_3: replace ci_pred_`x'_0_agvhd24 = ci_pred_`x'_0_agvhd24[_n-1] if missing(ci_pred_`x'_0_agvhd24)

sum ci_pred_`x'_0_agvhd24 if event_agvhd24_100==1 & pred_24_test_3==0 & `x'==0 // 0
scalar ci_max = r(max)
sum low_pred_`x'_0_agvhd24 if event_agvhd24_100==1 & pred_24_test_3==0 & `x'==0 // 0
scalar low_max = r(max)
sum high_pred_`x'_0_agvhd24 if event_agvhd24_100==1 & pred_24_test_3==0 & `x'==0 // 0
scalar high_max = r(max)
display ci_max low_max high_max	//cumulative incidence pred_3_test==0 (0)

sum ci_pred_`x'_0_agvhd24 if event_agvhd24_100==1 & pred_24_test_3==1 & `x'==0 // 1
scalar ci_max = r(max)
sum low_pred_`x'_0_agvhd24 if event_agvhd24_100==1 & pred_24_test_3==1 & `x'==0 // 1
scalar low_max = r(max)
sum high_pred_`x'_0_agvhd24 if event_agvhd24_100==1 & pred_24_test_3==1 & `x'==0 // 1
scalar high_max = r(max)
display ci_max low_max high_max	//cumulative incidence pred_3_test==1 (1)

sum ci_pred_`x'_0_agvhd24 if event_agvhd24_100==1 & pred_24_test_3==2 & `x'==0 // 2
scalar ci_max = r(max)
sum low_pred_`x'_0_agvhd24 if event_agvhd24_100==1 & pred_24_test_3==2 & `x'==0 // 2
scalar low_max = r(max)
sum high_pred_`x'_0_agvhd24 if event_agvhd24_100==1 & pred_24_test_3==2 & `x'==0 // 2
scalar high_max = r(max)
display ci_max low_max high_max	//cumulative incidence pred_3_test==2 (2)

set obs 10002
replace `x' = 0 if tid==""
replace _t = 0 in 10000
replace ci_pred_`x'_0_agvhd24 = 0 in 10000
replace pred_24_test_3 = 0 in 10000

replace _t = 0 in 10001
replace ci_pred_`x'_0_agvhd24 = 0 in 10001
replace pred_24_test_3 = 1 in 10001

replace _t = 0 in 10002
replace ci_pred_`x'_0_agvhd24= 0 in 10002
replace pred_24_test_3 = 2 in 10002

sort pred_24_test_3 _t event_agvhd24_100
twoway line ci_pred_`x'_0_agvhd24 _t if pred_24_test_3==0 & `x'==0 & _t<101, connect(stairstep) lpattern(solid) lcolor(blue) lwidth(thick) /*
*/|| line ci_pred_`x'_0_agvhd24 _t if pred_24_test_3==1 & `x'==0 & _t<101, connect(stairstep) lpattern(solid) lcolor(green) lwidth(thick)/*
*/|| line ci_pred_`x'_0_agvhd24 _t if pred_24_test_3==2 & `x'==0 & _t<101, connect(stairstep) lpattern(solid) lcolor(maroon) lwidth(thick)/*
*/title(" " "`x'==0") xtitle(" ") ytitle(" ") /*
*/xsize(1) ysize(1) ytick(0 (0.2) 1) ylabel(0 (0.2) 1, angle(0) format(%9.1f) nogrid) xtick(0 (20) 100) xlabel(0 (20) 100) legend(off) /*
*/graphregion(color(white) lcolor(white) margin(tiny)) name(`x'_0)  
translate @Graph 20220509_`x'_0_24.emf, trans(Graph2emf)

drop if tid==""
drop ci_pred_`x'_0_agvhd24 low_pred_`x'_0_agvhd24 high_pred_`x'_0_agvhd24 se_pred_`x'_0_agvhd24
tab pred_24_test_3
}


***x==1***
foreach x in age_50 pt_sex ps24 hctci_high stage4 dxsct_mo67 hla_mismatch ric_mac gvhd_pro2 lmonth_262 tyear_group3{
stset ci_agvhd24_100, failure(event_agvhd24_100==1) id(tid)
stcompet ci_pred_`x'_1_agvhd24=ci low_pred_`x'_1_agvhd24=lo high_pred_`x'_1_agvhd24=hi se_pred_`x'_1_agvhd24=se if `x'==1, compet1(2 3) by(pred_24_test_3)

sort pred_24_test_3 _t event_agvhd24_100
by pred_24_test_3: replace ci_pred_`x'_1_agvhd24 = 0 if _n==1 & event_agvhd24_100!=1

replace ci_pred_`x'_1_agvhd24 = . if event_agvhd24_100!=1
by pred_24_test_3: replace ci_pred_`x'_1_agvhd24 = ci_pred_`x'_1_agvhd24[_n-1] if missing(ci_pred_`x'_1_agvhd24)

sum ci_pred_`x'_1_agvhd24 if event_agvhd24_100==1 & pred_24_test_3==0 & `x'==1 // 0
scalar ci_max = r(max)
sum low_pred_`x'_1_agvhd24 if event_agvhd24_100==1 & pred_24_test_3==0 & `x'==1 // 0
scalar low_max = r(max)
sum high_pred_`x'_1_agvhd24 if event_agvhd24_100==1 & pred_24_test_3==0 & `x'==1 // 0
scalar high_max = r(max)
display ci_max low_max high_max	//cumulative incidence pred_3_test==0 (0)

sum ci_pred_`x'_1_agvhd24 if event_agvhd24_100==1 & pred_24_test_3==1 & `x'==1 // 1
scalar ci_max = r(max)
sum low_pred_`x'_1_agvhd24 if event_agvhd24_100==1 & pred_24_test_3==1 & `x'==1 // 1
scalar low_max = r(max)
sum high_pred_`x'_1_agvhd24 if event_agvhd24_100==1 & pred_24_test_3==1 & `x'==1 // 1
scalar high_max = r(max)
display ci_max low_max high_max	//cumulative incidence pred_3_test==1 (1)

sum ci_pred_`x'_1_agvhd24 if event_agvhd24_100==1 & pred_24_test_3==2 & `x'==1 // 2
scalar ci_max = r(max)
sum low_pred_`x'_1_agvhd24 if event_agvhd24_100==1 & pred_24_test_3==2 & `x'==1 // 2
scalar low_max = r(max)
sum high_pred_`x'_1_agvhd24 if event_agvhd24_100==1 & pred_24_test_3==2 & `x'==1 // 2
scalar high_max = r(max)
display ci_max low_max high_max	//cumulative incidence pred_3_test==2 (2)

set obs 100002
replace `x' = 1 if tid==""
replace _t = 0 in 100000
replace ci_pred_`x'_1_agvhd24 = 0 in 100000
replace pred_24_test_3 = 0 in 100000

replace _t = 0 in 100001
replace ci_pred_`x'_1_agvhd24 = 0 in 100001
replace pred_24_test_3 = 1 in 100001

replace _t = 0 in 100002
replace ci_pred_`x'_1_agvhd24= 0 in 100002
replace pred_24_test_3 = 2 in 100002

sort pred_24_test_3 _t event_agvhd24_100
twoway line ci_pred_`x'_1_agvhd24 _t if pred_24_test_3==0 & `x'==1 & _t<101, connect(stairstep) lpattern(solid) lcolor(blue) lwidth(thick) /*
*/|| line ci_pred_`x'_1_agvhd24 _t if pred_24_test_3==1 & `x'==1 & _t<101, connect(stairstep) lpattern(solid) lcolor(green) lwidth(thick)/*
*/|| line ci_pred_`x'_1_agvhd24 _t if pred_24_test_3==2 & `x'==1 & _t<101, connect(stairstep) lpattern(solid) lcolor(maroon) lwidth(thick)/*
*/title(" " "`x'==1") xtitle(" ") ytitle(" ") /*
*/xsize(1) ysize(1) ytick(0 (0.2) 1) ylabel(0 (0.2) 1, angle(0) format(%9.1f) nogrid) xtick(0 (20) 100) xlabel(0 (20) 100) legend(off) /*
*/graphregion(color(white) lcolor(white) margin(tiny)) name(`x'_1) 
translate @Graph 20220509_`x'_1_24.emf, trans(Graph2emf)

drop if tid==""
drop ci_pred_`x'_1_agvhd24 low_pred_`x'_1_agvhd24 high_pred_`x'_1_agvhd24 se_pred_`x'_1_agvhd24
tab pred_24_test_3
}


***diagnosis***
foreach i of numlist 1/7{
stset ci_agvhd24_100, failure(event_agvhd24_100==1) id(tid)
stcompet ci_pred_diagnosis3_`i'_agvhd24=ci low_pred_diagnosis3_`i'_agvhd24=lo high_pred_diagnosis3_`i'_agvhd24=hi se_pred_diagnosis3_`i'_agvhd24=se if diagnosis3==`i', compet1(2 3) by(pred_24_test_3)
	
sort pred_24_test_3 _t event_agvhd24_100
by pred_24_test_3: replace ci_pred_diagnosis3_`i'_agvhd24 = 0 if _n==1 & event_agvhd24_100!=1

replace ci_pred_diagnosis3_`i'_agvhd24 = . if event_agvhd24_100!=1
by pred_24_test_3: replace ci_pred_diagnosis3_`i'_agvhd24 = ci_pred_diagnosis3_`i'_agvhd24[_n-1] if missing(ci_pred_diagnosis3_`i'_agvhd24)

sum ci_pred_diagnosis3_`i'_agvhd24 if event_agvhd24_100==1 & pred_24_test_3==0 & diagnosis3==`i' // 0
scalar ci_max = r(max)
sum low_pred_diagnosis3_`i'_agvhd24 if event_agvhd24_100==1 & pred_24_test_3==0 & diagnosis3==`i' // 0
scalar low_max = r(max)
sum high_pred_diagnosis3_`i'_agvhd24 if event_agvhd24_100==1 & pred_24_test_3==0 & diagnosis3==`i' // 0
scalar high_max = r(max)
display ci_max low_max high_max	//cumulative incidence pred_3_test==0 (0)

sum ci_pred_diagnosis3_`i'_agvhd24 if event_agvhd24_100==1 & pred_24_test_3==1 & diagnosis3==`i' // 1
scalar ci_max = r(max)
sum low_pred_diagnosis3_`i'_agvhd24 if event_agvhd24_100==1 & pred_24_test_3==1 & diagnosis3==`i' // 1
scalar low_max = r(max)
sum high_pred_diagnosis3_`i'_agvhd24 if event_agvhd24_100==1 & pred_24_test_3==1 & diagnosis3==`i' // 1
scalar high_max = r(max)
display ci_max low_max high_max	//cumulative incidence pred_3_test==1 (1)

sum ci_pred_diagnosis3_`i'_agvhd24 if event_agvhd24_100==1 & pred_24_test_3==2 & diagnosis3==`i' // 2
scalar ci_max = r(max)
sum low_pred_diagnosis3_`i'_agvhd24 if event_agvhd24_100==1 & pred_24_test_3==2 & diagnosis3==`i' // 2
scalar low_max = r(max)
sum high_pred_diagnosis3_`i'_agvhd24 if event_agvhd24_100==1 & pred_24_test_3==2 & diagnosis3==`i' // 2
scalar high_max = r(max)
display ci_max low_max high_max	//cumulative incidence pred_3_test==2 (2)

set obs 10002
replace diagnosis3 = `i' if tid==""
replace _t = 0 in 10000 
replace ci_pred_diagnosis3_`i'_agvhd24 = 0 in 10000
replace pred_24_test_3 = 0 in 10000

replace _t = 0 in 10001
replace ci_pred_diagnosis3_`i'_agvhd24 = 0 in 10001
replace pred_24_test_3 = 1 in 10001

replace _t = 0 in 10002
replace ci_pred_diagnosis3_`i'_agvhd24= 0 in 10002
replace pred_24_test_3 = 2 in 10002

sort pred_24_test_3 _t event_agvhd24_100
twoway line ci_pred_diagnosis3_`i'_agvhd24 _t if pred_24_test_3==0 & diagnosis3==`i' & _t<101, connect(stairstep) lpattern(solid) lcolor(blue) lwidth(thick) /*
*/|| line ci_pred_diagnosis3_`i'_agvhd24 _t if pred_24_test_3==1 & diagnosis3==`i' & _t<101, connect(stairstep) lpattern(solid) lcolor(green) lwidth(thick)/*
*/|| line ci_pred_diagnosis3_`i'_agvhd24 _t if pred_24_test_3==2 & diagnosis3==`i' & _t<101, connect(stairstep) lpattern(solid) lcolor(maroon) lwidth(thick)/*
*/title(" " diagnosis3==`i') xtitle(" ") ytitle(" ") /*
*/xsize(1) ysize(1) ytick(0 (0.2) 1) ylabel(0 (0.2) 1, angle(0) format(%9.1f) nogrid) xtick(0 (20) 100) xlabel(0 (20) 100) legend(off) /*
*/graphregion(color(white) lcolor(white) margin(tiny)) name(diagnosis_`i')
translate @Graph 20220508_diagnosis3_`i'_24.emf, trans(Graph2emf)

drop if tid==""
drop ci_pred_diagnosis3_`i'_agvhd24 low_pred_diagnosis3_`i'_agvhd24 high_pred_diagnosis3_`i'_agvhd24 se_pred_diagnosis3_`i'_agvhd24
tab pred_24_test_3
}


***source***
foreach i of numlist 2/6{
stset ci_agvhd24_100, failure(event_agvhd24_100==1) id(tid)
stcompet ci_pred_sct_type_`i'_agvhd24=ci low_pred_sct_type_`i'_agvhd24=lo high_pred_sct_type_`i'_agvhd24=hi se_pred_sct_type_`i'_agvhd24=se if sct_type==`i', compet1(2 3) by(pred_24_test_3)
	
sort pred_24_test_3 _t event_agvhd24_100
by pred_24_test_3: replace ci_pred_sct_type_`i'_agvhd24 = 0 if _n==1 & event_agvhd24_100!=1

replace ci_pred_sct_type_`i'_agvhd24 = . if event_agvhd24_100!=1
by pred_24_test_3: replace ci_pred_sct_type_`i'_agvhd24 = ci_pred_sct_type_`i'_agvhd24[_n-1] if missing(ci_pred_sct_type_`i'_agvhd24)

sum ci_pred_sct_type_`i'_agvhd24 if event_agvhd24_100==1 & pred_24_test_3==0 & sct_type==`i' // 0
scalar ci_max = r(max)
sum low_pred_sct_type_`i'_agvhd24 if event_agvhd24_100==1 & pred_24_test_3==0 & sct_type==`i' // 0
scalar low_max = r(max)
sum high_pred_sct_type_`i'_agvhd24 if event_agvhd24_100==1 & pred_24_test_3==0 & sct_type==`i' // 0
scalar high_max = r(max)
display ci_max low_max high_max	//cumulative incidence pred_3_test==0 (0)

sum ci_pred_sct_type_`i'_agvhd24 if event_agvhd24_100==1 & pred_24_test_3==1 & sct_type==`i' // 1
scalar ci_max = r(max)
sum low_pred_sct_type_`i'_agvhd24 if event_agvhd24_100==1 & pred_24_test_3==1 & sct_type==`i' // 1
scalar low_max = r(max)
sum high_pred_sct_type_`i'_agvhd24 if event_agvhd24_100==1 & pred_24_test_3==1 & sct_type==`i' // 1
scalar high_max = r(max)
display ci_max low_max high_max	//cumulative incidence pred_3_test==1 (1)

sum ci_pred_sct_type_`i'_agvhd24 if event_agvhd24_100==1 & pred_24_test_3==2 & sct_type==`i' // 2
scalar ci_max = r(max)
sum low_pred_sct_type_`i'_agvhd24 if event_agvhd24_100==1 & pred_24_test_3==2 & sct_type==`i' // 2
scalar low_max = r(max)
sum high_pred_sct_type_`i'_agvhd24 if event_agvhd24_100==1 & pred_24_test_3==2 & sct_type==`i' // 2
scalar high_max = r(max)
display ci_max low_max high_max	//cumulative incidence pred_3_test==2 (2)

set obs 10002
replace sct_type = `i' if tid==""
replace _t = 0 in 10000 
replace ci_pred_sct_type_`i'_agvhd24 = 0 in 10000
replace pred_24_test_3 = 0 in 10000

replace _t = 0 in 10001
replace ci_pred_sct_type_`i'_agvhd24 = 0 in 10001
replace pred_24_test_3 = 1 in 10001

replace _t = 0 in 10002
replace ci_pred_sct_type_`i'_agvhd24= 0 in 10002
replace pred_24_test_3 = 2 in 10002

sort pred_24_test_3 _t event_agvhd24_100
twoway line ci_pred_sct_type_`i'_agvhd24 _t if pred_24_test_3==0 & sct_type==`i' & _t<101, connect(stairstep) lpattern(solid) lcolor(blue) lwidth(thick) /*
*/|| line ci_pred_sct_type_`i'_agvhd24 _t if pred_24_test_3==1 & sct_type==`i' & _t<101, connect(stairstep) lpattern(solid) lcolor(green) lwidth(thick)/*
*/|| line ci_pred_sct_type_`i'_agvhd24 _t if pred_24_test_3==2 & sct_type==`i' & _t<101, connect(stairstep) lpattern(solid) lcolor(maroon) lwidth(thick)/*
*/title(" " sct_type==`i') xtitle(" ") ytitle(" ") /*
*/xsize(1) ysize(1) ytick(0 (0.2) 1) ylabel(0 (0.2) 1, angle(0) format(%9.1f) nogrid) xtick(0 (20) 100) xlabel(0 (20) 100) legend(off) /*
*/graphregion(color(white) lcolor(white) margin(tiny)) name(source_`i')
translate @Graph 20220508_sct_type_`i'_24.emf, trans(Graph2emf)

drop if tid==""
drop ci_pred_sct_type_`i'_agvhd24 low_pred_sct_type_`i'_agvhd24 high_pred_sct_type_`i'_agvhd24 se_pred_sct_type_`i'_agvhd24
tab pred_24_test_3
}

/*
gen sex_mis = sex_mismatch2
tab sex_mismatch2 sex_mis
*/

**sex_mismatch2**
foreach i of numlist 0/2{
stset ci_agvhd24_100, failure(event_agvhd24_100==1) id(tid)
stcompet ci_pred_sex_mis_`i'_agvhd24=ci low_pred_sex_mis_`i'_agvhd24=lo high_pred_sex_mis_`i'_agvhd24=hi se_pred_sex_mis_`i'_agvhd24=se if sex_mis==`i', compet1(2 3) by(pred_24_test_3)
	
sort pred_24_test_3 _t event_agvhd24_100
by pred_24_test_3: replace ci_pred_sex_mis_`i'_agvhd24 = 0 if _n==1 & event_agvhd24_100!=1

replace ci_pred_sex_mis_`i'_agvhd24 = . if event_agvhd24_100!=1
by pred_24_test_3: replace ci_pred_sex_mis_`i'_agvhd24 = ci_pred_sex_mis_`i'_agvhd24[_n-1] if missing(ci_pred_sex_mis_`i'_agvhd24)

sum ci_pred_sex_mis_`i'_agvhd24 if event_agvhd24_100==1 & pred_24_test_3==0 & sex_mis==`i' // 0
scalar ci_max = r(max)
sum low_pred_sex_mis_`i'_agvhd24 if event_agvhd24_100==1 & pred_24_test_3==0 & sex_mis==`i' // 0
scalar low_max = r(max)
sum high_pred_sex_mis_`i'_agvhd24 if event_agvhd24_100==1 & pred_24_test_3==0 & sex_mis==`i' // 0
scalar high_max = r(max)
display ci_max low_max high_max	//cumulative incidence pred_3_test==0 (0)

sum ci_pred_sex_mis_`i'_agvhd24 if event_agvhd24_100==1 & pred_24_test_3==1 & sex_mis==`i' // 1
scalar ci_max = r(max)
sum low_pred_sex_mis_`i'_agvhd24 if event_agvhd24_100==1 & pred_24_test_3==1 & sex_mis==`i' // 1
scalar low_max = r(max)
sum high_pred_sex_mis_`i'_agvhd24 if event_agvhd24_100==1 & pred_24_test_3==1 & sex_mis==`i' // 1
scalar high_max = r(max)
display ci_max low_max high_max	//cumulative incidence pred_3_test==1 (1)

sum ci_pred_sex_mis_`i'_agvhd24 if event_agvhd24_100==1 & pred_24_test_3==2 & sex_mis==`i' // 2
scalar ci_max = r(max)
sum low_pred_sex_mis_`i'_agvhd24 if event_agvhd24_100==1 & pred_24_test_3==2 & sex_mis==`i' // 2
scalar low_max = r(max)
sum high_pred_sex_mis_`i'_agvhd24 if event_agvhd24_100==1 & pred_24_test_3==2 & sex_mis==`i' // 2
scalar high_max = r(max)
display ci_max low_max high_max	//cumulative incidence pred_3_test==2 (2)

set obs 10002
replace sex_mis = `i' if tid==""
replace _t = 0 in 10000 
replace ci_pred_sex_mis_`i'_agvhd24 = 0 in 10000
replace pred_24_test_3 = 0 in 10000

replace _t = 0 in 10001
replace ci_pred_sex_mis_`i'_agvhd24 = 0 in 10001
replace pred_24_test_3 = 1 in 10001

replace _t = 0 in 10002
replace ci_pred_sex_mis_`i'_agvhd24= 0 in 10002
replace pred_24_test_3 = 2 in 10002

sort pred_24_test_3 _t event_agvhd24_100
twoway line ci_pred_sex_mis_`i'_agvhd24 _t if pred_24_test_3==0 & sex_mis==`i' & _t<101, connect(stairstep) lpattern(solid) lcolor(blue) lwidth(thick) /*
*/|| line ci_pred_sex_mis_`i'_agvhd24 _t if pred_24_test_3==1 & sex_mis==`i' & _t<101, connect(stairstep) lpattern(solid) lcolor(green) lwidth(thick)/*
*/|| line ci_pred_sex_mis_`i'_agvhd24 _t if pred_24_test_3==2 & sex_mis==`i' & _t<101, connect(stairstep) lpattern(solid) lcolor(maroon) lwidth(thick)/*
*/title(" " sex_mis==`i') xtitle(" ") ytitle(" ") /*
*/xsize(1) ysize(1) ytick(0 (0.2) 1) ylabel(0 (0.2) 1, angle(0) format(%9.1f) nogrid) xtick(0 (20) 100) xlabel(0 (20) 100) legend(off) /*
*/graphregion(color(white) lcolor(white) margin(tiny)) name(sex_mis_`i')
translate @Graph 20220508_sex_mis_`i'_24.emf, trans(Graph2emf)

drop if tid==""
drop ci_pred_sex_mis_`i'_agvhd24 low_pred_sex_mis_`i'_agvhd24 high_pred_sex_mis_`i'_agvhd24 se_pred_sex_mis_`i'_agvhd24
tab pred_24_test_3
}


**abo_mismatch**
foreach i of numlist 0/3{
stset ci_agvhd24_100, failure(event_agvhd24_100==1) id(tid)
stcompet ci_pred_abo_mismatch_`i'_agvhd24=ci low_pred_abo_mismatch_`i'_agvhd24=lo high_pred_abo_mismatch_`i'_agvhd24=hi se_pred_abo_mismatch_`i'_agvhd24=se if abo_mismatch==`i', compet1(2 3) by(pred_24_test_3)
	
sort pred_24_test_3 _t event_agvhd24_100
by pred_24_test_3: replace ci_pred_abo_mismatch_`i'_agvhd24 = 0 if _n==1 & event_agvhd24_100!=1

replace ci_pred_abo_mismatch_`i'_agvhd24 = . if event_agvhd24_100!=1
by pred_24_test_3: replace ci_pred_abo_mismatch_`i'_agvhd24 = ci_pred_abo_mismatch_`i'_agvhd24[_n-1] if missing(ci_pred_abo_mismatch_`i'_agvhd24)

sum ci_pred_abo_mismatch_`i'_agvhd24 if event_agvhd24_100==1 & pred_24_test_3==0 & abo_mismatch==`i' // 0
scalar ci_max = r(max)
sum low_pred_abo_mismatch_`i'_agvhd24 if event_agvhd24_100==1 & pred_24_test_3==0 & abo_mismatch==`i' // 0
scalar low_max = r(max)
sum high_pred_abo_mismatch_`i'_agvhd24 if event_agvhd24_100==1 & pred_24_test_3==0 & abo_mismatch==`i' // 0
scalar high_max = r(max)
display ci_max low_max high_max	//cumulative incidence pred_3_test==0 (0)

sum ci_pred_abo_mismatch_`i'_agvhd24 if event_agvhd24_100==1 & pred_24_test_3==1 & abo_mismatch==`i' // 1
scalar ci_max = r(max)
sum low_pred_abo_mismatch_`i'_agvhd24 if event_agvhd24_100==1 & pred_24_test_3==1 & abo_mismatch==`i' // 1
scalar low_max = r(max)
sum high_pred_abo_mismatch_`i'_agvhd24 if event_agvhd24_100==1 & pred_24_test_3==1 & abo_mismatch==`i' // 1
scalar high_max = r(max)
display ci_max low_max high_max	//cumulative incidence pred_3_test==1 (1)

sum ci_pred_abo_mismatch_`i'_agvhd24 if event_agvhd24_100==1 & pred_24_test_3==2 & abo_mismatch==`i' // 2
scalar ci_max = r(max)
sum low_pred_abo_mismatch_`i'_agvhd24 if event_agvhd24_100==1 & pred_24_test_3==2 & abo_mismatch==`i' // 2
scalar low_max = r(max)
sum high_pred_abo_mismatch_`i'_agvhd24 if event_agvhd24_100==1 & pred_24_test_3==2 & abo_mismatch==`i' // 2
scalar high_max = r(max)
display ci_max low_max high_max	//cumulative incidence pred_3_test==2 (2)

set obs 10002
replace abo_mismatch = `i' if tid==""
replace _t = 0 in 10000 
replace ci_pred_abo_mismatch_`i'_agvhd24 = 0 in 10000
replace pred_24_test_3 = 0 in 10000

replace _t = 0 in 10001
replace ci_pred_abo_mismatch_`i'_agvhd24 = 0 in 10001
replace pred_24_test_3 = 1 in 10001

replace _t = 0 in 10002
replace ci_pred_abo_mismatch_`i'_agvhd24= 0 in 10002
replace pred_24_test_3 = 2 in 10002

sort pred_24_test_3 _t event_agvhd24_100
twoway line ci_pred_abo_mismatch_`i'_agvhd24 _t if pred_24_test_3==0 & abo_mismatch==`i' & _t<101, connect(stairstep) lpattern(solid) lcolor(blue) lwidth(thick) /*
*/|| line ci_pred_abo_mismatch_`i'_agvhd24 _t if pred_24_test_3==1 & abo_mismatch==`i' & _t<101, connect(stairstep) lpattern(solid) lcolor(green) lwidth(thick)/*
*/|| line ci_pred_abo_mismatch_`i'_agvhd24 _t if pred_24_test_3==2 & abo_mismatch==`i' & _t<101, connect(stairstep) lpattern(solid) lcolor(maroon) lwidth(thick)/*
*/title(" " abo_mismatch==`i') xtitle(" ") ytitle(" ") /*
*/xsize(1) ysize(1) ytick(0 (0.2) 1) ylabel(0 (0.2) 1, angle(0) format(%9.1f) nogrid) xtick(0 (20) 100) xlabel(0 (20) 100) legend(off) /*
*/graphregion(color(white) lcolor(white) margin(tiny))  name(abo_mis_`i')
translate @Graph 20220508_abo_mismatch_`i'_24.emf, trans(Graph2emf)

drop if tid==""
drop ci_pred_abo_mismatch_`i'_agvhd24 low_pred_abo_mismatch_`i'_agvhd24 high_pred_abo_mismatch_`i'_agvhd24 se_pred_abo_mismatch_`i'_agvhd24
tab pred_24_test_3
}

graph dir
graph combine age_50_0 age_50_1 pt_sex_0 pt_sex_1 ps24_0 ps24_1 hctci_high_0 hctci_high_1 diagnosis_1 diagnosis_2 diagnosis_3 diagnosis_4 diagnosis_5 diagnosis_6 diagnosis_7 stage4_0 stage4_1 source_2 source_3 source_4 source_5 source_6 hla_mismatch_0 hla_mismatch_1 sex_mis_0 sex_mis_1 sex_mis_2 abo_mis_0 abo_mis_1 abo_mis_2 abo_mis_3 ric_mac_0 ric_mac_1 gvhd_pro2_0 gvhd_pro2_1 tyear_group3_0 tyear_group3_1 /*
*/, /*
*/xsize(6.8) ysize(10.7) col(7) imargin(zero) hole(3 4 5 6 7 10 11 12 13 14 17 18 19 20 21 24 25 26 27 28 38 39 40 41 42 48 49 52 53 54 55 56 60 61 62 63 68 69 70 73 74 75 76 77 80 81 82 83 84 87 88 89 90 91 94 95 96 97 98) graphregion(color(white) lcolor(white) margin(zero)) 
translate @Graph 20220508_agvhd24_sub.emf, trans(Graph2emf)   

graph drop _all


// supplemental Figure 2 //
******agvhd34******
***x==0***
foreach x in age_50 pt_sex ps24 hctci_high stage4 dxsct_mo67 hla_mismatch ric_mac gvhd_pro2 lmonth_262 tyear_group3{
stset ci_agvhd34_100, failure(event_agvhd34_100==1) id(tid)
stcompet ci_pred_`x'_0_agvhd34=ci low_pred_`x'_0_agvhd34=lo high_pred_`x'_0_agvhd34=hi se_pred_`x'_0_agvhd34=se if `x'==0, compet1(2 3) by(pred_34_test_3)

sort pred_34_test_3 _t event_agvhd34_100
by pred_34_test_3: replace ci_pred_`x'_0_agvhd34 = 0 if _n==1 & event_agvhd34_100!=1

replace ci_pred_`x'_0_agvhd34 = . if event_agvhd34_100!=1
by pred_34_test_3: replace ci_pred_`x'_0_agvhd34 = ci_pred_`x'_0_agvhd34[_n-1] if missing(ci_pred_`x'_0_agvhd34)

sum ci_pred_`x'_0_agvhd34 if event_agvhd34_100==1 & pred_34_test_3==0 & `x'==0 // 0
scalar ci_max = r(max)
sum low_pred_`x'_0_agvhd34 if event_agvhd34_100==1 & pred_34_test_3==0 & `x'==0 // 0
scalar low_max = r(max)
sum high_pred_`x'_0_agvhd34 if event_agvhd34_100==1 & pred_34_test_3==0 & `x'==0 // 0
scalar high_max = r(max)
display ci_max low_max high_max	//cumulative incidence pred_3_test==0 (0)

sum ci_pred_`x'_0_agvhd34 if event_agvhd34_100==1 & pred_34_test_3==1 & `x'==0 // 1
scalar ci_max = r(max)
sum low_pred_`x'_0_agvhd34 if event_agvhd34_100==1 & pred_34_test_3==1 & `x'==0 // 1
scalar low_max = r(max)
sum high_pred_`x'_0_agvhd34 if event_agvhd34_100==1 & pred_34_test_3==1 & `x'==0 // 1
scalar high_max = r(max)
display ci_max low_max high_max	//cumulative incidence pred_3_test==1 (1)

sum ci_pred_`x'_0_agvhd34 if event_agvhd34_100==1 & pred_34_test_3==2 & `x'==0 // 2
scalar ci_max = r(max)
sum low_pred_`x'_0_agvhd34 if event_agvhd34_100==1 & pred_34_test_3==2 & `x'==0 // 2
scalar low_max = r(max)
sum high_pred_`x'_0_agvhd34 if event_agvhd34_100==1 & pred_34_test_3==2 & `x'==0 // 2
scalar high_max = r(max)
display ci_max low_max high_max	//cumulative incidence pred_3_test==2 (2)

set obs 10002
replace `x' = 0 if tid==""
replace _t = 0 in 10000
replace ci_pred_`x'_0_agvhd34 = 0 in 10000
replace pred_34_test_3 = 0 in 10000

replace _t = 0 in 10001
replace ci_pred_`x'_0_agvhd34 = 0 in 10001
replace pred_34_test_3 = 1 in 10001

replace _t = 0 in 10002
replace ci_pred_`x'_0_agvhd34= 0 in 10002
replace pred_34_test_3 = 2 in 10002

sort pred_34_test_3 _t event_agvhd34_100
twoway line ci_pred_`x'_0_agvhd34 _t if pred_34_test_3==0 & `x'==0 & _t<101, connect(stairstep) lpattern(solid) lcolor(blue) lwidth(thick) /*
*/|| line ci_pred_`x'_0_agvhd34 _t if pred_34_test_3==1 & `x'==0 & _t<101, connect(stairstep) lpattern(solid) lcolor(green) lwidth(thick)/*
*/|| line ci_pred_`x'_0_agvhd34 _t if pred_34_test_3==2 & `x'==0 & _t<101, connect(stairstep) lpattern(solid) lcolor(maroon) lwidth(thick)/*
*/title(" " "`x'==0") xtitle(" ") ytitle(" ") /*
*/xsize(1) ysize(1) ytick(0 (0.2) 1) ylabel(0 (0.2) 1, angle(0) format(%9.1f) nogrid) xtick(0 (20) 100) xlabel(0 (20) 100) legend(off) /*
*/graphregion(color(white) lcolor(white) margin(tiny)) name(`x'_0)  
translate @Graph 20220509_`x'_0_34.emf, trans(Graph2emf)

drop if tid==""
drop ci_pred_`x'_0_agvhd34 low_pred_`x'_0_agvhd34 high_pred_`x'_0_agvhd34 se_pred_`x'_0_agvhd34
tab pred_34_test_3
}


***x==1***
foreach x in age_50 pt_sex ps24 hctci_high stage4 dxsct_mo67 hla_mismatch ric_mac gvhd_pro2 lmonth_262 tyear_group3{
stset ci_agvhd34_100, failure(event_agvhd34_100==1) id(tid)
stcompet ci_pred_`x'_1_agvhd34=ci low_pred_`x'_1_agvhd34=lo high_pred_`x'_1_agvhd34=hi se_pred_`x'_1_agvhd34=se if `x'==1, compet1(2 3) by(pred_34_test_3)

sort pred_34_test_3 _t event_agvhd34_100
by pred_34_test_3: replace ci_pred_`x'_1_agvhd34 = 0 if _n==1 & event_agvhd34_100!=1

replace ci_pred_`x'_1_agvhd34 = . if event_agvhd34_100!=1
by pred_34_test_3: replace ci_pred_`x'_1_agvhd34 = ci_pred_`x'_1_agvhd34[_n-1] if missing(ci_pred_`x'_1_agvhd34)

sum ci_pred_`x'_1_agvhd34 if event_agvhd34_100==1 & pred_34_test_3==0 & `x'==1 // 0
scalar ci_max = r(max)
sum low_pred_`x'_1_agvhd34 if event_agvhd34_100==1 & pred_34_test_3==0 & `x'==1 // 0
scalar low_max = r(max)
sum high_pred_`x'_1_agvhd34 if event_agvhd34_100==1 & pred_34_test_3==0 & `x'==1 // 0
scalar high_max = r(max)
display ci_max low_max high_max	//cumulative incidence pred_3_test==0 (0)

sum ci_pred_`x'_1_agvhd34 if event_agvhd34_100==1 & pred_34_test_3==1 & `x'==1 // 1
scalar ci_max = r(max)
sum low_pred_`x'_1_agvhd34 if event_agvhd34_100==1 & pred_34_test_3==1 & `x'==1 // 1
scalar low_max = r(max)
sum high_pred_`x'_1_agvhd34 if event_agvhd34_100==1 & pred_34_test_3==1 & `x'==1 // 1
scalar high_max = r(max)
display ci_max low_max high_max	//cumulative incidence pred_3_test==1 (1)

sum ci_pred_`x'_1_agvhd34 if event_agvhd34_100==1 & pred_34_test_3==2 & `x'==1 // 2
scalar ci_max = r(max)
sum low_pred_`x'_1_agvhd34 if event_agvhd34_100==1 & pred_34_test_3==2 & `x'==1 // 2
scalar low_max = r(max)
sum high_pred_`x'_1_agvhd34 if event_agvhd34_100==1 & pred_34_test_3==2 & `x'==1 // 2
scalar high_max = r(max)
display ci_max low_max high_max	//cumulative incidence pred_3_test==2 (2)

set obs 100002
replace `x' = 1 if tid==""
replace _t = 0 in 100000
replace ci_pred_`x'_1_agvhd34 = 0 in 100000
replace pred_34_test_3 = 0 in 100000

replace _t = 0 in 100001
replace ci_pred_`x'_1_agvhd34 = 0 in 100001
replace pred_34_test_3 = 1 in 100001

replace _t = 0 in 100002
replace ci_pred_`x'_1_agvhd34= 0 in 100002
replace pred_34_test_3 = 2 in 100002

sort pred_34_test_3 _t event_agvhd34_100
twoway line ci_pred_`x'_1_agvhd34 _t if pred_34_test_3==0 & `x'==1 & _t<101, connect(stairstep) lpattern(solid) lcolor(blue) lwidth(thick) /*
*/|| line ci_pred_`x'_1_agvhd34 _t if pred_34_test_3==1 & `x'==1 & _t<101, connect(stairstep) lpattern(solid) lcolor(green) lwidth(thick)/*
*/|| line ci_pred_`x'_1_agvhd34 _t if pred_34_test_3==2 & `x'==1 & _t<101, connect(stairstep) lpattern(solid) lcolor(maroon) lwidth(thick)/*
*/title(" " "`x'==1") xtitle(" ") ytitle(" ") /*
*/xsize(1) ysize(1) ytick(0 (0.2) 1) ylabel(0 (0.2) 1, angle(0) format(%9.1f) nogrid) xtick(0 (20) 100) xlabel(0 (20) 100) legend(off) /*
*/graphregion(color(white) lcolor(white) margin(tiny)) name(`x'_1) 
translate @Graph 20220509_`x'_1_34.emf, trans(Graph2emf)

drop if tid==""
drop ci_pred_`x'_1_agvhd34 low_pred_`x'_1_agvhd34 high_pred_`x'_1_agvhd34 se_pred_`x'_1_agvhd34
tab pred_34_test_3
}


***diagnosis***
foreach i of numlist 1/7{
stset ci_agvhd34_100, failure(event_agvhd34_100==1) id(tid)
stcompet ci_pred_diagnosis3_`i'_agvhd34=ci low_pred_diagnosis3_`i'_agvhd34=lo high_pred_diagnosis3_`i'_agvhd34=hi se_pred_diagnosis3_`i'_agvhd34=se if diagnosis3==`i', compet1(2 3) by(pred_34_test_3)
	
sort pred_34_test_3 _t event_agvhd34_100
by pred_34_test_3: replace ci_pred_diagnosis3_`i'_agvhd34 = 0 if _n==1 & event_agvhd34_100!=1

replace ci_pred_diagnosis3_`i'_agvhd34 = . if event_agvhd34_100!=1
by pred_34_test_3: replace ci_pred_diagnosis3_`i'_agvhd34 = ci_pred_diagnosis3_`i'_agvhd34[_n-1] if missing(ci_pred_diagnosis3_`i'_agvhd34)

sum ci_pred_diagnosis3_`i'_agvhd34 if event_agvhd34_100==1 & pred_34_test_3==0 & diagnosis3==`i' // 0
scalar ci_max = r(max)
sum low_pred_diagnosis3_`i'_agvhd34 if event_agvhd34_100==1 & pred_34_test_3==0 & diagnosis3==`i' // 0
scalar low_max = r(max)
sum high_pred_diagnosis3_`i'_agvhd34 if event_agvhd34_100==1 & pred_34_test_3==0 & diagnosis3==`i' // 0
scalar high_max = r(max)
display ci_max low_max high_max	//cumulative incidence pred_3_test==0 (0)

sum ci_pred_diagnosis3_`i'_agvhd34 if event_agvhd34_100==1 & pred_34_test_3==1 & diagnosis3==`i' // 1
scalar ci_max = r(max)
sum low_pred_diagnosis3_`i'_agvhd34 if event_agvhd34_100==1 & pred_34_test_3==1 & diagnosis3==`i' // 1
scalar low_max = r(max)
sum high_pred_diagnosis3_`i'_agvhd34 if event_agvhd34_100==1 & pred_34_test_3==1 & diagnosis3==`i' // 1
scalar high_max = r(max)
display ci_max low_max high_max	//cumulative incidence pred_3_test==1 (1)

sum ci_pred_diagnosis3_`i'_agvhd34 if event_agvhd34_100==1 & pred_34_test_3==2 & diagnosis3==`i' // 2
scalar ci_max = r(max)
sum low_pred_diagnosis3_`i'_agvhd34 if event_agvhd34_100==1 & pred_34_test_3==2 & diagnosis3==`i' // 2
scalar low_max = r(max)
sum high_pred_diagnosis3_`i'_agvhd34 if event_agvhd34_100==1 & pred_34_test_3==2 & diagnosis3==`i' // 2
scalar high_max = r(max)
display ci_max low_max high_max	//cumulative incidence pred_3_test==2 (2)

set obs 10002
replace diagnosis3 = `i' if tid==""
replace _t = 0 in 10000 
replace ci_pred_diagnosis3_`i'_agvhd34 = 0 in 10000
replace pred_34_test_3 = 0 in 10000

replace _t = 0 in 10001
replace ci_pred_diagnosis3_`i'_agvhd34 = 0 in 10001
replace pred_34_test_3 = 1 in 10001

replace _t = 0 in 10002
replace ci_pred_diagnosis3_`i'_agvhd34= 0 in 10002
replace pred_34_test_3 = 2 in 10002

sort pred_34_test_3 _t event_agvhd34_100
twoway line ci_pred_diagnosis3_`i'_agvhd34 _t if pred_34_test_3==0 & diagnosis3==`i' & _t<101, connect(stairstep) lpattern(solid) lcolor(blue) lwidth(thick) /*
*/|| line ci_pred_diagnosis3_`i'_agvhd34 _t if pred_34_test_3==1 & diagnosis3==`i' & _t<101, connect(stairstep) lpattern(solid) lcolor(green) lwidth(thick)/*
*/|| line ci_pred_diagnosis3_`i'_agvhd34 _t if pred_34_test_3==2 & diagnosis3==`i' & _t<101, connect(stairstep) lpattern(solid) lcolor(maroon) lwidth(thick)/*
*/title(" " diagnosis3==`i') xtitle(" ") ytitle(" ") /*
*/xsize(1) ysize(1) ytick(0 (0.2) 1) ylabel(0 (0.2) 1, angle(0) format(%9.1f) nogrid) xtick(0 (20) 100) xlabel(0 (20) 100) legend(off) /*
*/graphregion(color(white) lcolor(white) margin(tiny)) name(diagnosis_`i')
translate @Graph 20220508_diagnosis3_`i'_34.emf, trans(Graph2emf)

drop if tid==""
drop ci_pred_diagnosis3_`i'_agvhd34 low_pred_diagnosis3_`i'_agvhd34 high_pred_diagnosis3_`i'_agvhd34 se_pred_diagnosis3_`i'_agvhd34
tab pred_34_test_3
}


***source***
foreach i of numlist 2/6{
stset ci_agvhd34_100, failure(event_agvhd34_100==1) id(tid)
stcompet ci_pred_sct_type_`i'_agvhd34=ci low_pred_sct_type_`i'_agvhd34=lo high_pred_sct_type_`i'_agvhd34=hi se_pred_sct_type_`i'_agvhd34=se if sct_type==`i', compet1(2 3) by(pred_34_test_3)
	
sort pred_34_test_3 _t event_agvhd34_100
by pred_34_test_3: replace ci_pred_sct_type_`i'_agvhd34 = 0 if _n==1 & event_agvhd34_100!=1

replace ci_pred_sct_type_`i'_agvhd34 = . if event_agvhd34_100!=1
by pred_34_test_3: replace ci_pred_sct_type_`i'_agvhd34 = ci_pred_sct_type_`i'_agvhd34[_n-1] if missing(ci_pred_sct_type_`i'_agvhd34)

sum ci_pred_sct_type_`i'_agvhd34 if event_agvhd34_100==1 & pred_34_test_3==0 & sct_type==`i' // 0
scalar ci_max = r(max)
sum low_pred_sct_type_`i'_agvhd34 if event_agvhd34_100==1 & pred_34_test_3==0 & sct_type==`i' // 0
scalar low_max = r(max)
sum high_pred_sct_type_`i'_agvhd34 if event_agvhd34_100==1 & pred_34_test_3==0 & sct_type==`i' // 0
scalar high_max = r(max)
display ci_max low_max high_max	//cumulative incidence pred_3_test==0 (0)

sum ci_pred_sct_type_`i'_agvhd34 if event_agvhd34_100==1 & pred_34_test_3==1 & sct_type==`i' // 1
scalar ci_max = r(max)
sum low_pred_sct_type_`i'_agvhd34 if event_agvhd34_100==1 & pred_34_test_3==1 & sct_type==`i' // 1
scalar low_max = r(max)
sum high_pred_sct_type_`i'_agvhd34 if event_agvhd34_100==1 & pred_34_test_3==1 & sct_type==`i' // 1
scalar high_max = r(max)
display ci_max low_max high_max	//cumulative incidence pred_3_test==1 (1)

sum ci_pred_sct_type_`i'_agvhd34 if event_agvhd34_100==1 & pred_34_test_3==2 & sct_type==`i' // 2
scalar ci_max = r(max)
sum low_pred_sct_type_`i'_agvhd34 if event_agvhd34_100==1 & pred_34_test_3==2 & sct_type==`i' // 2
scalar low_max = r(max)
sum high_pred_sct_type_`i'_agvhd34 if event_agvhd34_100==1 & pred_34_test_3==2 & sct_type==`i' // 2
scalar high_max = r(max)
display ci_max low_max high_max	//cumulative incidence pred_3_test==2 (2)

set obs 10002
replace sct_type = `i' if tid==""
replace _t = 0 in 10000 
replace ci_pred_sct_type_`i'_agvhd34 = 0 in 10000
replace pred_34_test_3 = 0 in 10000

replace _t = 0 in 10001
replace ci_pred_sct_type_`i'_agvhd34 = 0 in 10001
replace pred_34_test_3 = 1 in 10001

replace _t = 0 in 10002
replace ci_pred_sct_type_`i'_agvhd34= 0 in 10002
replace pred_34_test_3 = 2 in 10002

sort pred_34_test_3 _t event_agvhd34_100
twoway line ci_pred_sct_type_`i'_agvhd34 _t if pred_34_test_3==0 & sct_type==`i' & _t<101, connect(stairstep) lpattern(solid) lcolor(blue) lwidth(thick) /*
*/|| line ci_pred_sct_type_`i'_agvhd34 _t if pred_34_test_3==1 & sct_type==`i' & _t<101, connect(stairstep) lpattern(solid) lcolor(green) lwidth(thick)/*
*/|| line ci_pred_sct_type_`i'_agvhd34 _t if pred_34_test_3==2 & sct_type==`i' & _t<101, connect(stairstep) lpattern(solid) lcolor(maroon) lwidth(thick)/*
*/title(" " sct_type==`i') xtitle(" ") ytitle(" ") /*
*/xsize(1) ysize(1) ytick(0 (0.2) 1) ylabel(0 (0.2) 1, angle(0) format(%9.1f) nogrid) xtick(0 (20) 100) xlabel(0 (20) 100) legend(off) /*
*/graphregion(color(white) lcolor(white) margin(tiny)) name(source_`i')
translate @Graph 20220508_sct_type_`i'_34.emf, trans(Graph2emf)

drop if tid==""
drop ci_pred_sct_type_`i'_agvhd34 low_pred_sct_type_`i'_agvhd34 high_pred_sct_type_`i'_agvhd34 se_pred_sct_type_`i'_agvhd34
tab pred_34_test_3
}

/*
gen sex_mis = sex_mismatch2
tab sex_mismatch2 sex_mis
*/

**sex_mismatch2**
foreach i of numlist 0/2{
stset ci_agvhd34_100, failure(event_agvhd34_100==1) id(tid)
stcompet ci_pred_sex_mis_`i'_agvhd34=ci low_pred_sex_mis_`i'_agvhd34=lo high_pred_sex_mis_`i'_agvhd34=hi se_pred_sex_mis_`i'_agvhd34=se if sex_mis==`i', compet1(2 3) by(pred_34_test_3)
	
sort pred_34_test_3 _t event_agvhd34_100
by pred_34_test_3: replace ci_pred_sex_mis_`i'_agvhd34 = 0 if _n==1 & event_agvhd34_100!=1

replace ci_pred_sex_mis_`i'_agvhd34 = . if event_agvhd34_100!=1
by pred_34_test_3: replace ci_pred_sex_mis_`i'_agvhd34 = ci_pred_sex_mis_`i'_agvhd34[_n-1] if missing(ci_pred_sex_mis_`i'_agvhd34)

sum ci_pred_sex_mis_`i'_agvhd34 if event_agvhd34_100==1 & pred_34_test_3==0 & sex_mis==`i' // 0
scalar ci_max = r(max)
sum low_pred_sex_mis_`i'_agvhd34 if event_agvhd34_100==1 & pred_34_test_3==0 & sex_mis==`i' // 0
scalar low_max = r(max)
sum high_pred_sex_mis_`i'_agvhd34 if event_agvhd34_100==1 & pred_34_test_3==0 & sex_mis==`i' // 0
scalar high_max = r(max)
display ci_max low_max high_max	//cumulative incidence pred_3_test==0 (0)

sum ci_pred_sex_mis_`i'_agvhd34 if event_agvhd34_100==1 & pred_34_test_3==1 & sex_mis==`i' // 1
scalar ci_max = r(max)
sum low_pred_sex_mis_`i'_agvhd34 if event_agvhd34_100==1 & pred_34_test_3==1 & sex_mis==`i' // 1
scalar low_max = r(max)
sum high_pred_sex_mis_`i'_agvhd34 if event_agvhd34_100==1 & pred_34_test_3==1 & sex_mis==`i' // 1
scalar high_max = r(max)
display ci_max low_max high_max	//cumulative incidence pred_3_test==1 (1)

sum ci_pred_sex_mis_`i'_agvhd34 if event_agvhd34_100==1 & pred_34_test_3==2 & sex_mis==`i' // 2
scalar ci_max = r(max)
sum low_pred_sex_mis_`i'_agvhd34 if event_agvhd34_100==1 & pred_34_test_3==2 & sex_mis==`i' // 2
scalar low_max = r(max)
sum high_pred_sex_mis_`i'_agvhd34 if event_agvhd34_100==1 & pred_34_test_3==2 & sex_mis==`i' // 2
scalar high_max = r(max)
display ci_max low_max high_max	//cumulative incidence pred_3_test==2 (2)

set obs 10002
replace sex_mis = `i' if tid==""
replace _t = 0 in 10000 
replace ci_pred_sex_mis_`i'_agvhd34 = 0 in 10000
replace pred_34_test_3 = 0 in 10000

replace _t = 0 in 10001
replace ci_pred_sex_mis_`i'_agvhd34 = 0 in 10001
replace pred_34_test_3 = 1 in 10001

replace _t = 0 in 10002
replace ci_pred_sex_mis_`i'_agvhd34= 0 in 10002
replace pred_34_test_3 = 2 in 10002

sort pred_34_test_3 _t event_agvhd34_100
twoway line ci_pred_sex_mis_`i'_agvhd34 _t if pred_34_test_3==0 & sex_mis==`i' & _t<101, connect(stairstep) lpattern(solid) lcolor(blue) lwidth(thick) /*
*/|| line ci_pred_sex_mis_`i'_agvhd34 _t if pred_34_test_3==1 & sex_mis==`i' & _t<101, connect(stairstep) lpattern(solid) lcolor(green) lwidth(thick)/*
*/|| line ci_pred_sex_mis_`i'_agvhd34 _t if pred_34_test_3==2 & sex_mis==`i' & _t<101, connect(stairstep) lpattern(solid) lcolor(maroon) lwidth(thick)/*
*/title(" " sex_mis==`i') xtitle(" ") ytitle(" ") /*
*/xsize(1) ysize(1) ytick(0 (0.2) 1) ylabel(0 (0.2) 1, angle(0) format(%9.1f) nogrid) xtick(0 (20) 100) xlabel(0 (20) 100) legend(off) /*
*/graphregion(color(white) lcolor(white) margin(tiny)) name(sex_mis_`i')
translate @Graph 20220508_sex_mis_`i'_34.emf, trans(Graph2emf)

drop if tid==""
drop ci_pred_sex_mis_`i'_agvhd34 low_pred_sex_mis_`i'_agvhd34 high_pred_sex_mis_`i'_agvhd34 se_pred_sex_mis_`i'_agvhd34
tab pred_34_test_3
}


**abo_mismatch**
foreach i of numlist 0/3{
stset ci_agvhd34_100, failure(event_agvhd34_100==1) id(tid)
stcompet ci_pred_abo_mismatch_`i'_agvhd34=ci low_pred_abo_mismatch_`i'_agvhd34=lo high_pred_abo_mismatch_`i'_agvhd34=hi se_pred_abo_mismatch_`i'_agvhd34=se if abo_mismatch==`i', compet1(2 3) by(pred_34_test_3)
	
sort pred_34_test_3 _t event_agvhd34_100
by pred_34_test_3: replace ci_pred_abo_mismatch_`i'_agvhd34 = 0 if _n==1 & event_agvhd34_100!=1

replace ci_pred_abo_mismatch_`i'_agvhd34 = . if event_agvhd34_100!=1
by pred_34_test_3: replace ci_pred_abo_mismatch_`i'_agvhd34 = ci_pred_abo_mismatch_`i'_agvhd34[_n-1] if missing(ci_pred_abo_mismatch_`i'_agvhd34)

sum ci_pred_abo_mismatch_`i'_agvhd34 if event_agvhd34_100==1 & pred_34_test_3==0 & abo_mismatch==`i' // 0
scalar ci_max = r(max)
sum low_pred_abo_mismatch_`i'_agvhd34 if event_agvhd34_100==1 & pred_34_test_3==0 & abo_mismatch==`i' // 0
scalar low_max = r(max)
sum high_pred_abo_mismatch_`i'_agvhd34 if event_agvhd34_100==1 & pred_34_test_3==0 & abo_mismatch==`i' // 0
scalar high_max = r(max)
display ci_max low_max high_max	//cumulative incidence pred_3_test==0 (0)

sum ci_pred_abo_mismatch_`i'_agvhd34 if event_agvhd34_100==1 & pred_34_test_3==1 & abo_mismatch==`i' // 1
scalar ci_max = r(max)
sum low_pred_abo_mismatch_`i'_agvhd34 if event_agvhd34_100==1 & pred_34_test_3==1 & abo_mismatch==`i' // 1
scalar low_max = r(max)
sum high_pred_abo_mismatch_`i'_agvhd34 if event_agvhd34_100==1 & pred_34_test_3==1 & abo_mismatch==`i' // 1
scalar high_max = r(max)
display ci_max low_max high_max	//cumulative incidence pred_3_test==1 (1)

sum ci_pred_abo_mismatch_`i'_agvhd34 if event_agvhd34_100==1 & pred_34_test_3==2 & abo_mismatch==`i' // 2
scalar ci_max = r(max)
sum low_pred_abo_mismatch_`i'_agvhd34 if event_agvhd34_100==1 & pred_34_test_3==2 & abo_mismatch==`i' // 2
scalar low_max = r(max)
sum high_pred_abo_mismatch_`i'_agvhd34 if event_agvhd34_100==1 & pred_34_test_3==2 & abo_mismatch==`i' // 2
scalar high_max = r(max)
display ci_max low_max high_max	//cumulative incidence pred_3_test==2 (2)

set obs 10002
replace abo_mismatch = `i' if tid==""
replace _t = 0 in 10000 
replace ci_pred_abo_mismatch_`i'_agvhd34 = 0 in 10000
replace pred_34_test_3 = 0 in 10000

replace _t = 0 in 10001
replace ci_pred_abo_mismatch_`i'_agvhd34 = 0 in 10001
replace pred_34_test_3 = 1 in 10001

replace _t = 0 in 10002
replace ci_pred_abo_mismatch_`i'_agvhd34= 0 in 10002
replace pred_34_test_3 = 2 in 10002

sort pred_34_test_3 _t event_agvhd34_100
twoway line ci_pred_abo_mismatch_`i'_agvhd34 _t if pred_34_test_3==0 & abo_mismatch==`i' & _t<101, connect(stairstep) lpattern(solid) lcolor(blue) lwidth(thick) /*
*/|| line ci_pred_abo_mismatch_`i'_agvhd34 _t if pred_34_test_3==1 & abo_mismatch==`i' & _t<101, connect(stairstep) lpattern(solid) lcolor(green) lwidth(thick)/*
*/|| line ci_pred_abo_mismatch_`i'_agvhd34 _t if pred_34_test_3==2 & abo_mismatch==`i' & _t<101, connect(stairstep) lpattern(solid) lcolor(maroon) lwidth(thick)/*
*/title(" " abo_mismatch==`i') xtitle(" ") ytitle(" ") /*
*/xsize(1) ysize(1) ytick(0 (0.2) 1) ylabel(0 (0.2) 1, angle(0) format(%9.1f) nogrid) xtick(0 (20) 100) xlabel(0 (20) 100) legend(off) /*
*/graphregion(color(white) lcolor(white) margin(tiny))  name(abo_mis_`i')
translate @Graph 20220508_abo_mismatch_`i'_34.emf, trans(Graph2emf)

drop if tid==""
drop ci_pred_abo_mismatch_`i'_agvhd34 low_pred_abo_mismatch_`i'_agvhd34 high_pred_abo_mismatch_`i'_agvhd34 se_pred_abo_mismatch_`i'_agvhd34
tab pred_34_test_3
}

graph dir
graph combine age_50_0 age_50_1 pt_sex_0 pt_sex_1 ps24_0 ps24_1 hctci_high_0 hctci_high_1 diagnosis_1 diagnosis_2 diagnosis_3 diagnosis_4 diagnosis_5 diagnosis_6 diagnosis_7 stage4_0 stage4_1 source_2 source_3 source_4 source_5 source_6 hla_mismatch_0 hla_mismatch_1 sex_mis_0 sex_mis_1 sex_mis_2 abo_mis_0 abo_mis_1 abo_mis_2 abo_mis_3 ric_mac_0 ric_mac_1 gvhd_pro2_0 gvhd_pro2_1 tyear_group3_0 tyear_group3_1 /*
*/, /*
*/xsize(6.8) ysize(10.7) col(7) imargin(zero) hole(3 4 5 6 7 10 11 12 13 14 17 18 19 20 21 24 25 26 27 28 38 39 40 41 42 48 49 52 53 54 55 56 60 61 62 63 68 69 70 73 74 75 76 77 80 81 82 83 84 87 88 89 90 91 94 95 96 97 98) graphregion(color(white) lcolor(white) margin(zero)) 
translate @Graph 20220508_agvhd34_sub.emf, trans(Graph2emf)   

graph drop _all


// Supplemental Table 4 //
// 各サブグループにおける症例数 //
**grade II-IV aGVHD
foreach x in age_50 pt_sex ps24 hctci_high diagnosis3 stage4 dx_to_sct_mo_67 sct_type hla_mismatch sex_mismatch2 abo_mismatch ric_mac tbi gvhd_pro2 gvhdpro_mmf gvhdpro_mtx cond_atg tyear_group3{
tab pred_24_test_3 `x', col
}

**grade III-IV aGVHD
foreach x in age_50 pt_sex ps24 hctci_high diagnosis3 stage4 dx_to_sct_mo_67 sct_type hla_mismatch sex_mismatch2 abo_mismatch ric_mac tbi gvhd_pro2 gvhdpro_mmf gvhdpro_mtx cond_atg tyear_group3{
tab pred_34_test_3 `x', col
}
